# Supplementary material for: Defective NADPH production in mitochondrial disease complex I causes inflammation and cell death
Source: Nat Commun. 2020 Jun 1;11:2714. doi: 10.1038/s41467-020-16423-1 (PMC7264245; doi:10.1038/s41467-020-16423-1)
Supplement: Supplementary file 4 — Supplementary Data 1 [file 41467_2020_16423_MOESM4_ESM.xlsx]

## Sheet: WTgluc-Galac
	WT g1	WT g2	WT g3	WT Galac1	wT Galac2	WT Galac3
UDP-N-acetyl-glucosamine	5.73552e+06	4.7617e+06	4.80639e+06	503702	410845	506375
dihydroxy-acetone-phosphate	7.36809e+06	6.94981e+06	7.05285e+06	869824	695000	769269
lactate	6.03599e+07	6.42359e+07	6.66253e+07	6.33725e+06	6.55755e+06	6.58201e+06
glucose-6-phosphate	2.2535e+06	2.00851e+06	2.05243e+06	264825	283254	337679
fructose-6-phosphate	2.4011e+06	2.06977e+06	2.27292e+06	329772	310115	374112
S-ribosyl-L-homocysteine-posi	76572.1	45103.8	58947.2	12407	4385.78	16677.6
S-adenosyl-L-homocysteine-nega	1.0136e+06	885573	1.23581e+06	167170	169478	98997.8
homocysteic acid	124166	17655.9	17704.1	5045.22	43265.3	8081.69
N-acetyl spermine	44873.8	40905.2	46766.3	8340.16	8251.56	8384.57
isocitrate	447352	362634	365829	97005.9	77541.2	76662.6
allantoate	1.12617e+06	794259	877615	218358	217144	205886
N-acetyl-glucosamine-1-phosphate	3.09566e+06	2.63989e+06	2.6631e+06	699613	721946	575772
D-glyceraldehdye-3-phosphate	3.76995e+06	4.06355e+06	4.26697e+06	900142	846073	706082
N-Acetylputrescine	316749	114674	230951	40794.2	103395	69736.4
N-carbamoyl-L-aspartate-nega	992502	886132	843431	203826	250582	231012
SBP	754706	701819	818279	204425	150524	191625
5-phosphoribosyl-1-pyrophosphate	5.44244e+06	5.06186e+06	3.65072e+06	1.30647e+06	1.21666e+06	1.43369e+06
2,3-Diphosphoglyceric acid	824230	751089	729985	213160	195386	198417
D-sedoheptulose-1-7-phosphate	1.59811e+06	1.45046e+06	1.49727e+06	371693	378657	470515
3-hydroxybutyryl-CoA	25913.7	24294	10237.3	7019.4	4966.64	8098.04
D-erythrose-4-phosphate	892645	913511	927853	206604	236691	249234
L-arginino-succinate	767754	791307	653784	184455	208488	208942
Acetylcarnitine DL	1.72653e+07	1.73724e+07	1.64687e+07	3.87425e+06	4.83196e+06	5.02315e+06
malate	4.7969e+07	4.84555e+07	4.62e+07	1.26529e+07	1.22754e+07	1.33496e+07
ribose-phosphate	3.82544e+06	3.91758e+06	3.61481e+06	969207	1.01033e+06	1.08361e+06
trehalose-6-Phosphate	238376	173019	180013	78672	57684.3	61699.4
trans, trans-farnesyl diphosphate	132283	126854	79483	30028.6	41554.8	39502.1
dTMP-nega	77735.2	63698.1	36699.7	21799.6	23755.2	19433.9
D-glucosamine-6-phosphate	33789.2	47981.1	34573.7	3984.37	10316.3	15075
UDP-D-glucuronate	2.978e+06	2.77082e+06	2.34253e+06	872980	789589	912734
phosphocreatine	1.70818e+06	1.44473e+06	1.6651e+06	474240	524677	517745
arginosuccinic acid	476113	565951	493367	125668	151647	145762
pyruvate	252423	285066	327863	76372.1	77015.1	72723.8
Ascorbic acid	621394	501890	1.06677e+06	208925	192180	173151
dTMP	69278	45350.9	66320.5	22676.1	22674.3	20200.4
aconitate	992616	904595	1.01665e+06	284560	392320	299096
NADH	178158	214326	162504	42592.2	63708.2	70718.9
dTTP-nega	1.90444e+06	1.8169e+06	1.76987e+06	690524	533380	690459
Cystine	14043.4	5937.51	10799.2	5932.99	3778.7	4858.62
Xanthurenic acid	85046.4	60130.7	129695	29733.9	38618.9	19326.8
3-phospho-serine	406198	340707	413532	158666	120321	144803
5-methyl-THF	19436.9	16736.9	12957.2	4860.81	8639.14	7017.76
Flavone	26910.4	5747.68	14263.6	15765.9	7387.54	5012.47
NADH-nega	133773	144660	107418	36192.3	56065.1	50747.5
Maleic acid	9.85369e+06	10958190	9.24437e+06	3.45378e+06	3.46869e+06	3.75478e+06
dATP-nega	492304	404030	370952	150445	208484	187305
deoxyadenosine	94542.5	85838.2	116616	31781	43760.2	29121.7
UMP	219136	124681	150119	79374	33201.4	136586
fumarate	9.72517e+06	1.05305e+07	9.75365e+06	3.74091e+06	3.58723e+06	3.75808e+06
2-keto-isovalerate	9.67756e+06	1.02888e+07	9.46068e+06	3.56456e+06	3.74143e+06	3.78427e+06
citrate	2.68204e+07	2.66437e+07	2.4954e+07	1.05359e+07	1.04427e+07	1.00933e+07
Cellobiose	275083	272912	241857	112775	120491	85487
Adenylosuccinate	124710	154942	91776.3	34551.8	57224.2	57226.8
N-carbamoyl-L-aspartate	78800.5	75035.9	74502.7	36713.6	34014.3	28645.9
Glycerophosphocholine	1.92279e+08	1.82949e+08	1.80835e+08	8.82329e+07	8.43394e+07	7.43147e+07
homocysteine	1.16347e+06	845750	1.06812e+06	544393	519133	460497
S-adenosyl-L-methionine	2.64683e+07	2.00896e+07	1.79846e+07	1.31449e+07	1.15642e+07	1.02673e+07
citrate-isocitrate	6.63049e+07	6.65602e+07	6.10722e+07	2.97654e+07	2.86183e+07	3.00186e+07
cystathionine	3.23444e+07	2.33939e+07	2.91759e+07	1.62631e+07	1.41289e+07	12756366
6-phospho-D-gluconate	1.15876e+06	952046	1.1408e+06	465111	540194	556319
coenzyme A-nega	157823	117671	107814	72988.1	60415.7	81262
O-acetyl-L-serine	193605	185134	156014	75884.8	94923.3	93207.6
coenzyme A-posi	403715	287917	345779	171254	190694	210942
methylnicotinamide	1.12471e+08	2.05209e+08	2.77395e+07	3.87309e+07	5.087e+07	7.22903e+07
2-Hydroxy-2-methylbutanedioic acid	1.0764e+06	1.13337e+06	1.07734e+06	489834	600963	530041
Methionine sulfoxide	4.39876e+06	5.61296e+06	3.8884e+06	1.91607e+06	1.13362e+06	3.84288e+06
dTDP-nega	149139	127378	121391	74013.2	70564.8	93324.9
N-acetyl-glutamate	2.71603e+06	2.45482e+06	2.68048e+06	1.47101e+06	1.42284e+06	1.45075e+06
inosine	2.6438e+06	1.94676e+06	2.17697e+06	1.49926e+06	1.34495e+06	1.3862e+06
CMP	344437	231594	305027	126326	210550	219221
biotin	131930	113550	126302	76425.4	69215.9	66172.3
2-hydroxygluterate	2.98531e+06	2.81672e+06	2.89933e+06	1.70966e+06	1.55021e+06	1.56595e+06
Uric acid	681193	780091	876311	351034	396650	353635
Deoxycholic acid	109053	105813	74084.6	84224.3	77228.6	11594
glutathione disulfide-nega	1.15721e+07	1.03819e+07	1.04312e+07	6.67251e+06	6.26057e+06	5.9395e+06
glutathione	3.57985e+07	3.67485e+07	3.54525e+07	1.9509e+07	1.91122e+07	1.99421e+07
phenylpyruvate	913571	1.35827e+06	1.03565e+06	467884	350614	699857
UDP-D-glucose	1.08378e+07	9.44474e+06	8.58652e+06	6.00781e+06	6.04006e+06	5.8356e+06
deoxyribose-phosphate	515390	495352	499477	274748	365809	209707
serine	1.5258e+07	1.51966e+07	1.50673e+07	8.15832e+06	8.29273e+06	1.03432e+07
Geranyl-PP	533906	419012	337251	308718	279764	354958
dCTP-nega	859466	714387	719669	399620	524214	601023
Kynurenine	217034	222491	194195	127549	141205	117162
dephospho-CoA-posi	25353.8	18900.6	11878.2	17281.3	15650.6	12041
Indole-3-carboxylic acid	473890	520011	512919	276514	318958	286868
dihydroorotate	251316	315734	270262	175864	138048	155227
malonyl-CoA-posi	12420.8	15115.7	12955.3	3799.29	11337.3	8637.46
N-acetyl-L-ornithine	17660.4	7382.01	6164.06	18162.3	3123.04	12441.7
dUTP-nega	110756	67483.8	93266.6	72885.3	60443.7	79357.4
glutathione disulfide-posi	2.87272e+06	3.18201e+06	2.68424e+06	1.92242e+06	1.77319e+06	1.81216e+06
Pyridoxamine	105466	88106.7	267220	93380.6	65938.2	41308.6
S-adenosyl-L-homoCysteine-posi	51064.3	14673.3	152928	53931.4	24282.9	18811.6
glutathione-nega	3.0775e+07	3.17516e+07	3.21116e+07	1.93512e+07	1.98201e+07	2.01062e+07
shikimate-3-phosphate	125978	84339.7	43982.4	94374.6	82140.3	65046.9
NADPH-nega	5289.28	5450.51	5101.7	3740.38	3853.3	2643.64
cytidine	46675.8	61620.1	46160	17213.7	42906.9	33569.3
spermidine	146715	199922	145559	89936.9	111215	94212
CTP-nega	6.17138e+06	5.58144e+06	5.25158e+06	4.07483e+06	4.31575e+06	4.29396e+06
2-oxobutanoate	396381	399567	376887	242348	261043	321672
cholesterol	1.13789e+06	716986	662901	771232	872001	713096
fructose-1,6-bisphosphate	9.60908e+06	1.12687e+07	1.15299e+07	6.88789e+06	5.04887e+06	8.31047e+06
Imidazoleacetic acid	545771	671525	618731	411702	397116	333620
2-Isopropylmalic acid	462665	507168	505678	292796	341368	340043
taurine	6.37787e+07	6.8981e+07	5.66497e+07	4.28108e+07	4.42044e+07	4.74511e+07
Phosphorylcholine	6.30994e+08	5.57771e+08	5.81117e+08	455390091	4.45446e+08	4.34948e+08
Aminoadipic acid	585352	615687	648418	471295	407740	357516
Kynurenic acid	4.71469e+06	4.86674e+06	4.58122e+06	3.28999e+06	3.14261e+06	3.64986e+06
Guanidoacetic acid	1.09216e+06	1.14359e+06	1.26323e+06	839970	686459	808781
Indoleacrylic acid	160746	189891	204792	92602.4	127426	125172
sarcosine	5.58709e+06	4.65911e+06	5.31662e+06	4.16542e+06	3.96501e+06	3.82127e+06
alanine	2.70666e+07	2.37568e+07	2.56712e+07	2.13554e+07	1.90924e+07	1.77136e+07
2-Aminooctanoic acid	1.14262e+06	865898	1.0234e+06	894893	876457	689515
UTP-nega	6.06644e+07	5.2819e+07	5.40691e+07	4.23334e+07	4.45858e+07	5.07271e+07
acetoacetate	359152	389428	366243	208664	281807	333751
oxaloacetate	559851	605326	634904	435294	461985	377252
cholesteryl sulfate	4.49949e+06	2.99945e+06	1.71226e+06	2.10594e+06	3.92469e+06	4.41909e+06
3-methylphenylacetic acid	366798	186477	240493	279691	373234	186704
2-dehydro-D-gluconate	119853	95558.1	106900	105265	88001.2	83124.6
2,3-dihydroxybenzoic acid	241986	144143	214688	214728	171301	172980
acetylphosphate	1.1631e+06	1.04824e+06	1.19328e+06	988363	859445	862797
glutamate	1.32274e+08	126191670	1.22835e+08	1.04532e+08	9.99323e+07	1.05544e+08
NAD+_posi	1.04194e+07	9.91009e+06	8.91197e+06	8.00745e+06	7.64858e+06	8.82506e+06
D-glucosamine-1-phosphate	11528.1	9928.13	11874.9	15947.1	7025.78	4232.56
dCDP-nega	96094.1	111758	99892.6	53375.7	96109.3	83346.4
myo-inositol	8.52938e+07	8.1356e+07	7.89915e+07	7.24891e+07	6.93671e+07	6.3849e+07
phosphoenolpyruvate	875926	1.00321e+06	936546	658624	648182	818888
GTP-nega	7.72806e+06	7.72636e+06	6.64654e+06	6.1725e+06	6.00023e+06	6.64153e+06
a-ketoglutarate	1.3337e+07	1.33871e+07	1.25654e+07	1.12681e+07	1.10095e+07	1.00899e+07
Pyroglutamic acid	3.82897e+06	4.48551e+06	4.24859e+06	3.23411e+06	3.25671e+06	2.80623e+06
NAD+_nega	2.75141e+06	2.90433e+06	2.21426e+06	2.2253e+06	2.29794e+06	2.42366e+06
dUMP-nega	95545.4	78280	82051.4	78818	77200.4	85855.8
ATP-nega	8.35119e+07	7.5322e+07	7.49041e+07	6.74597e+07	6.60171e+07	8.00689e+07
dGTP	8.35181e+07	7.76062e+07	7.5702e+07	6.67392e+07	6.73825e+07	7.97644e+07
threonine	7.10915e+07	7.16995e+07	6.77343e+07	6.35905e+07	6.18328e+07	5.64148e+07
FAD	116586	81091.7	96099.3	76112	97176.1	128487
thymine	221457	154971	189640	210384	218530	138744
glucono-?-lactone	49448.5	55085	52148.2	53564.1	31504.3	42708.8
indole	721472	698538	681308	696193	701273	464749
Pyrophosphate	1.44706e+07	1.12285e+07	1.23753e+07	1.21771e+07	11564525	1.40233e+07
pyridoxine	7.0477e+07	5.97556e+07	74720979	6.66838e+07	6.71419e+07	4.86621e+07
methionine	1.23297e+07	1.26727e+07	1.17418e+07	1.08404e+07	1.06779e+07	1.06582e+07
CDP-nega	408367	473570	386676	375198	418527	265544
Phenylpropiolic acid	3.1895e+07	3.30151e+07	3.11964e+07	2.90964e+07	2.83073e+07	2.57642e+07
riboflavin	306012	260702	314540	296417	312080	186876
retinoic acid	7281.21	6031.12	4823.63	5760.3	9361.81	3853.74
Carbamoyl phosphate	1.37933e+06	1.37106e+06	1.21559e+06	1.13593e+06	1.23631e+06	1.26707e+06
2-ketohaxanoic acid	9.37818e+06	8.00373e+06	9.98021e+06	9.95847e+06	8.51234e+06	6.24256e+06
purine	1.02658e+06	977508	939573	946112	1.07395e+06	707816
xanthosine	250544	239547	211941	200347	226796	246114
pantothenate	1.53477e+07	2.05416e+07	1.45589e+07	1.57058e+07	1.22289e+07	1.32351e+07
anthranilate	869569	873511	798555	708053	833845	799962
3-phosphoglycerate	2.10637e+06	2.34061e+06	2.21304e+06	1.85914e+06	1.93424e+06	1.90661e+06
Citraconic acid	1.49031e+07	1.27084e+07	1.59629e+07	1.60744e+07	1.37661e+07	1.03244e+07
glutamine	1.66127e+08	1.63399e+08	1.63688e+08	1.56145e+08	1.53944e+08	1.40916e+08
hydroxyproline	3.4692e+06	3.30341e+06	4.58575e+06	3.31193e+06	3.3018e+06	2.88419e+06
Atrolactic acid	6.05298e+06	3.85871e+06	5.56091e+06	6.74509e+06	5.89749e+06	3.86598e+06
DL-Pipecolic acid	2.34661e+08	2.25423e+08	2.31838e+08	220065120	2.1656e+08	2.14778e+08
Phenyllactic acid	1.17968e+07	8.13467e+06	1.09392e+07	1.35583e+07	1.13591e+07	7.70823e+06
cyclic-AMP	207070	184166	210316	155388	175606	257687
7-methylguanosine	31667.1	25913.6	22668.7	32930.6	30776.4	25362.2
betaine aldehyde	250354	214664	220276	239115	225658	245085
adenine	7.85811e+06	8.14845e+06	8.18553e+06	7.21382e+06	8.43134e+06	6.60269e+06
4-aminobutyrate	1.86304e+06	1.78454e+06	1.4878e+06	1.7906e+06	1.74279e+06	1.75756e+06
glycine	271852	246862	194661	271464	253068	249396
2-deoxyglucose-6-phosphate	1.6653e+07	1.31065e+07	1.3873e+07	1.52602e+07	1.51792e+07	1.74173e+07
aspartate	8.20268e+06	7.50222e+06	7.55933e+06	7.6948e+06	7.59492e+06	8.31604e+06
phenylalanine	3.5869e+07	3.72351e+07	3.79404e+07	3.75146e+07	3.57577e+07	2.95676e+07
homoserine	70875.2	40065.9	66975.2	68854.9	58955.3	78281.8
uridine	16222.4	27866.9	24967.4	21593.2	9284.96	16199.5
hydroxyphenylpyruvate	617209	679668	664256	642398	613809	531184
tyrosine	1.11117e+07	1.14163e+07	1.14067e+07	1.04863e+07	1.17931e+07	1.0092e+07
IMP	187770	152270	149545	173308	158404	222977
glycerate	943653	1.01078e+06	957137	1.02611e+06	876441	872734
sn-glycerol-3-phosphate	1.72897e+06	1.5894e+06	1.6289e+06	1.01228e+06	1.36314e+06	2.90915e+06
cytosine	1.23113e+06	1.1544e+06	1.15479e+06	1.29828e+06	1.21573e+06	1.19396e+06
leucine-isoleucine	130699841	1.55049e+08	1.30775e+08	1.31102e+08	138365321	1.30166e+08
p-aminobenzoate	797351	809123	757872	821187	809990	814448
acetoacetyl-CoA-posi	9698.83	21053.2	24294.2	16721.7	3742.47	9166.6
Hydroxyisocaproic acid	5.42116e+07	5.3448e+07	6.15807e+07	6.2018e+07	5.99197e+07	4.43298e+07
creatine	8.7298e+07	8.23966e+07	8.3156e+07	9.45628e+07	8.782e+07	8.65631e+07
Methylmalonic acid	8.0536e+06	7.36975e+06	8.14882e+06	8.0884e+06	9.32197e+06	7.58284e+06
tryptophan	5.73305e+06	5.75569e+06	5.90976e+06	6.69191e+06	6.36862e+06	4.82183e+06
p-hydroxybenzoate	2.03983e+06	2.2509e+06	2.16288e+06	2.24465e+06	2.10482e+06	2.04157e+06
betaine	4.35373e+07	4.43273e+07	4.76279e+07	4.42105e+07	4.73083e+07	4.52294e+07
Ng,NG-dimethyl-L-arginine	1.17263e+07	1.41007e+07	6.87681e+06	11425334	1.38164e+07	1.17728e+07
Methylcysteine	5.16563e+06	5.51028e+06	5.96186e+06	5.29265e+06	6.04889e+06	5.01558e+06
histidine	9.80473e+07	9.39914e+07	9.95712e+07	110951549	1.05644e+08	9.58722e+07
glyoxylate	251293	306389	242032	306724	284764	213382
guanosine 5-diphosphate,3-diphosphate	899371	1.28372e+06	997125	920141	958764	1.04575e+06
D-glucarate	29679.4	34019.2	29145.9	24833.8	30181.3	42158.1
UDP-nega	5.88374e+06	5.73467e+06	5.0608e+06	5.55264e+06	6.45912e+06	7.20014e+06
nicotinamide	8.0488e+07	7.76136e+07	9.20539e+07	9.82558e+07	9.52034e+07	6.71886e+07
citrulline	3.07231e+06	3.16251e+06	3.2656e+06	3.62091e+06	3.38849e+06	2.98198e+06
shikimate	4.04442e+06	3.28528e+06	3.68098e+06	5.14509e+06	4.21545e+06	3.79546e+06
Urea	1.43911e+06	1.32814e+06	1.57479e+06	1.92359e+06	1.67758e+06	1.08389e+06
N-Acetyl-L-alanine	1.07395e+07	1.0013e+07	1.0421e+07	1.28339e+07	1.13361e+07	1.10605e+07
GDP-nega	554816	517237	370863	495861	620989	731237
NADP+_nega	249919	210845	180637	240640	300790	297463
Cholic acid	4304.95	6476.34	10256.9	4459.71	3685.31	6599.12
Thiamine pyrophosphate	99890.9	82736	59808.2	98049.2	82324.2	166219
succinyl-CoA-posi	37248.7	18894.2	42108.5	51302	30774.2	45890.1
folate	483130	467510	496653	554125	589984	513397
allantoin	434644	441390	410985	633142	474968	447780
IDP-nega	890012	980654	754176	938324	1.05555e+06	1.2787e+06
succinate	6.18089e+06	6.49564e+06	6.11966e+06	7.8161e+06	8.70242e+06	5.99735e+06
valine	5.12742e+06	7.30387e+06	5.93152e+06	6.25221e+06	6.87488e+06	5.89418e+06
4-Pyridoxic acid	7.03203e+06	5.87654e+06	7.04403e+06	9.15372e+06	8.96153e+06	7.95991e+06
4-phosphopantothenate	48588.6	118769	55091.1	55620.4	28056.2	101887
1-Methyl-Histidine	8.41283e+06	9.40156e+06	8.78739e+06	1.05624e+07	1.17103e+07	9.63098e+06
Creatinine	1.78564e+06	1.93728e+06	2.52445e+06	2.35495e+06	2.61768e+06	1.80759e+06
dephospho-CoA-nega	6896.9	13621.7	18899.9	8101.87	11336.4	6948.5
guanine	100564	116301	108993	146238	136147	114551
hypoxanthine	270083	258382	231925	220277	261272	609745
cysteine	54551.6	48369.3	52823.7	69165.7	59499.2	90084.1
NADP+_posi	653773	534150	511822	734450	901473	1.01009e+06
S-methyl-5-thioadenosine	95960.3	50398	95085.2	98584.8	126894	164692
3-hydroxybuterate	43908	32761	43035.9	57517.1	100931	16670.1
lysine	1.24656e+07	1.98725e+07	1.00703e+07	1.53293e+07	1.90216e+07	1.62269e+07
nicotinate	772699	730520	999327	1.35352e+06	1.03436e+06	728004
dGDP-nega	6.3671e+06	7.34056e+06	6.31818e+06	7.16609e+06	8.23086e+06	1.08029e+07
Taurodeoxycholic acid	118502	137933	98943.9	203335	142762	139139
S-ribosyl-L-homocysteine-nega	16074.3	18517.6	20838.4	9296.69	25866.5	32738.1
Hydroxyphenylacetic acid	928618	889842	871646	1.42428e+06	1.26904e+06	1.17287e+06
N1-Methyl-2_2-pyridone-3_5-carboximide	66729.8	116505	78009.4	93885.8	92796.6	91803.4
ADP-nega	6.20656e+06	7.03628e+06	5.95787e+06	7.27815e+06	8.00164e+06	1.11654e+07
thiamine-phosphate	668859	524971	524468	963147	978605	899736
arginine	5.56492e+07	9.05022e+07	4.83366e+07	7.2523e+07	8.92211e+07	7.90165e+07
proline	6.30469e+07	7.05324e+07	6.04256e+07	9.04596e+07	9.64492e+07	8.69142e+07
ornithine	3.66854e+06	2.76314e+06	3.25934e+06	6.33912e+06	5.43882e+06	4.11111e+06
carnitine	7.6658e+06	8.04008e+06	8.45481e+06	1.19131e+07	1.0958e+07	1.08044e+07
dAMP	133348	170841	271567	170055	175429	249422
Acetyllysine	5.65381e+06	1.07318e+07	4.48418e+06	6.89367e+06	9.59526e+06	9.37388e+06
O8P-O1P	413149	509857	513821	629522	639633	658896
N6-Acetyl-L-lysine	6.45694e+06	1.28162e+07	5.56625e+06	7.60427e+06	1.21047e+07	1.133e+07
xanthine	721787	1.38798e+06	1.05355e+06	1.00336e+06	1.40983e+06	1.0772e+06
N-acetyl-glucosamine	20510.3	40459.5	12277.9	35007.7	43054.3	24254.4
N-acetyl-glutamine	2.88221e+06	6.20327e+06	2.63239e+06	3.92164e+06	5.44987e+06	5.22701e+06
quinolinate	577534	788953	831407	1.11615e+06	1.26522e+06	666271
guanosine	7961.47	9584.88	10798	16481.4	13494.8	12426.3
adenosine 5-phosphosulfate	28614.2	45345.2	32913.1	44809	56189.1	62091.6
trehalose-sucrose	2.82266e+06	3.11432e+06	2.39329e+06	7.50194e+06	7.34417e+06	1.44262e+06
1,3-diphopshateglycerate	671213	642250	543939	166286	1.7987e+06	2.06205e+06
adenosine	4903.96	2242.12	6388.75	5229.27	12452.5	13711.8
choline	1.73937e+07	2.00476e+07	1.54699e+07	3.22875e+07	3.54649e+07	4.33048e+07
AMP	943279	1.04739e+06	1.00364e+06	1.58965e+06	1.95062e+06	2.5978e+06
uracil	6.33671e+06	7.85515e+06	9.28954e+06	1.45669e+07	1.57031e+07	1.10658e+07
histidinol	10864.7	45219	21170.5	17500.3	22294.4	35238.9
2-oxo-4-methylthiobutanoate	369496	2.0118e+06	597261	265191	412413	1.93703e+06
D-glucono-?-lactone-6-phosphate	86857	182111	238942	469829	61296.9	68809.7
dimethylglycine	2.01396e+06	1.74649e+06	1.90179e+06	4.00334e+06	4.69878e+06	5.5753e+06
D-gluconate	1.34115e+06	1.38239e+06	1.46446e+06	3.30458e+06	3.12693e+06	3.1192e+06
hexose-phosphate	1.9746e+07	1.64723e+07	1.79583e+07	5.14283e+07	5.0089e+07	5.47427e+07
glucosamine	1.1897e+06	1.33579e+06	1.43452e+06	3.19323e+06	3.47747e+06	2.86905e+06
ethanolamine	37490.9	36457.2	102244	101895	122745	75488.4
orotate	8.79702e+06	3.10716e+07	3.30261e+07	2.74482e+07	2.68616e+07	1.61012e+07
glycolate	14762.2	44189.7	27772.2	43849.1	33008.6	46085.6
Nicotinamide ribotide	496133	566271	454103	1.42053e+06	1.90059e+06	1.81496e+06
OBP	172998	145308	119755	501385	658885	736080
putrescine	7570.84	68513.3	30085.5	28313	25441	36021.8
glucose-1-phosphate	1.2818e+06	991933	1.04969e+06	4.80378e+06	4.91382e+06	5.52364e+06
GMP	12256.9	22835.5	13169	60159.6	77305.8	95874.8
orotidine-5-phosphate	31796.2	214862	158647	195188	258532	173532
propionyl-CoA-posi	15114.3	62624.9	133348	90697.8	105272	143604
asparagine	371411	387117	365267	3.96229e+06	3.87494e+06	3.57066e+06
deoxyguanosine	10766.1	126277	178999	137871	131736	211045

## Sheet: ND1gluc-Galac
	ND1 g1	ND1 g2	ND1 g3	ND1 Galac1	ND1 Galac2	ND1 Galac3
N-acetyl-glutamate	1.20863e+07	9.9597e+06	1.17891e+07	90003.4	107609	94976.4
trehalose-sucrose	241585	307910	14268.6	5641.23	4578.4	7596.87
NADPH-nega	478702	295718	387162	19212.8	16809	43231.4
O-acetyl-L-serine	65951.1	48183.6	51108.3		12143.4
S-adenosyl-L-homocysteine-nega	101601	34407.2	40450.6		19210.4
NADPH	3.27461e+06	2.46833e+06	3.3766e+06	115960	216631	282484
cyclic bis(3->5) dimeric GMP	109894	71268.9	86485.8	5590.58	6403.3	9553.18
S-adenosyl-L-methionine	1.38e+07	2.95004e+06	3.78175e+06	1.05447e+06	1.42084e+06	1.16526e+06
dTDP-nega	7.57649e+06	4.47895e+06	4.0576e+06	708319	722078	811971
thiamine-phosphate	1.09856e+06	283629	554970	51462.4	246768	49302
S-adenosyl-L-methioninamine	1.19444e+07	5.82314e+06	3.72536e+06	2.90334e+06	488086	372229
D-glyceraldehdye-3-phosphate	3.68671e+06	3.95377e+06	3.93665e+06	279690	389927	507026
shikimate-3-phosphate	228814	171218	221874	26977.9	26480.4	23138
glucono-?-lactone	300359	273997	32985.4	41860.4	33263.1	25678.4
D-erythrose-4-phosphate	3.01225e+06	1.89461e+06	2.04927e+06	367071	430519	363541
NADH-nega	2.11359e+06	544682	823015	178590	284936	363437
fructose-1,6-bisphosphate	3.74116e+07	3.50215e+07	3.31948e+07	4.03113e+06	5.91377e+06	4.94482e+06
OBP	575015	173767	295583	85091.9	101923	82545.5
homocysteine	4.77803e+06	3.89205e+06	4.31724e+06	219106	1.70287e+06	490559
dTMP	1.21639e+06	1.31367e+06	1.19997e+06	246922	350112	19341.6
NADH	8.46063e+06	3.48938e+06	5.47486e+06	921186	1.51687e+06	1.89121e+06
cystathionine	1.03836e+08	8.48663e+07	8.67444e+07	5.15239e+06	4.0944e+07	8.5523e+06
6-phospho-D-gluconate	2.13073e+06	1.78911e+06	1.83099e+06	389435	380539	354071
dephospho-CoA-nega	173794	66216.4	114514	30616	38817.1	28648.8
dTTP-nega	1.28601e+07	7.92134e+06	1.01145e+07	1.48104e+06	3.47344e+06	2.37307e+06
S-adenosyl-L-homoCysteine-posi	1.13575e+06	1.10316e+06	1.26257e+06	279480	213756	175410
2,3-Diphosphoglyceric acid	1.75173e+06	1.43651e+06	1.78513e+06	293075	388007	358838
UDP-D-glucuronate	4.73171e+07	4.42403e+07	4.82389e+07	1.02783e+07	9.65352e+06	9.34017e+06
D-sedoheptulose-1-7-phosphate	3.30986e+06	2.88294e+06	2.81557e+06	620735	763877	678162
Cholic acid	31874.5	28153.5	30381.1		5911.22	15585.8
dihydroxy-acetone-phosphate	2.27652e+06	2.63017e+06	2.24914e+06	458007	497216	609978
1,3-diphopshateglycerate	632507	490540	623228	145035	171334	126534
3-phospho-serine	7.18085e+06	6.13884e+06	6.53695e+06	1.6929e+06	1.67661e+06	1.89727e+06
Deoxycholic acid	5602.84	10298.1	8800.64			4034.35
glycine	6402.55			4803.24
Nicotinamide Riboside	53947.6	53253	84584	13952.4	10020.7	16968.1
fructose-6-phosphate	4.01058e+06	3.82803e+06	3.8341e+06	920835	1.07734e+06	1.07338e+06
ribose-phosphate	3.13541e+06	3.90769e+06	3.83907e+06	795020	928050	892151
3-hydroxybuterate	9600.53					7843.73
Thiamine pyrophosphate	105500	92072.6	122055	7265.75	68352.4	19998.7
D-glucosamine-6-phosphate	205409	124574	131199	44879.4	64846.4	76061.6
D-glucono-?-lactone-6-phosphate	738282	616481	618787	249645	211347	234025
Guanidoacetic acid	169779	118508	111293	43745.1	76861.8	46434.4
glucose-6-phosphate	4.05636e+06	3.85777e+06	4.42277e+06	1.14817e+06	1.46634e+06	1.37431e+06
2-Hydroxy-2-methylbutanedioic acid	199141	123963	128412	50921.8	87636.6	58778.7
arginosuccinic acid	1.37757e+06	1.19385e+06	1.13555e+06	440289	553545	392538
pantothenate	1.28394e+08	7.4102e+07	6.24094e+07	4.2683e+07	4.61944e+07	4.18648e+07
glycerate	51114.8	35909.1	56921.5	8777.21	25803.8	18003.2
glutathione	6.88275e+08	6.83841e+08	7.62431e+08	3.53343e+08	3.33972e+08	3.21951e+07
7,8-dihydrofolate	47979.9	23154.6	34717.7	15991.8	18963.6	14949
L-arginino-succinate	1.75989e+06	1.46906e+06	1.45405e+06	540164	764036	529622
UDP-N-acetyl-glucosamine	9.00372e+07	5.81967e+07	6.85573e+07	2.86582e+07	3.3619e+07	3.3026e+07
lactate	436993	338337	357911	177142	175979	113680
isocitrate	126855	117401	126592	34266.5	39347.6	61056.7
acetylphosphate	2.97941e+06	1.13264e+06	2.62729e+06	1.21229e+06	1.2729e+06	742964
2-dehydro-D-gluconate	76608.8	61645.7	64836.9	24645.1	30421	28801.7
trans, trans-farnesyl diphosphate	90468.3	55693.4	50491.1	36116.6	32013.6	31127.2
UMP	5.04366e+06	4.53034e+06	4.93245e+06	1.65748e+06	1.81759e+06	2.12225e+06
itaconic acid	334967	211307	260635	114557	148933	111677
O8P-O1P	1.12277e+06	964371	929296	393196	441057	439211
Uric acid	441080	498642	533878	174669	163116	175052
betaine aldehyde	1.37206e+06	1.279e+06	1.12086e+06	513862	529408	583283
dUTP-nega	292334	71902.8	111278	52045.4	154645	147388
choline	1.68205e+08	1.1886e+08	1.37934e+08	5.91009e+07	7.64781e+07	6.94434e+07
SBP	1.7727e+06	1.2717e+06	1.35626e+06	716951	776206	670401
thymine	127587	141741	63240.1	55089	37715.7	63230.5
phosphoenolpyruvate	1.11835e+06	1.21134e+06	1.42506e+06	503046	547170	330724
Nicotinamide ribotide	1.29167e+06	1.37201e+06	1.28617e+06	446006	674381	476233
carnitine	6.8091e+07	7.32293e+07	6.84655e+07	2.5537e+07	2.72017e+07	3.11722e+07
Citraconic acid	1.0178e+06	618749	726370	358207	477158	427722
dimethylglycine	1.94792e+07	1.50306e+07	1.40847e+07	7.37627e+06	8.2903e+06	8.68031e+06
4-phosphopantothenate	98473	90468.6	82357.6	46431.5	38428.1	40829.7
malate	5.60666e+06	4.51598e+06	5.12291e+06	2.33441e+06	2.76338e+06	2.18843e+06
orotate	287703	186090	198315	111845	141430	141075
dATP-nega	453864	387936	387134	150576	253168	225814
dTMP-nega	268198	202126	396654	140585	115763	120084
UDP-nega	6.67663e+07	4.83565e+07	5.31548e+07	2.77991e+07	3.41267e+07	3.21397e+07
myo-inositol	4.02768e+07	1.92927e+07	2.51692e+07	1.32069e+07	2.64957e+07	1.82819e+07
thymidine	24609.1	40026.2	18002.1	4583.23	9358.47	21446.7
2-Aminooctanoic acid	408822	351428	469874	97978.8	335622	174086
phosphocreatine	7.97554e+06	7.01803e+06	7.06946e+06	3.95859e+06	4.51809e+06	3.36494e+06
D-glucosamine-1-phosphate	327220	242923	258291	148503	163163	177452
coenzyme A-posi	8.41147e+06	8.82993e+06	7.76215e+06	4.43793e+06	3.84441e+06	4.60021e+06
dCTP-nega	322247	255542	272455	83285.2	214682	198279
Phenylpropiolic acid	2.65703e+06	2.4754e+06	2.31255e+06	1.44793e+06	1.49693e+06	1.18941e+06
a-ketoglutarate	1.55732e+06	1.26841e+06	1.16468e+06	837246	845612	756157
taurine	1.68615e+07	1.35544e+07	1.46412e+07	8.47441e+06	9.39691e+06	8.64393e+06
N-carbamoyl-L-aspartate	550737	495137	524281	263295	325061	282458
NAD+_nega	1.56233e+06	1.42087e+06	1.30609e+06	855698	776546	833198
citrate	5.72687e+06	3.91286e+06	4.35187e+06	2.63912e+06	3.59524e+06	2.88079e+06
hydroxyphenylpyruvate	89573.7	41625.9	54252	30422.4	67867.3	45167.5
Glycerophosphocholine	1.11729e+09	1.17736e+09	1.13416e+09	6.0007e+08	5.5182e+08	6.3591e+08
deoxyribose-phosphate	168636	305398	254276	100612	74671.7	97480.1
citrate-isocitrate	2.23421e+07	1.56067e+07	1.76751e+07	1.0171e+07	1.40525e+07	1.2777e+07
spermine	312517	266829	303552	18754.9	228194	281435
S-ribosyl-L-homocysteine-nega	149097	100373	77022.1	139892	22044.8	89011.3
N-acetyl spermine	68380.3	85671.8	69465.5	26113.4	44466.8	46432.1
Phenyllactic acid	16786.1	15209.3	18427.3	8801.71	10406	9609.67
2-keto-isovalerate	1.58182e+06	1.42275e+06	1.41608e+06	878408	926547	928719
propionyl-CoA-posi	16808.7	6390.5	10392.4	11130.4	8544.72	9471.94
N-acetyl-glutamine	1.74349e+06	1.15424e+06	1.39599e+06	1.24272e+06	978418	832401
Taurodeoxycholic acid	17603.9	26011.8	14330	8166.98	7213.83	15280.5
dUMP-nega	156623	161654	138818	138580	80479.5	57696.9
3-phosphoglycerate	5.79582e+06	7.97549e+06	9.18411e+06	4.02178e+06	3.52877e+06	2.74577e+06
UDP-D-glucose	1.06669e+08	8.39621e+07	9.60048e+07	6.02701e+07	6.48494e+07	6.50795e+07
N-carbamoyl-L-aspartate-nega	268340	271989	314926	190054	157139	135336
aminoimidazole carboxamide ribonucleotide	93817.3	69201.9	67371.8	55001.5	60651	55312.5
fumarate	1.58379e+06	1.45007e+06	1.48128e+06	895833	1.02223e+06	1.00142e+06
phenylpyruvate	3998.91		4001.12			7202.8
spermidine	2.77147e+07	2.08856e+07	2.0045e+07	1.86852e+07	1.55937e+07	1.72198e+07
acetyl-CoA-posi	351896	329784	329321	226509	279236	157949
Imidazoleacetic acid	1.39119e+06	1.29798e+06	1.50393e+06	804516	1.06458e+06	756708
Maleic acid	1.52814e+06	1.40662e+06	1.37934e+06	917909	1.01457e+06	944156
creatine	1.79532e+08	1.68369e+08	1.61466e+08	1.159e+08	9.9349e+07	1.27783e+08
dCDP-nega	170179	100614	122866	104869	116794	109144
hydroxyproline	3.88587e+06	3.75374e+06	3.55105e+06	2.53804e+06	2.66945e+06	2.42377e+06
sarcosine	1.87632e+07	1.71303e+07	1.67397e+07	1.27853e+07	1.09492e+07	1.33096e+07
N-acetyl-L-alanine	1.9933e+08	1.8099e+08	1.71487e+08	1.4129e+08	1.12887e+08	1.40261e+08
leucine-isoleucine	3.30373e+08	2.48815e+08	2.67032e+08	1.99106e+08	2.83059e+08	1.88963e+08
allantoate	281841	341335	322883	209673	181098	181089
CDP-nega	2.29843e+06	1.63722e+06	1.97593e+06	1.14436e+06	2.10334e+06	1.5488e+06
S-methyl-5-thioadenosine	3.69338e+06	4.67318e+06	4.22094e+06	2.68502e+06	1.9834e+06	2.97879e+06
alanine	1.93407e+07	1.85789e+07	1.6903e+07	1.34946e+07	1.25619e+07	1.4255e+07
oxaloacetate	207663	199532	151270	145434	150777	137560
sn-glycerol-3-phosphate	1.65224e+06	1.94009e+06	2.34088e+06	1.3032e+06	1.08256e+06	1.08175e+06
histidinol	14287.1	6409.93	6291.4	11495.8	11100.1	7547.4
serine	1.9894e+07	1.92477e+07	1.78957e+07	1.50905e+07	1.41349e+07	1.26689e+07
threonine	1.32472e+08	1.30001e+08	1.31191e+08	9.7241e+07	9.51175e+07	8.67546e+07
cysteine sulfinate	10390.2	17610.9	5605.47	14407.3	7653.84
NAD+_posi	2.29409e+08	2.89364e+08	2.95836e+08	1.49473e+08	1.64588e+08	1.78231e+08
2-deoxyglucose-6-phosphate	1.30561e+06	1.23433e+06	1.03513e+06	946782	1.05312e+06	860541
2-hydroxygluterate	5.76753e+06	5.26117e+06	5.37157e+06	4.18284e+06	4.02434e+06	4.51878e+06
dihydroorotate	558273			531730		694788
CMP	5.5021e+06	6.35209e+06	6.44078e+06	3.94323e+06	4.13998e+06	4.28152e+06
Phosphorylcholine	1.4057e+09	1.2598e+09	1.32645e+09	9.95591e+08	1.15173e+09	1.02004e+09
N-Acetylputrescine	22159.2	15286.6	16740.6	11988.3	19212.5	19185.9
dAMP	7.17319e+06	6.84133e+06	6.85544e+06	5.00716e+06	6.89891e+06	4.48949e+06
homocysteic acid	52053.5	51182.8	60849	61016.7	35243.4	22422.1
GTP-nega	1.20913e+07	9.47319e+06	1.18728e+07	2.67743e+06	1.84598e+07	7.04181e+06
N-acetyl-glucosamine-1-phosphate	1.13778e+06	1.09326e+06	1.17596e+06	997200	837973	815488
purine	3.61437e+06	3.50996e+06	3.30355e+06	2.81296e+06	2.84354e+06	2.81909e+06
deoxyinosine	120349	91224.1	83084.8	123773	86368.4	73031.3
methionine	3.31648e+07	3.15735e+07	2.7022e+07	2.75822e+07	2.81857e+07	2.28894e+07
glutamate	9.99757e+08	9.45978e+08	9.57831e+08	7.78124e+08	7.86268e+08	8.13166e+08
aspartate	4.21476e+07	4.27274e+07	4.01188e+07	3.34708e+07	3.43753e+07	3.3323e+07
guanosine 5-diphosphate,3-diphosphate	674633	755304	689418	503016	568669	553344
Indole-3-carboxylic acid	509761	535763	490523	407404	404788	417678
indole	1.52506e+07	1.30661e+07	1.21107e+07	1.30266e+07	1.15107e+07	1.23806e+07
2-Isopropylmalic acid	180847	213073	157788	148575	150881	148213
DL-Pipecolic acid	1.93287e+09	1.87855e+09	1.81515e+09	1.68766e+09	1.64172e+09	1.50839e+09
Atrolactic acid	18778.6	12004.6	19013.8	16011.5	14466.3	16505.2
CTP-nega	4.69963e+06	3.78646e+06	4.02807e+06	2.15916e+06	5.97758e+06	3.98243e+06
homoserine	69409.1	60044.4	66835.6	61181.5	62191	54836.9
Carbamoyl phosphate	629666	608342	599811	566599	496048	551476
Acetylcarnitine DL	3.69666e+07	4.20281e+07	3.78402e+07	3.12229e+07	2.81191e+07	3.59806e+07
Kynurenine	196923	199316	181185	161441	179481	171509
tryptophan	3.72605e+07	3.03278e+07	3.20571e+07	3.365e+07	2.94527e+07	3.36621e+07
deoxyadenosine	95022.3	131369	107925	83000.8	69927.6	94373.6
deoxyguanosine	37687.7	45947.9	54550	42775.5	16649.4	38200.5
NADP+_posi	3.56695e+06	3.1655e+06	3.63497e+06	3.01372e+06	3.03779e+06	3.28343e+06
phenylalanine	9.80798e+07	8.93863e+07	9.59444e+07	8.24269e+07	8.40651e+07	9.16016e+07
Aminoadipic acid	695670	696996	650696	597896	608489	635623
Pyroglutamic acid	1.44503e+06	1.16793e+06	1.29347e+06	1.33412e+06	1.31443e+06	1.19742e+06
2-ketohaxanoic acid	115089	110478	121642	95143.7	92976.3	118318
glutamine	3.50542e+08	3.80793e+08	3.55743e+08	3.19796e+08	3.61669e+08	2.95928e+08
cyclic-AMP	975155	684507	1.13292e+06	917349	914356	895591
D-gluconate	1.42209e+06	1.28235e+06	1.35047e+06	1.28667e+06	1.36636e+06	1.34797e+06
NADP+_nega	476681	455054	576150	448046	510653	419976
HMG-CoA_pos	135978	119340	99436.9	147568	113943	134834
deoxyuridine	18975.2	23974.4	20593.8	17428.1	19231.7	18990
ATP-nega	7.37722e+07	5.92347e+07	5.88299e+07	4.77341e+07	9.52459e+07	7.66016e+07
dGTP	7.3688e+07	6.00613e+07	5.92059e+07	5.0457e+07	9.74773e+07	7.27613e+07
3-methylphenylacetic acid	22570.3	22646.7	22167.5	17605.5	23998.1	26930
2-oxobutanoate	67816.2	62477.8	48671.6	68053	63179.8	77734.5
Flavone	50642.1	86881.1	97140.1	48171.4	23346.2	83913.8
biotin	5.69082e+06	1.01066e+07	1.74164e+07	2.22283e+06	7.24203e+06	8.22154e+06
GDP-nega	998680	784355	972796	599470	1.50533e+06	1.06378e+06
FAD	2.42915e+06	2.16119e+06	2.34302e+06	2.33791e+06	2.40414e+06	2.94417e+06
Kynurenic acid	241568	161103	201614	294141	245736	230262
Geranyl-PP	151120	153603	135473	156078	157669	184950
5-methoxytryptophan	34911.6	22512.3	40349.6	19168.5	21648.2	73348.5
betaine	3.76854e+07	3.26968e+07	3.19967e+07	3.96364e+07	4.39294e+07	4.1592e+07
adenine	1.37975e+08	1.2548e+08	1.28559e+08	1.3499e+08	1.61715e+08	1.63513e+08
acetoacetate	47711.6	48829.1	54501.6	60711.5	48861.1	49496.4
riboflavin	87619.4	57667.2	78311.2	81458.9	118362	94992.1
valine	2.24034e+06	2.15648e+06	2.09228e+06	2.59674e+06	2.71557e+06	2.27616e+06
dCMP	54655.3	56896.2	80694.4	58889.7	73277.8	56541.8
Methylcysteine	4.11466e+07	3.75717e+07	3.5964e+07	4.89096e+07	4.94636e+07	4.40197e+07
tyrosine	2.27602e+07	2.37439e+07	2.27914e+07	2.69129e+07	2.75769e+07	2.46233e+07
GMP	1.73513e+06	1.08911e+06	1.14837e+06	1.68848e+06	2.581e+06	1.81267e+06
cytosine	3.06556e+06	3.12177e+06	3.23425e+06	3.1484e+06	4.34984e+06	3.36905e+06
ornithine	95275.1	64766.5	78602.4	104882	147171	90418
4-Pyridoxic acid	95258.1	110154	84697	131108	125271	86841
cholesterol	4.74299e+06	5.20012e+06	4.34485e+06	6.05967e+06	5.93528e+06	5.32683e+06
2,3-dihydroxybenzoic acid	2.75399e+06	4.81688e+06	5.10981e+06	2.64674e+06	4.56614e+06	2.92837e+06
proline	5.1364e+07	5.3079e+07	5.83916e+07	6.32861e+07	6.1543e+07	6.49424e+07
histidine	6.76915e+07	6.50718e+07	7.14693e+07	8.59016e+07	9.17959e+07	7.39232e+07
1-Methyl-Histidine	8.20373e+06	8.34396e+06	8.86803e+06	9.47421e+06	1.07443e+07	1.02525e+07
4-aminobutyrate	50409.2	39181.4	53658.9	58462.5	59988.8	71269.5
guanine	618108	508617	535096	949061	739353	672334
acadesine	31221.1	26901	37070.4	36340.3	32436.3	51614.5
uridine	406810	159561	257008	665585	481057	432881
orotidine-5-phosphate	52375.5	31511.5	27381.4	82504.9	47118.8	73797.1
methylnicotinamide	3.24003e+06	1.70088e+06	1.52311e+06		6.42531e+06	6.2907e+06
glutathione disulfide-nega	1.08813e+08	1.11223e+08	1.01596e+08	1.37315e+08	1.3501e+08	1.55779e+08
aconitate	48509.6	43323.1	48713.3	55839.7	64350.9	72736.5
N-acetyl-glucosamine	55580.7	63715.9	83136.4	77366.1	47064	97334.5
citrulline	1.03278e+06	992226	1.07938e+06	1.3212e+06	1.60243e+06	1.24812e+06
Ng,NG-dimethyl-L-arginine	83097.2	55706.3	70047.5	112094	127966	96540.1
IMP	6.2752e+06	5.04918e+06	5.96658e+06	8.60492e+06	8.51081e+06	8.65419e+06
Cellobiose	5527.65	7748.63	27339.6	4749.26	12078.7	6218.42
1-Methyladenosine	12618.8	31454.2	23157.6	15144.9	22845.9	15280.2
xanthosine	1.39865e+06	701024	662861	2.36334e+06	1.66872e+06	1.8801e+06
Pyrophosphate	2.23583e+07	2.53964e+07	2.6134e+07	3.5744e+07	2.76776e+07	3.23429e+07
allantoin	850549	396754	463488	1.425e+06	1.17198e+06	1.0989e+06
ADP-D-glucose	164624	126969	108750	232248	257058	227421
asparagine	917447	945937	876907	1.39105e+06	1.33753e+06	1.27835e+06
dGMP	36181.6	38277.7	54119.3	54027.1	59116.7	46681.1
Acetyllysine	256540	275752	299823	364718	419396	352588
quinolinate	34772.2	7719.6	35414.5	144390		9844.36
pyridoxine	3.66503e+07	4.3641e+07	5.03072e+07	5.40038e+07	6.09784e+07	5.36937e+07
lysine	112097	81658.3	89676.3	176817	168152	171364
CDP-ethanolamine	69715.9	44767.1	64036.6	97166	99022.5	124855
IDP-nega	3.1018e+06	2.38511e+06	3.22066e+06	4.61716e+06	4.76573e+06	4.93056e+06
5-methyl-THF	96864	112119	115495	153689	167483	134465
hexose-phosphate	2.10655e+07	1.33954e+07	1.52088e+07	3.1934e+07	3.49947e+07	3.2384e+07
cytidine	83224.5	70884.8	120561	134199	149184	111244
N6-Acetyl-L-lysine	261883	301572	288558	399237	426161	428987
D-glucarate	10399.1	10423.1	13607.5	8806.39	19212.8	22416.3
ADP-nega	2.21681e+07	1.88834e+07	2.42908e+07	3.47039e+07	3.68649e+07	3.72163e+07
dGDP-nega	2.18472e+07	1.76894e+07	2.27361e+07	3.41436e+07	3.69175e+07	3.69478e+07
Methionine sulfoxide	2.4003e+06	3.85615e+06	3.40995e+06	5.93304e+06	3.12922e+06	2.85598e+06
hypoxanthine	372115	402299	684870	625981	592142	681000
arginine	2.62633e+06	2.5261e+06	2.7041e+06	4.68903e+06	4.48558e+06	4.2595e+06
uracil	84787.1	117707	138530	169049	179425	91663.8
N-acetyl-L-ornithine	92769.3	66906.4	97866.1	175322	167363	141369
Creatinine	1.21946e+07	1.24412e+07	1.22909e+07	2.04429e+07	2.4324e+07	1.92088e+07
nicotinate	10730	25256.4	11210.6		23819.1	32768.8
glucose-1-phosphate	1.13335e+07	7.25737e+06	8.25828e+06	1.8938e+07	2.13944e+07	2.01538e+07
adenosine 5-phosphosulfate	620579	1.03232e+06	1.11e+06	1.1485e+06	1.07553e+06	1.15706e+06
UTP-nega	1.8844e+07	1.88294e+07	2.151e+07	1.93487e+07	5.16005e+07	3.82237e+07
AMP	5.86562e+07	4.47294e+07	7.06976e+07	1.14115e+08	1.14741e+08	1.11446e+08
guanosine	90094	112332	93491.4	218858	180817	124169
cholesteryl sulfate	1.45292e+06	2.02445e+06	2.01935e+06	2.7038e+06	3.07278e+06	2.82905e+06
Urea	1.70395e+06	1.91522e+06	2.04179e+06	3.4949e+06	3.60644e+06	3.17381e+06
inosine	4.57465e+07	2.36852e+07	2.12805e+07	1.39594e+08	6.87662e+07	6.78738e+07
Ascorbic acid	35089	39388.4	52956.5	71870.7	72235.6	68590.3
glucosamine	1.96189e+06	5.33066e+06	5.93664e+06	4.6446e+06	3.74256e+06	3.56663e+06
5-phosphoribosyl-1-pyrophosphate	1.14645e+06	994265	1.2924e+06	2.09882e+06	2.38326e+06	2.58752e+06
malonyl-CoA-posi	48836.4	213055	176220	138548	146554	25551.7
trehalose-6-Phosphate	230584	177749	237012	482213	451710	542486
xanthine	718514	700403	587922	1.7925e+06	1.74962e+06	1.32515e+06
glutathione disulfide-posi	4.33015e+07	4.27304e+07	4.60258e+07	9.56696e+07	1.04703e+08	9.77825e+07
S-ribosyl-L-homocysteine-posi	55700.1	35220.3	73482.9	152759	117658	119248
retinoic acid	39185.9	60492	24788.2	82744	91554.2	101815
Hydroxyphenylacetic acid	20296.4	53758.8	49650.5		78153.2	69831
7-methylguanosine	343288	331333	406063	707720	818791	971344
Indoleacrylic acid	159763	443701	447455	425249	381659	405350
Xanthurenic acid	83014.8	213410	228502	180341	143784	309883
succinate	180123	210130	178931	467302	494853	459114
Methylmalonic acid	179722	208421	194748	411187	535179	522435
FMN	52058.8	40854.3	44027	132206	170680	139404
p-aminobenzoate	4757.13	3185.5		15779.8	7135.3	19076.3
Hydroxyisocaproic acid	8797.82	8639.46	9922.22	38425.3	39215.6	10891.1
succinyl-CoA-posi	57456.7	222398	127211	216234	226677	134432
shikimate	357053	424109	550247	1.30246e+06	1.44803e+06	1.10481e+06
p-hydroxybenzoate	456510	384780	486178	1.81525e+06	1.70576e+06	1.41254e+06
cysteine	658867	1.3309e+06	1.13008e+06	2.84165e+06	2.82548e+06	1.75063e+06
dephospho-CoA-posi	13992	18184.7	4445.07	39224.1	30414.4	87256
nicotinamide	4.02123e+07	5.20983e+07	6.46262e+07	1.69134e+08	1.8077e+08	1.07848e+08
acetoacetyl-CoA-posi	7201.48	18553.9	12474.4	26376	52891.6	12426.7
Cystine	71205.1	301140	215484	550263	452490	242613
folate	280424	319723	506717	1.62464e+06	1.92532e+06	1.38836e+06
adenosine	1.78853e+06	2.10417e+06	2.20013e+06	2.11618e+07	7.52383e+06	4.13707e+06
anthranilate	3226.44	13076.2		23669.1	30474.8	12988
glutathione-nega	1.2262e+07	1.68719e+08	1.7081e+06	1.5617e+08	1.43221e+08	1.42812e+08
xanthosine-5-phosphate	37873.5	68670.7	71142.2	597091	736947	400149
N-Acetyl-L-alanine1				18005.7	9801.79
glycolate		8004.65				6402.74
dehydroascorbic acid		4947.58	4777.23	9604.44	5561.64	5576.34
putrescine			18546.3	71246.2	46425.8	49838.7
thiamine				10364.7		19605.2
CDP-choline			8018.88	19212.7	20807.3	16810.8
