# Supplementary material for: Defective NADPH production in mitochondrial disease complex I causes inflammation and cell death
Source: Nat Commun. 2020 Jun 1;11:2714. doi: 10.1038/s41467-020-16423-1 (PMC7264245; doi:10.1038/s41467-020-16423-1)
Supplement: Supplementary file 5 — Supplementary Data 2 [file 41467_2020_16423_MOESM5_ESM.xlsx]

## Sheet: Brain NADUFS4
Sample Name	022119QEB1	022119QEB2	022119QEB3	022119QEB4	022119QEB5	022119QEB6	022119QEB7	022119QEB8	022119QEB9	022119QEB10
Sample ID
Sample Type	WT1	WT2	WT3	WT4	WT5	KO1	KO2	KO3	KO4	KO5
glyoxylate	50237.3	119847	74661.6	55411	64431.7	62808	149682	207234	141732	186422
glycolate	68899.2	127828	103255	108716	93730.7	175203	140859	151237	123644	160788
pyruvate	45904.5	147563	59626.9	106271	59343.9	136943	133816	149695	75291.1	112843
lactate	1.26822e+08	1.37513e+08	1.26508e+08	1.15899e+08	1.17597e+08	1.35196e+08	1.66139e+08	1.5189e+08	1.09787e+08	1.54292e+08
2-oxobutanoate	382756	331753	266492	369974	240718	312538	377332	326020	386204	428733
acetoacetate	386933	269783	189144	391416	372392	379586	311583	336961	413588	385639
glycerate	416793	635301	461129	450987	273062	440933	430660	333564	371200	473774
uracil	4.8175e+06	3.76924e+06	3.12135e+06	1.83287e+06	5.24384e+06	2.47325e+06	5.30416e+06	1.81153e+06	924945	4.15188e+06
fumarate	1.01355e+07	1.47786e+07	8.95144e+06	1.11783e+07	8.77555e+06	1.09481e+07	1.73318e+07	1.6034e+07	1.51101e+07	1.54896e+07
Maleic acid	1.1069e+07	1.47867e+07	9.4817e+06	1.19324e+07	9.17108e+06	1.10307e+07	1.50476e+07	1.49973e+07	1.43655e+07	1.54992e+07
2-keto-isovalerate	1.10874e+07	1.30193e+07	8.94958e+06	1.09426e+07	8.80288e+06	1.05734e+07	1.56446e+07	1.50058e+07	1.34392e+07	1.4766e+07
Guanidoacetic acid	328605	361262	454326	373267	397938	511859	814545	1.14254e+06	696270	1.00325e+06
succinate	3.10438e+07	3.14792e+07	2.60526e+07	2.09896e+07	3.38675e+07	2.38511e+07	2.85051e+07	2.53969e+07	1.41099e+07	2.59016e+07
Methylmalonic acid	3.50712e+07	3.45054e+07	3.09278e+07	2.2613e+07	3.7862e+07	2.62209e+07	3.19352e+07	2.96598e+07	1.6665e+07	2.89086e+07
3-S-methylthiopropionate	21470.7	29728.9	26415.3	33858.4	21487.5	38800.2	61944.2	61102.9	37973.9	74328.2
nicotinate	302531	417144	474647	416371	365791	356206	819942	676117	310431	263133
taurine	1.22162e+08	1.32753e+08	1.20399e+08	1.1693e+08	1.11518e+08	1.30257e+08	1.32924e+08	1.33658e+08	1.33328e+08	1.41799e+08
Pyroglutamic acid	210329	341369	201140	251942	373556	283610	336046	285398	165283	428562
Citraconic acid/itaconic acid	1.54043e+06	2.49978e+06	1.66934e+06	2.07373e+06	1.40349e+06	1.36738e+06	2.01529e+06	2.01365e+06	2.46874e+06	2.06482e+06
2-ketohaxanoic acid	393700	525867	374304	436144	308239	249901	334587	314137	214977	294908
N-Acetyl-L-alanine	1.66894e+08	1.62705e+08	1.39947e+08	1.48725e+08	1.13319e+08	1.3455e+08	1.72559e+08	1.51834e+08	1.27696e+08	1.46991e+08
oxaloacetate	775837	628474	569902	695182	734118	722565	589626	955974	873621	90680.6
Hydroxyisocaproic acid	69395.4	63643.5	39751.4	69583.5	61282.5	29142.3	N/A	N/A	60466.5	68636.6
malate	1.71142e+07	3.66377e+07	1.55829e+07	2.87524e+07	2.30134e+07	4.39237e+07	5.32555e+07	6.02028e+07	5.29246e+07	5.4242e+07
hypoxanthine	2.82551e+07	3.05467e+07	1.89844e+07	8.54873e+06	1.86036e+07	1.15344e+07	2.32243e+07	1.15606e+07	3.34544e+06	1.96529e+07
anthranilate	496164	499703	242684	159040	417912	144617	404395	225596	84336.4	343006
p-aminobenzoate	402990	450151	267657	142127	312797	160537	455747	276257	75079.1	269902
p-hydroxybenzoate	505044	2.07092e+06	1.11349e+06	571566	680230	1.21474e+06	758542	857603	822103	835467
acetylphosphate	232431	282341	255981	667331	257044	257888	362756	308530	120685	301519
Carbamoyl phosphate	1.22149e+08	1.87406e+08	1.25787e+08	1.50827e+08	1.1133e+08	9.28921e+07	1.24912e+08	1.08664e+08	1.34382e+08	1.18318e+08
a-ketoglutarate	8.87791e+06	1.31625e+07	8.87268e+06	9.46539e+06	1.55347e+07	8.06935e+06	1.16417e+07	1.09481e+07	1.01512e+07	1.27805e+07
Phenylpropiolic acid	513169	335509	385628	752767	494808	539734	517955	518945	610958	511983
2-oxo-4-methylthiobutanoate	357939	402246	52042.7	288966	212335	46338.2	47552.8	85828.8	75685	97321.4
2-Hydroxy-2-methylbutanedioic acid	2.34198e+06	2.41641e+06	2.01926e+06	2.41662e+06	2.06744e+06	2.58085e+06	2.62762e+06	2.58371e+06	2.62108e+06	2.70199e+06
3-methylphenylacetic acid	32416.7	22452.3	62549.8	48643	42737.3	48812.4	40440.1	30227.5	27740.6	25304.1
xanthine	9.49902e+06	7.88248e+06	6.07606e+06	3.70335e+06	6.23327e+06	3.20014e+06	5.72178e+06	3.45517e+06	1.59346e+06	6.66896e+06
Hydroxyphenylacetic acid	100399	62790.5	48899.6	73671.9	66742	64454.6	110052	20142.3	43657.2	134757
2,3-dihydroxybenzoic acid	31958.2	47172.4	58674.1	49627.1	43143.6	63489	93204.1	59929.8	53061.3	89332.9
orotate	88274.1	137043	94337.2	151798	45803.1	110280	100196	133798	182241	155683
dihydroorotate	768253	3.30016e+06	929047	951602	679348	741853	609583	688639	507408	502824
allantoin	319750	426463	308399	566059	108663	256830	358185	340906	280040	494218
Aminoadipic acid	2.10664e+06	2.07732e+06	2.31729e+06	2.2596e+06	866474	1.23137e+06	2.46991e+06	1.13776e+06	702511	1.17263e+06
Indole-3-carboxylic acid	1.99916e+06	2.11806e+06	2.26539e+06	2.03303e+06	714671	1.57527e+06	2.55761e+06	1.0464e+06	509187	1.47278e+06
phenylpyruvate	N/A	8553.41	N/A	N/A	7504.33	11027.3	4989.04	N/A	N/A	9572.61
Atrolactic acid	18730.6	27334.8	16192.4	15840.4	26073.3	21382.8	27287.2	32901.4	25902.2	37089
Phenyllactic acid	41088.4	92098.2	61376.4	51446.6	154535	82055.9	87581.3	79256.9	82579.7	126077
quinolinate	73561.1	63055.5	80171.3	99537.8	96018.9	90140	131839	134592	153359	266093
phosphoenolpyruvate	274002	100062	99129.6	655479	53729.3	42433.9	164338	124509	147419	270565
Uric acid	450972	437381	367322	163068	536388	331837	592522	464950	161572	800676
dihydroxy-acetone-phosphate	1.64861e+06	1.87233e+06	1.52054e+06	4.32207e+06	1.41088e+06	2.19384e+06	2.52808e+06	2.50711e+06	2.17305e+06	2.8275e+06
D-glyceraldehdye-3-phosphate	1.44156e+06	1.48195e+06	1.16871e+06	2.32437e+06	1.14421e+06	1.65588e+06	1.94126e+06	1.11724e+06	1.95312e+06	1.19351e+06
sn-glycerol-3-phosphate	4.89771e+07	6.85569e+07	4.89017e+07	4.41545e+07	5.08566e+07	4.16596e+07	5.83758e+07	3.66404e+07	3.74303e+07	3.93657e+07
shikimate	4.34e+06	8.46697e+06	2.81087e+06	4.84346e+06	3.54851e+06	3.49104e+06	7.71033e+06	2.57795e+06	2.51334e+06	1.00616e+07
aconitate	1.33296e+06	876046	1.16478e+06	386977	668915	864690	775027	834406	956978	992897
allantoate	240175	263417	178487	208382	163414	184537	212617	224252	259217	233403
Ascorbic acid	1.21718e+08	1.49439e+08	1.31694e+08	1.29028e+08	1.14175e+08	1.28286e+08	1.44567e+08	1.21033e+08	1.23289e+08	1.45996e+08
2-Isopropylmalic acid	1.66926e+08	1.87409e+08	1.8305e+08	1.80572e+08	1.71157e+08	1.78715e+08	1.92379e+08	1.86041e+08	1.8382e+08	1.94865e+08
N-carbamoyl-L-aspartate-nega	179065	247656	149387	207867	124692	150067	182049	206090	251314	216085
Pyrophosphate	7.28729e+06	6.88085e+06	4.99855e+06	6.93503e+06	3.75102e+06	2.91059e+06	6.50158e+06	3.95205e+06	2.65171e+06	5.36962e+06
glucono-?-lactone	62764.6	69372.5	37989.7	51953.1	46102.6	63592.2	77495.6	56898.9	58561.6	83831.8
myo-inositol	1.31794e+08	1.46913e+08	1.23974e+08	1.36133e+08	7.76856e+07	9.88377e+07	1.36826e+08	1.21468e+08	9.60729e+07	1.37999e+08
hydroxyphenylpyruvate	696639	758391	629595	504427	335214	553344	633744	452537	323790	693984
homocysteic acid	69909.5	60867.7	40709.7	51835.2	24790.8	33391.5	60193.3	37341.2	38544	92554.9
4-Pyridoxic acid	78386.8	26979.6	23022.9	101104	55177.9	54266.9	80313.3	70826.1	64977.6	189180
3-phosphoglycerate	1.12259e+06	503302	674083	3.51926e+06	395018	391446	868329	1.47431e+06	942786	1.67471e+06
Indoleacrylic acid	145863	49147.7	78047.7	93797.5	158497	142886	82523.6	108518	111864	79357.6
Kynurenic acid	2.1975e+06	1.81761e+06	1.76075e+06	2.19953e+06	1.6114e+06	1.87007e+06	1.56233e+06	1.28735e+06	1.80158e+06	1.32241e+06
citrate-isocitrate	2.50088e+07	3.90485e+07	2.53302e+07	4.99939e+07	3.16461e+07	3.26306e+07	4.29698e+07	3.8294e+07	3.69589e+07	4.11077e+07
isocitrate	45598.5	78544.1	61441.6	32287.3	92629.5	114862	62100.7	68793.3	92141.6	117272
citrate	1.12415e+07	1.94088e+07	1.93467e+07	2.26887e+07	1.46606e+07	2.10972e+07	2.22975e+07	1.96595e+07	2.03871e+07	2.84096e+07
2-dehydro-D-gluconate	32299	45102.7	22991.5	23207.2	20055.5	17134.3	17106.5	26476.9	24027.5	37204.7
D-gluconate	321197	487882	226087	161013	200973	247101	586990	362620	190735	859767
D-erythrose-4-phosphate	355082	586493	369517	527550	443621	727830	1.1596e+06	861340	668794	725530
Xanthurenic acid	868742	831838	758945	715761	803840	676563	625749	257556	252730	567305
lipoate	N/A	N/A	N/A	4130.18	N/A	N/A	N/A	N/A	N/A	N/A
D-glucarate	142531	151348	66540	118669	118589	74867.7	166378	134522	130761	241152
deoxyribose-phosphate	137270	173671	106399	132836	121219	129407	147178	91217.9	99949.1	148566
pantothenate	1.61156e+07	3.47737e+07	1.8015e+07	2.80627e+07	2.65353e+07	1.97506e+07	3.21939e+07	3.42658e+07	1.91151e+07	4.40851e+07
prephenate	N/A	N/A	N/A	N/A	N/A	N/A	N/A	N/A	N/A	N/A
deoxyuridine	26953	10811.8	14038.6	15142.3	8964.4	10927.3	11139.1	N/A	12004.8	18605.7
ribose-phosphate	1.55537e+07	1.69441e+07	1.00767e+07	7.83167e+06	9.19769e+06	6.8932e+06	1.0893e+07	6.88529e+06	2.86677e+06	8.37794e+06
thymidine	14043.1	17763.9	11434.3	15499.3	13989	8060.93	10992.3	10791.5	9033.95	28966.4
uridine	1.05948e+07	1.08938e+07	7.79566e+06	4.03151e+06	6.49522e+06	5.11547e+06	1.03998e+07	4.69106e+06	1.54978e+06	8.46271e+06
deoxyinosine	63903.2	50905.7	44184.2	13634.4	76218.3	56093.3	70010.1	29103.5	10003.4	70639.1
shikimate-3-phosphate	N/A	N/A	N/A	N/A	N/A	N/A	N/A	N/A	N/A	N/A
D-glucono-?-lactone-6-phosphate	62650.1	46482.7	57146.6	27360.8	22034.4	66302.9	27430.2	87405.6	35971.5	70047.5
hexose-phosphate	3.65732e+07	4.54538e+07	3.99565e+07	4.16029e+07	2.88702e+07	6.02377e+07	6.19931e+07	6.04056e+07	4.07618e+07	6.19862e+07
glucose-1-phosphate	709896	827716	685107	577890	700850	1.59569e+06	1.69374e+06	1.31131e+06	869221	1.40587e+06
glucose-6-phosphate	1.3097e+06	2.18467e+06	2.23805e+06	1.51165e+06	1.71001e+06	3.81583e+06	4.76134e+06	4.42336e+06	2.31525e+06	4.55137e+06
fructose-6-phosphate	1.20224e+06	2.09285e+06	1.66529e+06	1.40654e+06	1.88609e+06	4.00355e+06	4.2043e+06	4.28229e+06	2.04012e+06	3.21536e+06
1,3-diphopshateglycerate	1.02729e+06	1.15591e+06	1.31528e+06	3.81967e+06	848780	680209	795609	1.5759e+06	718759	1.55778e+06
2,3-Diphosphoglyceric acid	1.57939e+06	2.16026e+06	1.30685e+06	3.94665e+06	1.56636e+06	673719	813756	2.3408e+06	667556	1.36648e+06
S-ribosyl-L-homocysteine-nega	99745.6	192410	118714	167773	187403	146427	230361	202579	192965	283081
inosine	7.35263e+07	5.71021e+07	5.55301e+07	2.02508e+07	7.2809e+07	4.2387e+07	6.77979e+07	3.9037e+07	9.70323e+06	5.48895e+07
6-phospho-D-gluconate	213602	465711	278623	182006	193368	297656	666640	823543	133364	759988
xanthosine	389963	473079	264351	137119	404411	233845	477581	159798	86605.9	343897
D-sedoheptulose-1-7-phosphate	3.41331e+06	4.64247e+06	3.91188e+06	1.16326e+06	2.95239e+06	4.52456e+06	7.15809e+06	3.85142e+06	2.15611e+06	5.55257e+06
N-acetyl-glucosamine-1-phosphate	785707	1.03052e+06	647545	440096	690526	491562	708300	635978	448302	796045
glutathione-nega	2.07343e+07	3.26068e+07	1.97541e+07	1.90865e+07	1.88284e+07	1.8418e+07	2.11012e+07	2.13637e+07	1.63089e+07	1.40423e+07
dUMP-nega	22237.7	18168.7	5299.25	20411.8	5782.71	6509.58	N/A	3927.69	7453.92	13150.7
Geranyl-PP	17610.7	26178.2	10093.2	33353.4	14332.4	4153.01	24312.7	21190.5	31193.1	19863.9
O8P-O1P	953511	1.29741e+06	1.2596e+06	1.06731e+06	1.08337e+06	1.0553e+06	1.6131e+06	1.06085e+06	1.05445e+06	1.33655e+06
dTMP-nega	6643.98	21490.1	24772	19027.8	19835.7	18258.9	11572.8	15706.7	12233.7	26217.7
cyclic-AMP	2.46664e+06	3.28604e+06	2.39294e+06	4.21346e+06	1.71134e+06	1.62591e+06	2.27198e+06	2.85449e+06	3.72654e+06	2.28035e+06
fructose-1,6-bisphosphate	1.06416e+07	1.31722e+07	1.21984e+07	2.89062e+07	1.55264e+07	1.46155e+07	4.03175e+07	2.97478e+07	2.42698e+07	3.69195e+07
trehalose-sucrose	113581	170856	164797	148872	116781	200010	224982	268816	143692	291705
Cellobiose	4064.06	N/A	5748.19	9061.26	8220.73	16029.8	13306.1	20447.8	5848.9	N/A
orotidine-5-phosphate	85122.6	41616.2	26069.7	40324.8	47708	58771.9	16352.4	37695.4	28388.2	11885.7
SBP	1.26543e+06	1.45283e+06	1.38772e+06	1.23397e+06	1.41254e+06	2.01131e+06	3.73136e+06	1.56096e+06	751173	3.14567e+06
trans, trans-farnesyl diphosphate	15379.3	19380.3	9324.41	28153.4	33145.7	9206.49	14818.5	28806.9	33247	41582.5
S-adenosyl-L-homocysteine-nega	2.52056e+06	2.85794e+06	2.00786e+06	2.04205e+06	2.0984e+06	1.33609e+06	2.86623e+06	1.73893e+06	1.55498e+06	1.92251e+06
dCDP-nega	6649.95	13176.3	14141.6	11539.5	N/A	5778.69	9902.35	9913.98	19009.4	14863.1
5-phosphoribosyl-1-pyrophosphate	62685.4	71186.6	45774.5	222164	27170.6	53063.6	47968.5	80595.4	112676	48418.6
Deoxycholic acid	N/A	N/A	N/A	N/A	2477.62	N/A	N/A	N/A	3302.7	N/A
OBP	77881.5	119132	92292	121867	144108	99116.4	284152	102643	37353	167268
dTDP-nega	21374.3	77930.3	63466.3	85425.4	37045.1	23036.2	19282.6	13032.1	31119.9	23165.9
CDP-nega	78105.9	98360.6	134213	204426	50499.1	83009.9	107661	91658.8	202829	53051.3
UDP-nega	710805	989166	706529	1.52934e+06	444253	880403	966220	1.34116e+06	1.83688e+06	928563
Cholic acid	4994.69	N/A	N/A	N/A	6607.44	N/A	N/A	N/A	N/A	N/A
trehalose-6-Phosphate	98296.6	80316.3	113859	86587.2	91780.6	68496.8	58928.9	43536.4	102433	134144
Thiamine pyrophosphate	908681	902245	754875	711024	664013	814156	1.2656e+06	622382	612238	1.01748e+06
adenosine 5-phosphosulfate	124040	149779	152025	176116	123935	113661	154331	148282	193345	184890
ADP-nega	1.51657e+07	2.02268e+07	1.34573e+07	1.89277e+07	1.0993e+07	1.42808e+07	1.90089e+07	1.59675e+07	1.88508e+07	1.50714e+07
dGDP-nega	1.61438e+07	1.75615e+07	1.50073e+07	1.99251e+07	1.01425e+07	1.41247e+07	1.83797e+07	1.75055e+07	1.87292e+07	1.47932e+07
IDP-nega	1.97129e+06	2.26389e+06	1.78999e+06	2.71944e+06	1.33001e+06	1.79548e+06	2.58829e+06	2.13634e+06	2.58352e+06	2.01716e+06
GDP-nega	1.47204e+06	1.59751e+06	842958	2.19527e+06	476082	572922	1.07195e+06	1.19699e+06	1.8141e+06	1.51379e+06
CDP-ethanolamine	1.11653e+06	1.49477e+06	980327	1.11899e+06	886900	841545	1.10007e+06	849594	1.02571e+06	1.2561e+06
FMN	12388	N/A	18986.7	19796.5	4155.56	N/A	8243.48	4082.06	9888.16	7446.16
cholesteryl sulfate	537453	756486	626158	1.05371e+06	907039	426491	985294	1.11817e+06	820255	909312
dCTP-nega	6554.48	13959.1	N/A	9865.73	7401.92	N/A	N/A	10757.4	16376.6	7430.41
dUTP-nega	7436.95	N/A	5728.34	N/A	N/A	N/A	9763.05	17367.2	13238.8	4977.64
dTTP-nega	4104.25	13216.1	8096.85	27761.7	9249.79	5926.22	N/A	7452.94	7405.16	8237.72
CTP-nega	130488	263452	127697	91647	18342.2	28872.7	60133.1	52292	118904	37290.2
UTP-nega	135845	661456	395797	789782	235306	408953	327467	1.04219e+06	1.29314e+06	383752
CDP-choline	2.51895e+06	3.8613e+06	2.65352e+06	1.91747e+06	2.68837e+06	2.82466e+06	2.86436e+06	2.41741e+06	1.65299e+06	2.70503e+06
dATP-nega	N/A	N/A	N/A	7432.73	N/A	N/A	4129.01	4977.2	6490.4	4952.81
Taurodeoxycholic acid	18600.6	8299.37	18168.1	28076.7	10047.1	13417.7	15665.4	9934.31	7387.76	19836.4
ATP-nega	4.2381e+06	6.72736e+06	4.97687e+06	9.2166e+06	4.09056e+06	5.08217e+06	6.63124e+06	1.06325e+07	1.33801e+07	5.95951e+06
dGTP	4.34403e+06	6.50757e+06	5.00887e+06	9.88021e+06	4.10237e+06	5.02681e+06	6.68209e+06	1.11529e+07	1.32871e+07	5.99489e+06
GTP-nega	493809	716590	491838	1.48414e+06	267481	270461	489193	666242	1.10118e+06	629078
UDP-D-glucose	3.64892e+06	5.78687e+06	4.59139e+06	5.71497e+06	4.01195e+06	4.93212e+06	4.90066e+06	3.87199e+06	3.98384e+06	3.90034e+06
UDP-D-glucuronate	152783	264268	197382	282453	131312	104061	165165	153614	181683	199036
ADP-D-glucose	118096	172942	114672	92371.2	98027.5	60357.1	80107.4	66070.7	41291.7	104884
guanosine 5-diphosphate,3-diphosphate	5594.12	9337.51	17315.8	17288.6	10756	2921.65	8314.03	14035.8	3216.01	10735.6
UDP-N-acetyl-glucosamine	1.45713e+06	1.36762e+06	1.57629e+06	1.66063e+06	1.08767e+06	1.23224e+06	1.20245e+06	836613	1.07628e+06	1.0976e+06
glutathione disulfide-nega	2.18922e+07	3.01612e+07	2.0409e+07	2.30993e+07	1.44772e+07	1.64842e+07	3.16885e+07	2.25523e+07	2.67196e+07	3.5837e+07
NAD+_nega	2.83595e+07	3.28504e+07	2.77003e+07	2.6099e+07	2.69157e+07	2.76675e+07	3.00993e+07	2.77143e+07	2.82503e+07	2.9654e+07
NADH-nega	241122	723464	417510	611963	535960	462488	553296	266753	373295	596241
dephospho-CoA-nega	284509	229978	230891	765936	241832	315737	426810	626785	620247	581570
cyclic bis(3->5) dimeric GMP	N/A	6607.71	N/A	N/A	N/A	N/A	N/A	N/A	N/A	N/A
NADP+_nega	715795	813025	585975	900162	354789	429078	622711	626152	585149	462292
NADPH-nega	38834.2	56982.2	52032	105751	37989.2	30557	34862.6	44597.2	39641.4	43770.3
2-hydroxygluterate	1.4628e+07	1.8063e+07	1.21905e+07	1.32047e+07	1.07018e+07	1.04483e+07	1.23924e+07	1.0524e+07	1.09863e+07	1.17131e+07
2-deoxyglucose-6-phosphate	2.03e+07	2.85811e+07	1.33274e+07	2.07598e+07	1.98559e+07	1.11986e+07	1.99516e+07	1.3327e+07	1.67979e+07	3.00946e+07
4-phosphopantothenate	9082.99	3275.02	9942.29	13215.2	3326.63	16512.1	10779.5	6624.11	3302.58	14014.5
dehydroascorbic acid	2.01953e+06	2.80256e+06	1.48136e+06	1.35092e+06	1.06804e+06	1.17312e+06	1.60205e+06	990252	804158	1.26139e+06
3-hydroxybuterate	1.62955e+06	2.53834e+06	1.72324e+06	1.06524e+06	1.93595e+06	1.27688e+06	1.69564e+06	1.97634e+06	1.49797e+06	2.14305e+06
itaconic acid	1.54043e+06	2.49978e+06	1.66934e+06	2.07373e+06	1.40349e+06	1.36738e+06	2.01529e+06	2.01365e+06	2.46874e+06	2.06482e+06
Urea	1.6415e+07	1.99252e+07	1.54813e+07	1.5139e+07	9.0875e+06	1.28883e+07	1.90407e+07	1.47291e+07	1.29301e+07	2.32938e+07
ethanolamine	101568	119654	68285.7	134279	78202.3	72816.9	56645.6	78833	46970.1	51633.6
glycine	3301.1	8258.04	15689.9	9082.85	6602.24	4955.56	5780.24	7432.8	N/A	8257.84
alanine	3.36009e+07	3.77179e+07	3.11699e+07	3.16223e+07	2.70415e+07	3.47e+07	3.88028e+07	3.00163e+07	2.89659e+07	3.29049e+07
betaine aldehyde	226948	253330	131012	107031	170641	178402	183267	170156	156935	249104
choline	723566	362891	256247	237965	1.65254e+06	1.0726e+06	200184	N/A	611797	N/A
4-aminobutyrate	3.16791e+07	3.72741e+07	2.65878e+07	3.21288e+07	2.74165e+07	2.66165e+07	3.5004e+07	2.70271e+07	2.34644e+07	3.46347e+07
dimethylglycine	383754	496512	429040	432553	251814	352940	670935	968001	344079	723683
serine	1.42204e+07	1.75326e+07	1.55266e+07	1.67687e+07	1.01993e+07	1.34469e+07	1.56047e+07	1.12953e+07	1.20827e+07	1.44528e+07
cytosine	77802.9	118284	66873	77360.5	147800	99118.3	113550	103153	97847.2	99893
Creatinine	6.90301e+06	7.10139e+06	6.1158e+06	6.31911e+06	5.27471e+06	5.0629e+06	7.20044e+06	6.69574e+06	5.51747e+06	6.31709e+06
proline	1.74117e+07	1.84356e+07	1.85758e+07	1.96037e+07	1.3261e+07	2.66528e+07	3.42661e+07	2.43928e+07	1.91573e+07	3.13997e+07
indole	61362.4	59158	33729.5	44086	76786.2	67167.9	54280.6	67332.7	50236.8	103593
betaine	5.00563e+07	4.89318e+07	5.49977e+07	4.77958e+07	5.46868e+07	6.91811e+07	4.18972e+07	5.38495e+07	4.73355e+07	5.74908e+07
valine	739463	616146	417371	440641	368888	598943	813616	750299	599166	757470
threonine	9.70561e+06	1.37869e+07	1.02591e+07	1.05333e+07	7.12294e+06	1.17281e+07	1.98748e+07	1.50005e+07	1.12412e+07	1.83644e+07
homoserine	84232.9	97134.9	64319.3	88982.7	57981.3	60241.9	69270.7	51504.2	90154.4	69493.8
purine	31225.4	86653.4	39297.6	42705.8	100350	60468	69341.8	36456.5	57057.4	127567
cysteine	183435	167995	178383	97235	130420	61548.9	44478.5	53104.2	60902.1	45727
creatine	3.12813e+08	3.23331e+08	3.09624e+08	3.03581e+08	2.84333e+08	2.99841e+08	2.94474e+08	3.09513e+08	3.0567e+08	3.07244e+08
nicotinamide	8.46607e+07	5.85695e+07	3.58927e+07	6.80842e+07	3.09657e+07	2.72016e+07	4.79639e+07	4.3845e+07	2.93232e+07	4.56457e+07
Imidazoleacetic acid	70135.2	78335.6	92094.3	116140	96547.7	187747	166438	180170	108836	216408
thymine	200272	255053	207377	271372	250584	225669	209631	314868	244027	269752
DL-Pipecolic acid	6.26342e+07	7.12157e+07	5.47497e+07	5.91411e+07	5.42319e+07	4.54642e+07	6.40666e+07	4.69856e+07	5.60379e+07	4.57754e+07
N-Acetylputrescine	20551.3	23694.7	27223	21553.9	18933.7	18370.6	15738.2	N/A	16614.2	4666.94
hydroxyproline	777136	587211	562635	523537	170154	508726	476666	396911	408727	412883
leucine-isoleucine	1.84521e+07	2.26594e+07	1.7872e+07	1.20319e+07	1.61621e+07	2.2805e+07	3.62377e+07	2.35792e+07	1.68199e+07	2.85531e+07
ornithine	93619.6	90530.6	122057	75170.2	124328	64736.7	97178.6	130880	26994.7	79657
asparagine	3.80067e+06	3.84598e+06	3.74888e+06	3.93468e+06	2.54101e+06	2.63928e+06	3.51304e+06	2.3349e+06	2.32032e+06	3.15673e+06
aspartate	5.18878e+07	5.84656e+07	4.14173e+07	3.59675e+07	3.5148e+07	2.84282e+07	4.42521e+07	3.23632e+07	2.95516e+07	3.49009e+07
adenine	519899	805789	517861	488317	1.10161e+06	568778	450847	724355	499944	808826
Methylcysteine	519899	805789	517861	488317	1.10161e+06	568778	450847	724355	499944	808826
homocysteine	158888	159696	182700	100730	120145	112053	142331	166776	128921	140253
methylnicotinamide	17606.4	20696.5	13050.7	21173.8	17430.5	18087.6	12294	42840.5	44058.4	26097.3
histidinol	35512.1	66068.9	60290.3	62767.3	53685	35511.6	35469.2	19818.4	54506.3	50374.9
lysine	1.9287e+06	2.8277e+06	1.33992e+06	2.04121e+06	1.33792e+06	1.49789e+06	2.4126e+06	1.41739e+06	1.06687e+06	3.03292e+06
glutamine	1.40595e+08	1.65092e+08	1.47373e+08	1.62133e+08	1.87114e+08	1.50372e+08	1.67411e+08	1.53353e+08	1.42399e+08	1.76249e+08
O-acetyl-L-serine	9217.82	17459.5	11445.3	10724.5	6805.47	9339.05	36500	8511.71	10737.7	3455.78
glutamate	1.06957e+08	1.00922e+08	1.01219e+08	1.06026e+08	8.81335e+07	8.95801e+07	9.76288e+07	7.92686e+07	8.76611e+07	8.54202e+07
methionine	2.22057e+06	3.64341e+06	1.8373e+06	2.89218e+06	4.62825e+06	3.05913e+06	5.00352e+06	3.33477e+06	3.74669e+06	7.65216e+06
guanine	994308	1.10576e+06	749096	669759	738623	555593	686336	533138	421764	565278
histidine	1.23995e+07	1.90906e+07	1.29562e+07	1.48454e+07	2.72164e+07	1.22083e+07	1.73738e+07	1.28295e+07	1.48419e+07	2.26023e+07
2-Aminooctanoic acid	1.83441e+07	3.58646e+07	1.7159e+07	1.79606e+07	1.26801e+07	2.62941e+07	2.13321e+07	1.87741e+07	1.40326e+07	2.46816e+07
carnitine	1.06947e+08	9.69368e+07	8.60756e+07	7.88988e+07	8.47408e+07	9.67294e+07	9.86134e+07	1.04886e+08	8.58588e+07	1.00431e+08
Methionine sulfoxide	67723.1	156934	134620	132115	139560	132134	210604	157558	89175.1	204795
phenylalanine	6.82423e+06	9.29016e+06	5.13105e+06	5.77069e+06	1.36096e+07	5.41597e+06	8.82859e+06	7.87678e+06	6.2505e+06	1.08546e+07
Pyridoxamine	4104.03	5007.37	N/A	5007.45	3329.1	7180.51	4156.43	N/A	9909.11	13113.9
pyridoxine	12054.3	7924.86	5675.63	10731.7	8597.47	4949.3	11454.1	N/A	N/A	47074.6
1-Methyl-Histidine	2.27697e+06	2.83666e+06	2.3794e+06	3.03833e+06	2.45168e+06	2.98637e+06	2.82669e+06	5.90429e+06	1.87197e+06	5.97037e+06
N-acetyl-L-ornithine	5729.3	6183.19	3050.16	5103.1	21614.2	10498.1	9114.21	N/A	6784.75	14908.8
arginine	1.02384e+07	1.6417e+07	1.0289e+07	1.48415e+07	7.83873e+06	7.4505e+06	1.2971e+07	7.62492e+06	6.47344e+06	1.15232e+07
citrulline	1.53012e+06	1.71251e+06	1.15781e+06	1.06376e+06	1.65246e+06	1.22288e+06	1.44733e+06	1.31277e+06	732242	1.5797e+06
N-carbamoyl-L-aspartate	445164	490094	309747	426147	234737	245919	397247	316758	365036	325156
glucosamine	975937	1.10434e+06	966295	799389	665579	838543	698924	675191	549764	489739
tyrosine	1.36364e+06	2.4682e+06	1.95502e+06	1.47883e+06	4.31927e+06	1.88406e+06	1.91586e+06	2.10682e+06	1.7109e+06	2.48638e+06
Phosphorylcholine	1.47321e+08	1.70745e+08	1.39145e+08	1.50167e+08	1.2172e+08	7.83042e+07	6.61829e+07	8.93835e+07	8.42112e+07	1.23118e+08
3-phospho-serine	22219.1	6583.74	28908.1	41294.9	10782.1	21455.3	10738.3	9879.92	19802.8	9903.26
N6-Acetyl-L-lysine	1.6464e+06	2.87281e+06	1.84135e+06	2.94718e+06	833981	556428	1.86287e+06	1.46669e+06	1.49191e+06	2.40003e+06
Acetyllysine	1.66605e+06	2.31885e+06	2.25311e+06	2.92049e+06	148237	1.5593e+06	1.94836e+06	1.29984e+06	947256	1.89456e+06
N-acetyl-glutamine	551418	256692	364815	351315	195164	71505.2	222975	74860.5	521297	843388
N-acetyl-glutamate	943729	1.63351e+06	1.03162e+06	1.04463e+06	693481	955394	1.19801e+06	1.02749e+06	1.25542e+06	1.01438e+06
Ng,NG-dimethyl-L-arginine	143925	227541	122571	225092	186546	145235	167769	153074	152850	287869
Acetylcarnitine DL	1.44321e+08	1.47901e+08	1.37203e+08	1.46232e+08	1.52273e+08	1.53394e+08	1.74129e+08	1.74352e+08	1.81222e+08	1.7143e+08
tryptophan	1.82187e+06	2.1117e+06	1.56227e+06	1.47634e+06	3.70957e+06	1.90544e+06	2.47356e+06	1.89549e+06	2.33426e+06	3.36413e+06
Kynurenine	6218.05	10213.4	5359.06	N/A	12233.1	19375.1	21981.5	32756.5	8396.14	28999.6
N-acetyl-glucosamine	236311	223803	198853	128840	205640	103322	204963	105644	68330.5	156020
Flavone	167283	63394.1	59201.1	42081.3	58027.3	128000	114544	68842.9	23001.2	108562
cystathionine	2.2985e+06	3.15797e+06	2.2613e+06	1.54035e+06	2.2691e+06	2.6605e+06	4.32474e+06	3.4417e+06	1.80956e+06	4.63738e+06
5-methoxytryptophan	N/A	10303.3	14365.2	21916.7	13171	14645.2	30241.8	30927.4	43216.4	9854.86
Cystine	15691.9	19165.1	18985.6	28025.7	9949.89	18168.4	28867.8	6629.45	14158	17443.2
cytidine	5.34687e+06	6.77184e+06	5.5359e+06	5.22721e+06	5.51376e+06	2.87083e+06	5.38772e+06	3.02602e+06	2.33705e+06	5.45454e+06
biotin	1.84459e+06	1.73304e+06	1.60439e+06	1.6014e+06	1.27532e+06	1.2491e+06	1.01968e+06	861917	1.00009e+06	778655
deoxyadenosine	90712.5	72217.7	31882.7	77588.9	65997.6	79337.2	80567.5	52839.7	39644.3	38662.8
Glycerophosphocholine	1.98021e+08	2.13896e+08	1.69205e+08	2.01315e+08	1.06914e+08	1.48666e+08	1.33053e+08	1.10893e+08	1.32256e+08	1.10838e+08
acadesine	19903.1	19604.4	20436.7	34690.4	17952.6	13728.8	19843	11810.9	18510.2	37987.9
D-glucosamine-6-phosphate	119925	140657	158650	65027.8	147003	410818	380316	424305	196766	473080
D-glucosamine-1-phosphate	36843.5	42030.4	35384.3	19181.6	35341.9	32249.2	19356.4	19449.5	6609.43	27626.7
thiamine	6579.08	79830.4	69444.2	31644.5	67507.9	58950.5	68333.5	91468.9	27629.2	73568.4
S-ribosyl-L-homocysteine-posi	35508.7	57004.3	36331.5	18989.7	40467.8	51202.6	31382.1	26428.5	20672.6	45451.4
deoxyguanosine	39801.8	37989.7	13212.6	13215.4	25606	30492.2	22192.3	7435.21	4945.53	35617.8
adenosine	1.27341e+08	1.40837e+08	9.89814e+07	1.10705e+08	9.43242e+07	9.78302e+07	1.19879e+08	1.06607e+08	7.49609e+07	1.28744e+08
1-Methyladenosine	8378.71	35450.3	21534.2	13977.9	13223.3	11538.7	32974.1	19061.5	28972.1	24107.8
guanosine	1.49723e+06	1.3197e+06	688991	363410	678210	515993	933537	506168	158533	671651
L-arginino-succinate	410374	730883	317969	436860	412298	511560	676200	876448	530729	894585
S-methyl-5-thioadenosine	131731	436033	106011	235844	146714	107931	420995	201285	273038	334985
7-methylguanosine	41718.8	118834	47895.3	100930	51638.6	62788.4	61037.7	59458.4	108919	54631.2
dCMP	53821.7	73563.2	38823.5	54511.7	28079	50373.7	45416.1	41297.2	39785.3	52855.7
glutathione	2.72128e+07	2.86983e+07	2.70655e+07	2.5329e+07	1.77833e+07	1.80531e+07	1.81271e+07	1.35919e+07	1.31679e+07	1.12625e+07
dTMP	50343.3	74512.5	44772.7	84249.2	37641.9	38241.9	115725	76858.7	59310.4	79885
CMP	5.06594e+06	7.02534e+06	5.60271e+06	6.31748e+06	4.1479e+06	4.63192e+06	6.43655e+06	4.57764e+06	7.86335e+06	6.3551e+06
UMP	1.0787e+06	1.42966e+06	1.26554e+06	2.40846e+06	735701	1.29408e+06	966110	1.54904e+06	1.5464e+06	1.21942e+06
dAMP	849807	640664	558470	637732	515917	580147	900044	852327	760299	944007
Nicotinamide ribotide	498645	446290	438274	372626	337303	319940	385866	268990	343024	445226
aminoimidazole carboxamide ribonucleotide	38702.8	54479.7	34366.7	31778.9	56448.7	34962.5	33792.8	24271.7	38911.3	17396
thiamine-phosphate	169835	183876	120626	158311	86890.7	89301.5	152800	163987	107928	146483
dGMP	53224.4	52052.9	21604.1	35533.8	28929.6	23992.1	42071.9	31145.5	36334.4	37166.5
AMP	1.85273e+08	2.03139e+08	1.65998e+08	1.79432e+08	1.54094e+08	1.39555e+08	1.6876e+08	1.54448e+08	1.60473e+08	1.91798e+08
IMP	3.47501e+07	4.2764e+07	3.01582e+07	3.74539e+07	2.3764e+07	2.28056e+07	2.80776e+07	2.4285e+07	2.58393e+07	2.82198e+07
S-adenosyl-L-methioninamine	N/A	8139.42	9085.86	N/A	N/A	N/A	N/A	N/A	N/A	N/A
GMP	5.47042e+07	5.50146e+07	4.32132e+07	5.93802e+07	4.57573e+07	4.75498e+07	4.79786e+07	4.57015e+07	4.02461e+07	5.28726e+07
xanthosine-5-phosphate	13210.7	16544.2	12385.9	17344.3	18998.7	8260.44	17345.8	9085.62	2724.09	8984.61
riboflavin	89575.2	67171.6	46993.9	48235.6	78070.1	40466.2	41389.4	27257.5	24007.4	40645.7
S-adenosyl-L-homoCysteine-posi	2.14002e+06	2.20563e+06	1.44265e+06	1.5863e+06	1.56995e+06	764024	1.7581e+06	1.08181e+06	1.0794e+06	2.3072e+06
S-adenosyl-L-methionine	3.3325e+06	5.41658e+06	3.37569e+06	4.62459e+06	3.33292e+06	2.65776e+06	5.04827e+06	3.39222e+06	2.90163e+06	4.49261e+06
folate	9151.64	21530.7	5772.51	26413.9	10263.1	7802.8	28899	8901.8	N/A	5408.44
7,8-dihydrofolate	N/A	4955.15	2479.3	3347.05	4952.67	N/A	N/A	2477.53	3302.64	3302.64
5-methyl-THF	13281.5	16501.1	8084.29	11895.4	11685.2	15881.4	30380.7	10668.6	9368.13	9264.98
Diiodothyronine	N/A	N/A	N/A	N/A	N/A	N/A	N/A	N/A	N/A	N/A
glutathione disulfide-posi	4.70626e+06	8.15445e+06	5.93062e+06	5.70547e+06	4.86476e+06	5.889e+06	7.65397e+06	8.81772e+06	8.1927e+06	1.26455e+07
NAD+_posi	3.20584e+07	2.90242e+07	2.78049e+07	2.51808e+07	2.36811e+07	2.57771e+07	2.84281e+07	2.70294e+07	2.61938e+07	2.66029e+07
NADH	409633	1.29828e+06	838943	1.03647e+06	861382	773029	958011	611961	691217	1.52804e+06
dephospho-CoA-posi	307414	335075	229141	498329	296384	282448	437486	605463	568548	561237
NADP+_posi	1.09985e+06	1.75653e+06	1.10778e+06	1.22378e+06	581784	448014	840022	609569	575743	597478
NADPH	19820.6	61901.2	24866.5	67582.8	11556.1	9082.82	28905.7	35487.6	35511.4	53706.9
coenzyme A-posi	1.09538e+06	1.13359e+06	916374	1.75762e+06	864341	551661	903000	913230	719266	617508
FAD	486368	682464	476806	1.21057e+06	384486	363368	643796	688641	596512	752889
acetyl-CoA-posi	89693.3	118444	144199	229537	105005	126415	134785	122460	170478	108506
propionyl-CoA-posi	21521.5	15693.5	11621.9	18996.2	4128.61	9085.16	9083.84	2477.62	9082.74	4955.06
acetoacetyl-CoA-posi	6599.1	3302.6	4130.11	9088.98	5780.3	N/A	6607.75	N/A	5782.69	3276
malonyl-CoA-posi	N/A	N/A	4127.47	N/A	N/A	N/A	N/A	4955.65	10735.9	4130.51
succinyl-CoA-posi	7433.18	N/A	9905.94	39643.8	8267.65	5768.11	5780.22	29733.5	9085.33	14865.6
sarcosine	4.2293e+07	4.12319e+07	3.80206e+07	3.76396e+07	3.06875e+07	3.63027e+07	4.1947e+07	3.37788e+07	3.28952e+07	3.955e+07
putrescine	1.19309e+06	889315	2.00491e+06	1.78432e+06	1.91435e+06	1.43066e+06	1.07574e+06	512521	348462	493577
spermidine	123663	278202	221753	240680	138565	159740	113013	319970	136966	538327
N-acetyl spermine	65796.6	102981	42690	108325	162947	114568	35767.4	150500	87504.4	181898
N-acetyl spermidine	78651.3	75396.1	51887.3	61639.2	81222.9	41661.8	100462	44750.4	67328.5	123625
Nicotinamide Riboside	N/A	18852	N/A	18068.7	9539.23	4588.47	22389.9	13402.2	N/A	N/A
Adenylosuccinate	321268	551678	197381	319627	71023.4	182516	150308	165997	87541.2	450099
cholesterol	412116	314657	379904	334479	335306	203165	379056	454235	341018	415415
arginosuccinic acid	391741	328244	550130	670318	342553	361262	606477	770683	799417	749346
phosphocreatine	65695.7	101220	97407.6	56200.1	89402.7	57300.9	65743	81149.4	73923.8	53538.7
retinoic acid	N/A	N/A	N/A	N/A	N/A	N/A	N/A	N/A	N/A	N/A
spermine	117851	153129	133613	327537	184576	151179	265469	209664	112553	312281
HMG-CoA_pos	4127.84	N/A	N/A	3298.98	3302.69	2477.53	2425.52	2427.45	N/A	N/A
N-acetyl-L-aspartic acid	2.92456e+07	3.04773e+07	2.63614e+07	2.8082e+07	1.92185e+07	1.84158e+07	2.55241e+07	2.26334e+07	2.1132e+07	2.55404e+07
N-acetyl-L-aspartylglutamic acid	3.24672e+07	2.80669e+07	2.91908e+07	3.00708e+07	2.76451e+07	1.86641e+07	2.89906e+07	2.68684e+07	1.35234e+07	2.09209e+07
