# Supplementary material for: Defective NADPH production in mitochondrial disease complex I causes inflammation and cell death
Source: Nat Commun. 2020 Jun 1;11:2714. doi: 10.1038/s41467-020-16423-1 (PMC7264245; doi:10.1038/s41467-020-16423-1)
Supplement: Supplementary file 6 — Supplementary Data 3 [file 41467_2020_16423_MOESM6_ESM.xlsx]

## Sheet: pp_ed_tmt6_112816
Protein Id	Gene Symbol	Description	peptides	glucose1	glucose2	glucose3	Galc1	Galc2	Galc3	glucose/gal	Galac/gluco	Galac/gluco	Log2	p value	lOG10 p value
sp|P13473-3|LAMP2_HUMAN	LAMP2	LAMP2_HUMAN Isoform LAMP-2C of Lysosome-associated membrane glycoprotein 2	6	76.4722	22.4007	153.189	1873.76	1508.77	1831.14	0.0483463	20.6841	20.6841	4.37045	0.000167592	3.77575
sp|Q96G42|KLD7B_HUMAN	KLHDC7B	KLD7B_HUMAN Kelch domain-containing protein 7B	5	79.0599	12.8431	58.151	1057.3	778.573	481.059	0.0647641	15.4407	15.4407	3.94866	0.0125293	1.90207
sp|Q9ULG6-5|CCPG1_HUMAN	CCPG1	CCPG1_HUMAN Isoform 5 of Cell cycle progression protein 1	41	1793.15	294.608	1902.78	20806.5	14090.1	14221.4	0.0812439	12.3086	12.3086	3.6216	0.00272155	2.56518
sp|P19013|K2C4_HUMAN_contaminant	KRT4	K2C4_HUMAN_contaminant Keratin, type II cytoskeletal 4	1	19.9197	25.2425	26.7384	28.1239	711.856	83.1611	0.0873491	11.4483	11.4483	3.51706	0.317264	0.498579
sp|P00966|ASSY_HUMAN	ASS1	ASSY_HUMAN Argininosuccinate synthase	8	405.906	55.1583	318.194	3300.68	2651.3	2565.05	0.0914941	10.9297	10.9297	3.45018	0.000537482	3.26964
sp|Q8IYJ3|SYTL1_HUMAN	SYTL1	SYTL1_HUMAN Synaptotagmin-like protein 1	1	16.6582	6.98262	25.051	156.908	160.37	125.782	0.109899	9.09927	9.09927	3.18575	0.000417172	3.37969
sp|Q5VVW2|GARL3_HUMAN	GARNL3	GARL3_HUMAN GTPase-activating Rap/Ran-GAP domain-like protein 3	3	138.271	49.5994	203.027	2409.97	163.732	440.524	0.129684	7.71104	7.71104	2.94693	0.2847	0.545613
sp|P08962|CD63_HUMAN	CD63	CD63_HUMAN CD63 antigen	16	537.987	327.964	1124.69	6947.86	2830.64	5366.16	0.131442	7.60793	7.60793	2.9275	0.0230363	1.63759
sp|Q7Z591|AKNA_HUMAN	AKNA	AKNA_HUMAN AT-hook-containing transcription factor	4	221.922	214.356	228.818	1383.14	2033.76	1440.01	0.136938	7.30257	7.30257	2.8684	0.00256074	2.59163
sp|Q13501|SQSTM_HUMAN	SQSTM1	SQSTM_HUMAN Sequestosome-1	45	1840.75	802.638	1906.41	13507.1	9895.35	9740.73	0.137277	7.28454	7.28454	2.86484	0.00174452	2.75832
sp|Q6ZMP0|THSD4_HUMAN	THSD4	THSD4_HUMAN Thrombospondin type-1 domain-containing protein 4	7	144.36	154.092	192.17	1008.16	1220.02	1255.04	0.140853	7.0996	7.0996	2.82774	0.000220788	3.65602
sp|Q9NY35|CLDN1_HUMAN	CLDND1	CLDN1_HUMAN Claudin domain-containing protein 1	1	35.0701	9.15663	33.367	225.016	142.96	170.902	0.143991	6.94487	6.94487	2.79595	0.0038115	2.4189
sp|P23381|SYWC_HUMAN	WARS	SYWC_HUMAN Tryptophan--tRNA ligase, cytoplasmic	18	1005.7	560.741	1480.63	6188.68	6595.17	8145.57	0.145588	6.8687	6.8687	2.78004	0.000797686	3.09817
sp|Q14596|NBR1_HUMAN	NBR1	NBR1_HUMAN Next to BRCA1 gene 1 protein	16	1097.86	432.818	1161.96	6577.29	4594.83	6279.49	0.154292	6.48123	6.48123	2.69627	0.00172816	2.76242
sp|P49588|SYAC_HUMAN	AARS	SYAC_HUMAN Alanine--tRNA ligase, cytoplasmic	36	1999.47	1271.53	2481.28	10242.6	10253.4	13927.4	0.167104	5.98431	5.98431	2.58118	0.00169895	2.76982
sp|Q9Y617|SERC_HUMAN	PSAT1	SERC_HUMAN Phosphoserine aminotransferase	16	967.576	647.373	1174.28	4955.32	4537.34	6454.77	0.174901	5.7175	5.7175	2.51539	0.0018857	2.72453
sp|Q99576-3|T22D3_HUMAN	TSC22D3	T22D3_HUMAN Isoform 2 of TSC22 domain family protein 3	1	16.4649	13.2015	25.5612	94.2882	97.111	124.063	0.175069	5.71204	5.71204	2.51401	0.00104246	2.98194
sp|Q9P1Z2|CACO1_HUMAN	CALCOCO1	CACO1_HUMAN Calcium-binding and coiled-coil domain-containing protein 1	8	368.223	256.44	396.572	1700.24	1443.96	2637.66	0.176627	5.66164	5.66164	2.50122	0.0122168	1.91304
sp|P11279|LAMP1_HUMAN	LAMP1	LAMP1_HUMAN Lysosome-associated membrane glycoprotein 1	29	1792.05	1258.15	1494.14	9350.46	7031.75	9275.15	0.177116	5.646	5.646	2.49723	0.000820125	3.08612
sp|Q86VP1|TAXB1_HUMAN	TAX1BP1	TAXB1_HUMAN Tax1-binding protein 1	19	1180.85	669.682	1307.9	5694.62	4746.14	5946.88	0.192733	5.18854	5.18854	2.37533	0.000441242	3.35532
sp|Q96CV9|OPTN_HUMAN	OPTN	OPTN_HUMAN Optineurin	6	209.867	172.059	228.985	1024.48	949.387	1070.66	0.200659	4.98359	4.98359	2.31718	3.18788e-05	4.4965
sp|Q9NWD8|TM248_HUMAN	TMEM248	TM248_HUMAN Transmembrane protein 248	2	129.211	72.8114	107.08	435.685	481.2	573.289	0.207427	4.82097	4.82097	2.26932	0.000838623	3.07643
sp|O14730|RIOK3_HUMAN	RIOK3	RIOK3_HUMAN Serine/threonine-protein kinase RIO3	6	373.909	170.249	314.572	1486.82	1157.89	1472.55	0.208568	4.79459	4.79459	2.26141	0.000913522	3.03928
sp|Q3SY69|AL1L2_HUMAN	ALDH1L2	AL1L2_HUMAN Mitochondrial 10-formyltetrahydrofolate dehydrogenase	84	6760.36	3517.86	5760.87	26405.9	27347.3	21921.8	0.211947	4.71816	4.71816	2.23822	0.000500129	3.30092
sp|Q8IV03|LUR1L_HUMAN	LURAP1L	LUR1L_HUMAN Leucine rich adaptor protein 1-like	2	38.1767	32.7833	61.6735	195.729	197.335	220.555	0.21615	4.62643	4.62643	2.2099	0.000178984	3.74719
sp|P48067|SC6A9_HUMAN	SLC6A9	SC6A9_HUMAN Sodium- and chloride-dependent glycine transporter 1	5	365.623	273.058	353.684	1440.65	1343.7	1752.46	0.218736	4.57172	4.57172	2.19274	0.000735997	3.13312
sp|Q9BRS8|LARP6_HUMAN	LARP6	LARP6_HUMAN La-related protein 6	2	50.6827	23.8436	55.9464	240.986	159.889	193.558	0.219491	4.556	4.556	2.18777	0.00375228	2.42571
sp|Q9NQ84-2|GPC5C_HUMAN	GPRC5C	GPC5C_HUMAN Isoform 2 of G-protein coupled receptor family C group 5 member C	7	214.237	108.434	216.588	797.726	563.894	998.07	0.22853	4.3758	4.3758	2.12955	0.00964455	2.01572
sp|Q9BXS4|TMM59_HUMAN	TMEM59	TMM59_HUMAN Transmembrane protein 59	20	1045.28	697.676	673.575	3638.96	2555.21	4316.14	0.22992	4.34934	4.34934	2.1208	0.0068753	2.16271
sp|Q96EE4|CC126_HUMAN	CCDC126	CC126_HUMAN Coiled-coil domain-containing protein 126	1	23.0692	18.3516	27.3963	93.3933	85.2179	109.415	0.238927	4.18539	4.18539	2.06536	0.000644763	3.1906
sp|Q13137-4|CACO2_HUMAN	CALCOCO2	CACO2_HUMAN Isoform 4 of Calcium-binding and coiled-coil domain-containing protein 2	5	349.6	249.601	411.299	1463.61	1168.81	1521.46	0.243267	4.11072	4.11072	2.03939	0.000915603	3.03829
sp|Q8TCT8|SPP2A_HUMAN	SPPL2A	SPP2A_HUMAN Signal peptide peptidase-like 2A	1	162.683	99.6	106.897	587.611	379.023	535.402	0.245786	4.06857	4.06857	2.02452	0.00455684	2.34134
sp|O95025|SEM3D_HUMAN	SEMA3D	SEM3D_HUMAN Semaphorin-3D	1	17.9076	11.9519	16.9763	63.172	58.5931	67.4797	0.247488	4.0406	4.0406	2.01457	0.000114844	3.93989
sp|Q06210|GFPT1_HUMAN	GFPT1	GFPT1_HUMAN Glutamine--fructose-6-phosphate aminotransferase [isomerizing] 1	21	1887.28	966.045	2214.36	7511.86	5678.43	6784.78	0.2537	3.94166	3.94166	1.9788	0.00158193	2.80081
sp|P02794|FRIH_HUMAN	FTH1	FRIH_HUMAN Ferritin heavy chain	3	122.673	111.599	194.538	588.104	385.746	711.43	0.254444	3.93013	3.93013	1.97458	0.0131056	1.88254
sp|O00764|PDXK_HUMAN	PDXK	PDXK_HUMAN Pyridoxal kinase	2	96.1059	67.3743	110.941	363.679	279.777	431.198	0.255358	3.91607	3.91607	1.96941	0.00426883	2.36969
sp|O00458|IFRD1_HUMAN	IFRD1	IFRD1_HUMAN Interferon-related developmental regulator 1	3	233.297	156.187	273.596	879.776	937.082	777.276	0.255607	3.91225	3.91225	1.968	0.000376573	3.42415
sp|O60637|TSN3_HUMAN	TSPAN3	TSN3_HUMAN Tetraspanin-3	7	594.146	393.67	453.172	2042.25	1175.19	2384.29	0.25724	3.88742	3.88742	1.95881	0.0190589	1.7199
sp|Q08AF3|SLFN5_HUMAN	SLFN5	SLFN5_HUMAN Schlafen family member 5	7	317.204	183.84	324.775	1136.48	925.831	1137.39	0.258093	3.87458	3.87458	1.95404	0.000706068	3.15115
sp|P00439|PH4H_HUMAN	PAH	PH4H_HUMAN Phenylalanine-4-hydroxylase	2	163.87	56.8951	128.869	534.163	267.75	542.782	0.26001	3.84601	3.84601	1.94336	0.0256028	1.59171
sp|Q9UPY5|XCT_HUMAN	SLC7A11	XCT_HUMAN Cystine/glutamate transporter	4	365.448	254.707	380.413	1501.45	1023.04	1297.03	0.261825	3.81935	3.81935	1.93333	0.00285203	2.54485
sp|P24821|TENA_HUMAN	TNC	TENA_HUMAN Tenascin	3	100.242	156.7	79.173	286.892	607.911	386.314	0.262361	3.81154	3.81154	1.93038	0.0321159	1.49328
sp|Q13219|PAPP1_HUMAN	PAPPA	PAPP1_HUMAN Pappalysin-1	4	242.108	182.045	200.1	792.695	985.633	548.44	0.268292	3.72728	3.72728	1.89812	0.0113111	1.94649
sp|P43007|SATT_HUMAN	SLC1A4	SATT_HUMAN Neutral amino acid transporter A	2	249.593	123.844	327.843	1049.3	662.919	896.3	0.268842	3.71965	3.71965	1.89517	0.00747735	2.12625
sp|Q9NUN5|LMBD1_HUMAN	LMBRD1	LMBD1_HUMAN Probable lysosomal cobalamin transporter	2	128.069	101.695	103.549	407.391	356.811	460.357	0.27219	3.6739	3.6739	1.87731	0.000669035	3.17455
sp|P04114|APOB_HUMAN	APOB	APOB_HUMAN Apolipoprotein B-100	8	701.519	262.29	646.641	2690.42	1309.96	1902.9	0.272806	3.66561	3.66561	1.87405	0.0277175	1.55725
sp|Q8IWU5|SULF2_HUMAN	SULF2	SULF2_HUMAN Extracellular sulfatase Sulf-2	5	192.962	237.765	236.076	636.536	835.211	955.504	0.274715	3.64013	3.64013	1.86399	0.00337536	2.47168
sp|O00418|EF2K_HUMAN	EEF2K	EF2K_HUMAN Eukaryotic elongation factor 2 kinase	4	113.72	106.957	140.44	421.297	402.745	477.366	0.277482	3.60384	3.60384	1.84954	0.000220364	3.65686
sp|P51397|DAP1_HUMAN	DAP	DAP1_HUMAN Death-associated protein 1	4	151.454	285.394	151.826	578.774	692.245	848.592	0.277727	3.60065	3.60065	1.84826	0.00477797	2.32076
sp|P11216|PYGB_HUMAN	PYGB	PYGB_HUMAN Glycogen phosphorylase, brain form	16	1154.33	1063.61	1413.78	3911.94	3637.42	5527.12	0.277729	3.60063	3.60063	1.84825	0.00626329	2.2032
sp|Q08380|LG3BP_HUMAN	LGALS3BP	LG3BP_HUMAN Galectin-3-binding protein	10	423.718	438.624	371.199	1388.78	1472	1574.72	0.278106	3.59575	3.59575	1.84629	4.96847e-05	4.30378
sp|Q9BXH1|BBC3_HUMAN	BBC3	BBC3_HUMAN Bcl-2-binding component 3	3	195.598	175.39	103.327	484.591	695.811	511.171	0.280399	3.56635	3.56635	1.83445	0.00489975	2.30983
sp|P08243|ASNS_HUMAN	ASNS	ASNS_HUMAN Asparagine synthetase [glutamine-hydrolyzing]	14	1160.75	728.554	1167.06	4125.41	2765.4	3849.84	0.28456	3.51419	3.51419	1.81319	0.00432667	2.36385
sp|Q96IJ6-2|GMPPA_HUMAN	GMPPA	GMPPA_HUMAN Isoform 2 of Mannose-1-phosphate guanyltransferase alpha	5	305.846	193.027	409.673	1008.46	909.145	1265.15	0.285459	3.50313	3.50313	1.80864	0.00353276	2.45189
sp|Q96SW2|CRBN_HUMAN	CRBN	CRBN_HUMAN Protein cereblon	1	84.1491	53.4254	75.5359	228.229	210.71	306.159	0.286017	3.4963	3.4963	1.80583	0.00447666	2.34905
sp|Q9H9K5|MER34_HUMAN	ERVMER34-1	MER34_HUMAN HERV-MER_4q12 provirus ancestral Env polyprotein	2	49.9376	35.2698	68.6554	183.405	210.282	142.652	0.286876	3.48583	3.48583	1.8015	0.0043394	2.36257
sp|P49591|SYSC_HUMAN	SARS	SYSC_HUMAN Serine--tRNA ligase, cytoplasmic	19	1093.3	539.107	1076.77	3092.18	3224.27	3111.43	0.287358	3.47998	3.47998	1.79908	0.000276496	3.55831
sp|P49589-3|SYCC_HUMAN	CARS	SYCC_HUMAN Isoform 3 of Cysteine--tRNA ligase, cytoplasmic	16	1569.81	1315.55	1793.39	4848.19	5069.21	6326.1	0.288038	3.47176	3.47176	1.79567	0.00130967	2.88284
sp|Q9BT67|NFIP1_HUMAN	NDFIP1	NFIP1_HUMAN NEDD4 family-interacting protein 1	10	650.482	484.523	406.542	1648.04	1346.77	2346.4	0.288614	3.46484	3.46484	1.79279	0.0141785	1.84837
sp|Q16832|DDR2_HUMAN	DDR2	DDR2_HUMAN Discoidin domain-containing receptor 2	17	1221.38	900.342	1211.15	4176.01	3276.61	4065.37	0.289362	3.45588	3.45588	1.78905	0.000832936	3.07939
sp|Q9UBS3|DNJB9_HUMAN	DNAJB9	DNJB9_HUMAN DnaJ homolog subfamily B member 9	5	238.939	294.394	250.502	660.189	1172.47	870.332	0.289988	3.44842	3.44842	1.78593	0.0128959	1.88955
sp|P19256|LFA3_HUMAN	CD58	LFA3_HUMAN Lymphocyte function-associated antigen 3	2	133.042	166.655	180.058	632.467	432.088	583.676	0.291073	3.43557	3.43557	1.78055	0.00326466	2.48616
sp|Q9NV92|NFIP2_HUMAN	NDFIP2	NFIP2_HUMAN NEDD4 family-interacting protein 2	4	271.527	173.153	186.939	767.842	487.873	901.374	0.292811	3.41517	3.41517	1.77196	0.015519	1.80914
sp|Q96B97|SH3K1_HUMAN	SH3KBP1	SH3K1_HUMAN SH3 domain-containing kinase-binding protein 1	18	981.262	1162.53	2189.39	3885.31	4986.68	5907.48	0.293189	3.41077	3.41077	1.7701	0.00744032	2.12841
sp|Q15025|TNIP1_HUMAN	TNIP1	TNIP1_HUMAN TNFAIP3-interacting protein 1	6	415.053	340.46	403.036	1536.72	1164.22	1244.28	0.293659	3.40531	3.40531	1.76779	0.0012995	2.88622
sp|Q9Y5P6-2|GMPPB_HUMAN	GMPPB	GMPPB_HUMAN Isoform 2 of Mannose-1-phosphate guanyltransferase beta	5	468.655	330.42	456.897	1248.85	1223.15	1782.42	0.295216	3.38735	3.38735	1.76016	0.00597262	2.22384
sp|Q9BRS2|RIOK1_HUMAN	RIOK1	RIOK1_HUMAN Serine/threonine-protein kinase RIO1	1	28.4333	21.484	52.874	133.723	130.012	83.383	0.296128	3.37692	3.37692	1.75571	0.0123009	1.91006
sp|O75629|CREG1_HUMAN	CREG1	CREG1_HUMAN Protein CREG1	1	57.8728	49.5565	54.9885	146.948	204.36	192.785	0.298511	3.34996	3.34996	1.74414	0.00198398	2.70246
sp|P35520-2|CBS_HUMAN	CBS	CBS_HUMAN Isoform 2 of Cystathionine beta-synthase	5	430.102	302.408	540.016	1472.97	1143.28	1643.52	0.298731	3.34749	3.34749	1.74308	0.00355976	2.44858
sp|P63252|IRK2_HUMAN	KCNJ2	IRK2_HUMAN Inward rectifier potassium channel 2	3	167.674	81.3054	218.444	491.739	353.299	717.169	0.299207	3.34217	3.34217	1.74078	0.0322884	1.49095
sp|Q9BX79-4|STRA6_HUMAN	STRA6	STRA6_HUMAN Isoform 4 of Stimulated by retinoic acid gene 6 protein homolog	5	255.509	126.221	293.585	931.015	589.348	731.853	0.299845	3.33506	3.33506	1.73771	0.00914681	2.03873
sp|Q86WC4|OSTM1_HUMAN	OSTM1	OSTM1_HUMAN Osteopetrosis-associated transmembrane protein 1	3	144.139	178.447	117.507	543.173	443.48	472.912	0.301523	3.31649	3.31649	1.72966	0.000591405	3.22812
sp|P02649|APOE_HUMAN	APOE	APOE_HUMAN Apolipoprotein E	1	50.2217	45.126	47.3339	189.072	135.39	147.777	0.302139	3.30974	3.30974	1.72672	0.00252344	2.59801
sp|Q86XX4-2|FRAS1_HUMAN	FRAS1	FRAS1_HUMAN Isoform 2 of Extracellular matrix protein FRAS1	9	455.132	433.033	445.515	1494.64	1484.88	1415.8	0.303432	3.29563	3.29563	1.72056	2.37501e-06	5.62434
sp|Q86VY9|T200A_HUMAN	TMEM200A	T200A_HUMAN Transmembrane protein 200A	3	159.363	134.712	197.491	537.778	478.541	591.025	0.305825	3.26984	3.26984	1.70922	0.000566395	3.24688
sp|P53602|MVD1_HUMAN	MVD	MVD1_HUMAN Diphosphomevalonate decarboxylase	2	152.261	89.0873	134.792	433.924	390.593	403.074	0.306405	3.26365	3.26365	1.70649	0.000240136	3.61954
sp|O75143-5|ATG13_HUMAN	ATG13	ATG13_HUMAN Isoform 5 of Autophagy-related protein 13	1	49.6279	47.2906	65.6717	189.289	165.189	173.08	0.308194	3.24471	3.24471	1.69809	0.000184857	3.73316
sp|Q9BQJ4|TMM47_HUMAN	TMEM47	TMM47_HUMAN Transmembrane protein 47	1	63.8072	53.6112	59.8538	157.653	156.778	256.282	0.310615	3.21942	3.21942	1.6868	0.0167417	1.7762
sp|Q9NR45|SIAS_HUMAN	NANS	SIAS_HUMAN Sialic acid synthase	3	225.985	242.943	270.787	547.685	834.409	995.828	0.311076	3.21465	3.21465	1.68466	0.0143	1.84466
sp|Q16822|PCKGM_HUMAN	PCK2	PCKGM_HUMAN Phosphoenolpyruvate carboxykinase [GTP], mitochondrial	75	4323.88	3478.36	4650.73	13748.9	15339.3	10835.9	0.311916	3.20599	3.20599	1.68077	0.00256329	2.5912
sp|Q92974|ARHG2_HUMAN	ARHGEF2	ARHG2_HUMAN Rho guanine nucleotide exchange factor 2	15	930.416	849.406	942.503	2790.83	2741.12	3142.35	0.313838	3.18636	3.18636	1.67191	0.000106255	3.97365
sp|P49447|CY561_HUMAN	CYB561	CY561_HUMAN Cytochrome b561	2	451.688	258.686	330.707	1254.47	876.298	1180.83	0.314374	3.18092	3.18092	1.66945	0.00418139	2.37868
sp|P09913|IFIT2_HUMAN	IFIT2	IFIT2_HUMAN Interferon-induced protein with tetratricopeptide repeats 2	1	44.1569	50.195	34.4426	172.8	137.683	99.1793	0.314392	3.18074	3.18074	1.66936	0.0125998	1.89964
sp|P13807|GYS1_HUMAN	GYS1	GYS1_HUMAN Glycogen [starch] synthase, muscle	2	220.495	117.028	250.22	654.84	467.713	741.137	0.315365	3.17093	3.17093	1.6649	0.00921533	2.03549
sp|O75874|IDHC_HUMAN	IDH1	IDHC_HUMAN Isocitrate dehydrogenase [NADP] cytoplasmic	12	747.328	774.429	813.245	2092.9	2561.74	2743.25	0.315631	3.16826	3.16826	1.66369	0.000974681	3.01114
sp|P40306|PSB10_HUMAN	PSMB10	PSB10_HUMAN Proteasome subunit beta type-10	2	126.42	175.707	320.46	384.416	559.451	1025.16	0.31619	3.16265	3.16265	1.66114	0.0880875	1.05509
sp|P32519|ELF1_HUMAN	ELF1	ELF1_HUMAN ETS-related transcription factor Elf-1	1	28.2479	18.5679	37.9767	85.0743	87.5552	95.1571	0.316642	3.15814	3.15814	1.65908	0.000665012	3.17717
sp|P55268|LAMB2_HUMAN	LAMB2	LAMB2_HUMAN Laminin subunit beta-2	26	1499.67	1487.82	1424.2	3715.17	5027.24	5137.87	0.317839	3.14625	3.14625	1.65363	0.00231523	2.63541
sp|O14763|TR10B_HUMAN	TNFRSF10B	TR10B_HUMAN Tumor necrosis factor receptor superfamily member 10B	9	472.947	483.655	491.518	1701.32	1286.41	1563.58	0.318177	3.14291	3.14291	1.6521	0.00106493	2.97268
sp|P15260|INGR1_HUMAN	IFNGR1	INGR1_HUMAN Interferon gamma receptor 1	1	63.8999	39.2482	50.083	188.259	128.21	165.055	0.318221	3.14247	3.14247	1.6519	0.00440747	2.35581
sp|Q53EL6|PDCD4_HUMAN	PDCD4	PDCD4_HUMAN Programmed cell death protein 4	7	428.608	409.111	647.606	1244.09	1302.15	2091.51	0.320268	3.12238	3.12238	1.64265	0.0207883	1.68218
sp|Q6UXD5-5|SE6L2_HUMAN	SEZ6L2	SE6L2_HUMAN Isoform 5 of Seizure 6-like protein 2	4	423.91	439.696	370.731	1271.05	1180.4	1343.55	0.325253	3.07453	3.07453	1.62036	7.82164e-05	4.1067
sp|Q14956|GPNMB_HUMAN	GPNMB	GPNMB_HUMAN Transmembrane glycoprotein NMB	1	113.273	65.3703	72.7874	349.533	213.242	209.382	0.325621	3.07105	3.07105	1.61873	0.0230866	1.63664
sp|Q9Y4P8|WIPI2_HUMAN	WIPI2	WIPI2_HUMAN WD repeat domain phosphoinositide-interacting protein 2	1	171.444	84.2068	141.631	561.294	302.69	356.046	0.325633	3.07094	3.07094	1.61868	0.0296833	1.52749
sp|O14879|IFIT3_HUMAN	IFIT3	IFIT3_HUMAN Interferon-induced protein with tetratricopeptide repeats 3	6	289.899	357.224	329.543	982.237	1154.02	854.993	0.326508	3.06272	3.06272	1.61481	0.00163996	2.78517
sp|Q9GZP1|NRSN2_HUMAN	NRSN2	NRSN2_HUMAN Neurensin-2	2	46.2129	39.6498	35.6614	122.233	89.9338	158.522	0.327833	3.05033	3.05033	1.60897	0.0143445	1.84332
sp|O00220|TR10A_HUMAN	TNFRSF10A	TR10A_HUMAN Tumor necrosis factor receptor superfamily member 10A	14	1324.01	1217.58	1565.24	4854.56	3506.39	4107.64	0.329374	3.03606	3.03606	1.6022	0.00229903	2.63846
sp|Q16555|DPYL2_HUMAN	DPYSL2	DPYL2_HUMAN Dihydropyrimidinase-related protein 2	15	995.85	1150.45	1455.36	2682.33	3796.95	4382.44	0.331592	3.01575	3.01575	1.59252	0.00941541	2.02616
sp|Q96HD1-2|CREL1_HUMAN	CRELD1	CREL1_HUMAN Isoform 2 of Cysteine-rich with EGF-like domain protein 1	11	1118.14	1227.94	1263.72	3638.57	4178.29	3068.27	0.331627	3.01544	3.01544	1.59237	0.00169298	2.77135
sp|Q92696|PGTA_HUMAN	RABGGTA	PGTA_HUMAN Geranylgeranyl transferase type-2 subunit alpha	3	153.56	132.671	184.377	484.346	375.12	557.332	0.332163	3.01057	3.01057	1.59004	0.00459063	2.33813
sp|O14967|CLGN_HUMAN	CLGN	CLGN_HUMAN Calmegin	15	1676.96	1493.47	1598.41	4626.72	6090.59	3624.45	0.332514	3.00739	3.00739	1.58851	0.0112983	1.94699
sp|P04003|C4BPA_HUMAN	C4BPA	C4BPA_HUMAN C4b-binding protein alpha chain	3	346.872	513.752	228.291	1988.34	441.417	837.607	0.33327	3.00057	3.00057	1.58524	0.198198	0.702901
sp|O14786|NRP1_HUMAN	NRP1	NRP1_HUMAN Neuropilin-1	28	2435.03	1802.74	2790.71	7056.08	5644	8345.91	0.333958	2.99439	2.99439	1.58226	0.00494107	2.30618
sp|Q96CS7-2|PKHB2_HUMAN	PLEKHB2	PKHB2_HUMAN Isoform 2 of Pleckstrin homology domain-containing family B member 2	2	123.172	108.937	138.935	432.346	293.844	379.629	0.335538	2.98029	2.98029	1.57545	0.00404468	2.39312
sp|O43592|XPOT_HUMAN	XPOT	XPOT_HUMAN Exportin-T	7	618.169	329.687	516.428	1524.33	1140.5	1689.11	0.336312	2.97343	2.97343	1.57213	0.00625994	2.20343
sp|P20839-6|IMDH1_HUMAN	IMPDH1	IMDH1_HUMAN Isoform 6 of Inosine-5'-monophosphate dehydrogenase 1	2	139.158	108.965	238.933	392.888	438.789	612.193	0.337327	2.96448	2.96448	1.56778	0.0146492	1.83419
sp|Q04446|GLGB_HUMAN	GBE1	GLGB_HUMAN 1,4-alpha-glucan-branching enzyme	4	401.054	263.35	382.542	1169.58	861.675	1066.61	0.337957	2.95895	2.95895	1.56509	0.00241784	2.61657
sp|P53801|PTTG_HUMAN	PTTG1IP	PTTG_HUMAN Pituitary tumor-transforming gene 1 protein-interacting protein	5	370.706	328.361	185.657	740.843	743.771	1128.25	0.338603	2.95331	2.95331	1.56233	0.0147828	1.83024
sp|Q8NBI5|S43A3_HUMAN	SLC43A3	S43A3_HUMAN Solute carrier family 43 member 3	12	1119.61	739.423	1462.97	3620	2680.07	3476.17	0.339804	2.94288	2.94288	1.55723	0.0039121	2.40759
sp|Q8WVE6|TM171_HUMAN	TMEM171	TM171_HUMAN Transmembrane protein 171	1	31.1558	23.8161	35.6788	80.0192	51.788	133.417	0.341789	2.92578	2.92578	1.54882	0.0738511	1.13164
sp|P06737|PYGL_HUMAN	PYGL	PYGL_HUMAN Glycogen phosphorylase, liver form	19	1617.3	1189.25	1933.46	4577.07	3749.25	5538.37	0.341876	2.92503	2.92503	1.54845	0.00557942	2.25341
sp|Q9BZQ8|NIBAN_HUMAN	FAM129A	NIBAN_HUMAN Protein Niban	32	3244.9	2195	3307.04	11031.5	6381.87	7953.75	0.344814	2.90011	2.90011	1.53611	0.0172102	1.76421
sp|P40189|IL6RB_HUMAN	IL6ST	IL6RB_HUMAN Interleukin-6 receptor subunit beta	30	2381.65	2140.41	2255.37	7289.18	5763.97	6583.72	0.345138	2.89739	2.89739	1.53475	0.000656192	3.18297
sp|Q969S3|ZN622_HUMAN	ZNF622	ZN622_HUMAN Zinc finger protein 622	7	480.534	490.548	449.848	1099.47	1308.13	1679.17	0.34769	2.87612	2.87612	1.52413	0.00639092	2.19444
sp|Q9NQ48|LZTL1_HUMAN	LZTFL1	LZTL1_HUMAN Leucine zipper transcription factor-like protein 1	7	214.544	255.401	252.115	591.857	644.51	838.399	0.34802	2.8734	2.8734	1.52276	0.00406508	2.39093
sp|Q8NF91|SYNE1_HUMAN	SYNE1	SYNE1_HUMAN Nesprin-1	9	537.979	263.275	548.007	1609.59	1136.96	1125.41	0.34847	2.86969	2.86969	1.52089	0.0104109	1.98251
sp|Q14376|GALE_HUMAN	GALE	GALE_HUMAN UDP-glucose 4-epimerase	4	322.43	223.423	333.919	949.178	724.779	845.784	0.349152	2.86408	2.86408	1.51807	0.00176521	2.7532
sp|O60701|UGDH_HUMAN	UGDH	UGDH_HUMAN UDP-glucose 6-dehydrogenase	10	518.02	558.814	716.755	1297.56	1801.19	2027.47	0.349885	2.85808	2.85808	1.51505	0.00771842	2.11247
sp|Q9BYM8|HOIL1_HUMAN	RBCK1	HOIL1_HUMAN RanBP-type and C3HC4-type zinc finger-containing protein 1	2	39.2756	31.8308	41.5604	93.6611	110.376	115.845	0.352214	2.83919	2.83919	1.50548	0.000692468	3.1596
sp|Q9NQX5|NPDC1_HUMAN	NPDC1	NPDC1_HUMAN Neural proliferation differentiation and control protein 1	2	115.084	101.852	90.8573	287.278	235.968	347.961	0.353295	2.83049	2.83049	1.50105	0.0047691	2.32156
sp|Q8NBF2|NHLC2_HUMAN	NHLRC2	NHLC2_HUMAN NHL repeat-containing protein 2	4	427.915	339.975	439.911	1089.47	957.746	1359.4	0.354546	2.82051	2.82051	1.49596	0.00390387	2.4085
sp|Q9NYA4|MTMR4_HUMAN	MTMR4	MTMR4_HUMAN Myotubularin-related protein 4	1	78.9223	49.4247	81.5306	233.467	137.559	215.084	0.358086	2.79263	2.79263	1.48162	0.0157678	1.80223
sp|Q14558-2|KPRA_HUMAN	PRPSAP1	KPRA_HUMAN Isoform 2 of Phosphoribosyl pyrophosphate synthase-associated protein 1	5	487.037	316.304	659.667	1367.79	1252.98	1464.21	0.358143	2.79218	2.79218	1.48139	0.00168448	2.77354
sp|P05161|ISG15_HUMAN	ISG15	ISG15_HUMAN Ubiquitin-like protein ISG15	2	85.5751	141.374	113.492	281.94	338.564	330.008	0.358166	2.792	2.792	1.4813	0.00104232	2.982
sp|Q9NR31|SAR1A_HUMAN	SAR1A	SAR1A_HUMAN GTP-binding protein SAR1a	5	443.179	260.664	548.543	1700.59	749.655	1044.71	0.358341	2.79064	2.79064	1.48059	0.0634148	1.19781
sp|P14859-2|PO2F1_HUMAN	POU2F1	PO2F1_HUMAN Isoform 2 of POU domain, class 2, transcription factor 1	2	106	118.331	161.593	249.62	346.312	479.71	0.358785	2.78719	2.78719	1.47881	0.0287903	1.54075
sp|Q9NS68|TNR19_HUMAN	TNFRSF19	TNR19_HUMAN Tumor necrosis factor receptor superfamily member 19	9	660.032	668.232	740.125	1329.89	1245.48	3170.18	0.359998	2.77779	2.77779	1.47394	0.122919	0.910382
sp|Q7Z6B0|CCD91_HUMAN	CCDC91	CCD91_HUMAN Coiled-coil domain-containing protein 91	3	164.79	215.296	312.829	528.564	645.616	742.827	0.361457	2.76658	2.76658	1.46811	0.0057189	2.24269
sp|P12268|IMDH2_HUMAN	IMPDH2	IMDH2_HUMAN Inosine-5'-monophosphate dehydrogenase 2	19	1247.29	1310.11	1993.54	3510.96	3975.82	5060.37	0.362707	2.75705	2.75705	1.46312	0.00674298	2.17115
sp|P07741|APT_HUMAN	APRT	APT_HUMAN Adenine phosphoribosyltransferase	4	497.152	492.305	545.798	1328.52	1255.01	1645.48	0.363029	2.7546	2.7546	1.46184	0.00176062	2.75434
sp|O95994|AGR2_HUMAN	AGR2	AGR2_HUMAN Anterior gradient protein 2 homolog	1	12.675	15.3624	21.0346	27.2687	60.0062	47.1885	0.364947	2.74012	2.74012	1.45424	0.0444163	1.35246
sp|P54687|BCAT1_HUMAN	BCAT1	BCAT1_HUMAN Branched-chain-amino-acid aminotransferase, cytosolic	8	610.277	638.243	670.9	1414.36	1665.36	2176.64	0.365161	2.73851	2.73851	1.45339	0.0077929	2.1083
sp|Q4V328|GRAP1_HUMAN	GRIPAP1	GRAP1_HUMAN GRIP1-associated protein 1	10	386.768	405.17	596.011	1196.11	1174.58	1423.54	0.365805	2.7337	2.7337	1.45085	0.00152162	2.81769
sp|Q9NZT2|OGFR_HUMAN	OGFR	OGFR_HUMAN Opioid growth factor receptor	7	555.456	569.551	701.896	1428.53	1555.7	2006.89	0.366031	2.73201	2.73201	1.44996	0.00436972	2.35955
sp|Q53T59|H1BP3_HUMAN	HS1BP3	H1BP3_HUMAN HCLS1-binding protein 3	1	24.0354	18.0477	27.7519	66.2559	55.1015	69.3827	0.366126	2.7313	2.7313	1.44959	0.00146588	2.8339
sp|P54577|SYYC_HUMAN	YARS	SYYC_HUMAN Tyrosine--tRNA ligase, cytoplasmic	28	2970.92	2961.31	3232.86	6876.87	8491.27	9611.96	0.366896	2.72557	2.72557	1.44656	0.00273143	2.56361
sp|Q13541|4EBP1_HUMAN	EIF4EBP1	4EBP1_HUMAN Eukaryotic translation initiation factor 4E-binding protein 1	1	50.6521	78.6249	62.618	162.121	152.13	208.77	0.366897	2.72556	2.72556	1.44655	0.004577	2.33942
sp|Q16666|IF16_HUMAN	IFI16	IF16_HUMAN Gamma-interferon-inducible protein 16	17	1975.01	1299.43	1683.54	5032.05	3843.28	4592.84	0.368126	2.71646	2.71646	1.44173	0.00205613	2.68695
sp|Q9BUH6|CI142_HUMAN	C9orf142	CI142_HUMAN Uncharacterized protein C9orf142	3	204.171	298.901	281.491	504.356	824.406	802.454	0.368129	2.71644	2.71644	1.44172	0.0138561	1.85836
sp|P02792|FRIL_HUMAN	FTL	FRIL_HUMAN Ferritin light chain	5	588.182	443.554	914.707	1839.04	1042.32	2396.53	0.368792	2.71156	2.71156	1.43912	0.0561868	1.25037
sp|Q9H492-2|MLP3A_HUMAN	MAP1LC3A	MLP3A_HUMAN Isoform 2 of Microtubule-associated proteins 1A/1B light chain 3A	5	381.739	251.732	319.121	1084.76	689.729	805.479	0.369226	2.70837	2.70837	1.43742	0.0116341	1.93427
sp|O95260-2|ATE1_HUMAN	ATE1	ATE1_HUMAN Isoform ATE1-2 of Arginyl-tRNA--protein transferase 1	1	57.9122	47.9736	55.9629	121.91	126.756	186.894	0.371588	2.69116	2.69116	1.42823	0.0124491	1.90486
sp|A7MBM2|DISP2_HUMAN	DISP2	DISP2_HUMAN Protein dispatched homolog 2	1	72.9871	77.507	53.7479	222.753	153.875	172.203	0.37214	2.68716	2.68716	1.42608	0.00626366	2.20317
sp|Q86YB8|ERO1B_HUMAN	ERO1LB	ERO1B_HUMAN ERO1-like protein beta	1	31.3071	27.7991	31.8446	74.9505	95.2401	72.738	0.374393	2.67099	2.67099	1.41737	0.00223204	2.6513
sp|Q07954|LRP1_HUMAN	LRP1	LRP1_HUMAN Prolow-density lipoprotein receptor-related protein 1	74	6435.85	6001.65	4844.86	14741.2	15683.1	15395.6	0.37718	2.65125	2.65125	1.40667	6.58475e-05	4.18146
sp|P23193|TCEA1_HUMAN	TCEA1	TCEA1_HUMAN Transcription elongation factor A protein 1	12	714.655	895.201	994.292	1517.81	2658.86	2717.58	0.377728	2.64741	2.64741	1.40458	0.0230827	1.63671
sp|Q9NRX4|PHP14_HUMAN	PHPT1	PHP14_HUMAN 14 kDa phosphohistidine phosphatase	1	38.6843	56.0153	73.8266	123.209	139.683	182.967	0.377981	2.64564	2.64564	1.40361	0.0107542	1.96842
sp|P22314|UBA1_HUMAN	UBA1	UBA1_HUMAN Ubiquitin-like modifier-activating enzyme 1	22	1685.87	1445.2	1946.49	4186.43	3811.97	5432.6	0.378048	2.64517	2.64517	1.40336	0.00550258	2.25943
sp|P37173-2|TGFR2_HUMAN	TGFBR2	TGFR2_HUMAN Isoform 2 of TGF-beta receptor type-2	26	2727	2353.53	2241.85	6084.66	4880.17	8402.94	0.37807	2.64501	2.64501	1.40327	0.0183721	1.73584
sp|Q8IYD1|ERF3B_HUMAN	GSPT2	ERF3B_HUMAN Eukaryotic peptide chain release factor GTP-binding subunit ERF3B	1	53.6647	31.9937	51.0844	124.571	100.991	135.663	0.378553	2.64164	2.64164	1.40143	0.00368731	2.43329
sp|O95834-3|EMAL2_HUMAN	EML2	EMAL2_HUMAN Isoform 3 of Echinoderm microtubule-associated protein-like 2	4	186.88	217.337	200.436	442.638	581.487	569.783	0.379353	2.63607	2.63607	1.39839	0.0018965	2.72205
sp|Q96EN8|MOCOS_HUMAN	MOCOS	MOCOS_HUMAN Molybdenum cofactor sulfurase	4	146.838	71.6694	120.696	371.058	256.947	265.951	0.379441	2.63546	2.63546	1.39805	0.0123873	1.90702
sp|O94855-2|SC24D_HUMAN	SEC24D	SC24D_HUMAN Isoform 2 of Protein transport protein Sec24D	11	728.69	728.019	774.662	1876.6	1884.6	2094.01	0.381092	2.62404	2.62404	1.39179	7.73973e-05	4.11127
sp|O15294|OGT1_HUMAN	OGT	OGT1_HUMAN UDP-N-acetylglucosamine--peptide N-acetylglucosaminyltransferase 110 kDa subunit	23	1810.57	895.034	1708.97	4907.81	3214.46	3448.05	0.381543	2.62094	2.62094	1.39008	0.0168191	1.7742
sp|O43524|FOXO3_HUMAN	FOXO3	FOXO3_HUMAN Forkhead box protein O3	1	34.0284	34.6515	65.3005	115.644	110.477	124.294	0.382348	2.61542	2.61542	1.38704	0.00287228	2.54177
sp|Q14563|SEM3A_HUMAN	SEMA3A	SEM3A_HUMAN Semaphorin-3A	8	600.22	692.221	882.357	1516.42	1861.59	2305.21	0.38267	2.61322	2.61322	1.38583	0.0085612	2.06747
sp|Q92843|B2CL2_HUMAN	BCL2L2	B2CL2_HUMAN Bcl-2-like protein 2	3	183.449	144.424	128.765	355.287	441.897	395.315	0.382925	2.61148	2.61148	1.38487	0.00119451	2.92281
sp|O15027-5|SC16A_HUMAN	SEC16A	SC16A_HUMAN Isoform 5 of Protein transport protein Sec16A	9	614.774	476.272	762.595	1762.27	1392.57	1660.27	0.384963	2.59765	2.59765	1.37721	0.00200955	2.6969
sp|P24386|RAE1_HUMAN	CHM	RAE1_HUMAN Rab proteins geranylgeranyltransferase component A 1	1	55.4502	52.7108	46.8804	121.802	115.229	165.43	0.385233	2.59583	2.59583	1.3762	0.00665493	2.17686
sp|P26639-2|SYTC_HUMAN	TARS	SYTC_HUMAN Isoform 2 of Threonine--tRNA ligase, cytoplasmic	19	2198.45	1420.56	2622.24	5857.89	4562.18	5773.21	0.385422	2.59456	2.59456	1.37549	0.00372736	2.4286
sp|Q9BX10|GTPB2_HUMAN	GTPBP2	GTPB2_HUMAN GTP-binding protein 2	1	145.135	76.6007	203.157	441.24	277.29	381.688	0.38619	2.5894	2.5894	1.37262	0.020219	1.69424
sp|Q14258|TRI25_HUMAN	TRIM25	TRI25_HUMAN E3 ubiquitin/ISG15 ligase TRIM25	16	1446.3	1002.91	1511.34	3641.08	3185.8	3394.48	0.387478	2.58079	2.58079	1.36781	0.000544112	3.26431
sp|Q15646|OASL_HUMAN	OASL	OASL_HUMAN 2'-5'-oligoadenylate synthase-like protein	2	68.7476	83.1799	45.6919	203.99	195.611	109.666	0.388047	2.57701	2.57701	1.3657	0.0316606	1.49948
sp|P06703|S10A6_HUMAN	S100A6	S10A6_HUMAN Protein S100-A6	9	794.298	1065.3	879.554	1891.82	2023.74	3081.29	0.391484	2.55439	2.55439	1.35298	0.0210588	1.67657
sp|Q14166|TTL12_HUMAN	TTLL12	TTL12_HUMAN Tubulin--tyrosine ligase-like protein 12	11	1356.28	1268.61	1514.5	3337.34	3112.16	4105.92	0.392158	2.54999	2.54999	1.35049	0.00229569	2.63909
sp|P22102|PUR2_HUMAN	GART	PUR2_HUMAN Trifunctional purine biosynthetic protein adenosine-3	25	2758.44	1787.62	2684.29	6756.7	4966.49	6711.21	0.392221	2.54959	2.54959	1.35026	0.00498897	2.30199
sp|O95684-2|FR1OP_HUMAN	FGFR1OP	FR1OP_HUMAN Isoform 2 of FGFR1 oncogene partner	6	313.598	424.875	583.97	932.371	1294.47	1143.12	0.392421	2.54828	2.54828	1.34953	0.00648427	2.18814
sp|P32019|I5P2_HUMAN	INPP5B	I5P2_HUMAN Type II inositol 1,4,5-trisphosphate 5-phosphatase	2	182.197	110.029	161.99	454.049	285.788	414.59	0.393456	2.54158	2.54158	1.34573	0.0133584	1.87424
sp|P15170-3|ERF3A_HUMAN	GSPT1	ERF3A_HUMAN Isoform 3 of Eukaryotic peptide chain release factor GTP-binding subunit ERF3A	19	2403.3	1969.6	2446.99	5558.8	5097.19	6668.23	0.393662	2.54025	2.54025	1.34497	0.00203618	2.69118
sp|P20810-6|ICAL_HUMAN	CAST	ICAL_HUMAN Isoform 6 of Calpastatin	17	1251.97	1605.03	2093.28	2891.86	4458.74	5221.67	0.393746	2.53971	2.53971	1.34466	0.0251093	1.60017
sp|Q86V21|AACS_HUMAN	AACS	AACS_HUMAN Acetoacetyl-CoA synthetase	2	260.812	174.088	289.497	667.672	435.793	736.243	0.393757	2.53964	2.53964	1.34462	0.0187629	1.7267
sp|P17858-2|K6PL_HUMAN	PFKL	K6PL_HUMAN Isoform 2 of 6-phosphofructokinase, liver type	18	1431.92	635.694	1402.67	3590.18	2143.77	3067.47	0.394287	2.53622	2.53622	1.34268	0.0232223	1.6341
sp|P28065|PSB9_HUMAN	PSMB9	PSB9_HUMAN Proteasome subunit beta type-9	2	96.8508	153.047	218.1	283.167	346.702	554.528	0.395136	2.53077	2.53077	1.33958	0.0552521	1.25765
sp|O95749|GGPPS_HUMAN	GGPS1	GGPPS_HUMAN Geranylgeranyl pyrophosphate synthase	1	38.1538	31.2926	38.2551	74.4141	92.9971	103.338	0.397791	2.51389	2.51389	1.32992	0.00344749	2.4625
sp|O00743-3|PPP6_HUMAN	PPP6C	PPP6_HUMAN Isoform 3 of Serine/threonine-protein phosphatase 6 catalytic subunit	1	222.952	146.529	314.54	601.341	460.075	657.996	0.397823	2.51368	2.51368	1.3298	0.0106321	1.97338
sp|Q8TF09|DLRB2_HUMAN	DYNLRB2	DLRB2_HUMAN Dynein light chain roadblock-type 2	2	138.363	153.794	255.846	381.426	489.85	505.549	0.398019	2.51244	2.51244	1.32909	0.006759	2.17012
sp|P0CAP2|GRL1A_HUMAN	POLR2M	GRL1A_HUMAN DNA-directed RNA polymerase II subunit GRINL1A	4	291.642	276.765	436.079	901.289	748.699	873.205	0.398101	2.51192	2.51192	1.32879	0.00185106	2.73258
sp|P48147|PPCE_HUMAN	PREP	PPCE_HUMAN Prolyl endopeptidase	4	203.762	161.363	207.495	458.068	417.693	554.628	0.400325	2.49797	2.49797	1.32076	0.00271013	2.56701
sp|Q13093|PAFA_HUMAN	PLA2G7	PAFA_HUMAN Platelet-activating factor acetylhydrolase	1	114.431	49.6228	113.086	237.799	158.456	295.652	0.400545	2.4966	2.4966	1.31996	0.0375815	1.42503
sp|A0AVT1|UBA6_HUMAN	UBA6	UBA6_HUMAN Ubiquitin-like modifier-activating enzyme 6	15	1305.49	930.664	1264.17	2830.85	2492.1	3401.65	0.401202	2.49251	2.49251	1.3176	0.00390599	2.40827
sp|Q8N9B5|JMY_HUMAN	JMY	JMY_HUMAN Junction-mediating and -regulatory protein	8	469.056	338.891	385.166	868.631	888.569	1214.24	0.401527	2.49049	2.49049	1.31643	0.00743974	2.12844
sp|Q96D70|R3HD4_HUMAN	R3HDM4	R3HD4_HUMAN R3H domain-containing protein 4	1	27.4008	29.1466	28.1449	60.8256	68.1263	81.7862	0.401884	2.48828	2.48828	1.31515	0.00242112	2.61598
sp|Q8WVJ2|NUDC2_HUMAN	NUDCD2	NUDC2_HUMAN NudC domain-containing protein 2	3	219.038	261.651	236.408	452.024	623.581	708.497	0.401937	2.48795	2.48795	1.31496	0.00964054	2.0159
sp|Q99447-3|PCY2_HUMAN	PCYT2	PCY2_HUMAN Isoform 3 of Ethanolamine-phosphate cytidylyltransferase	1	14.0275	18.8946	16.1758	40.8216	35.1602	45.8263	0.403076	2.48092	2.48092	1.31088	0.00201956	2.69474
sp|P30566|PUR8_HUMAN	ADSL	PUR8_HUMAN Adenylosuccinate lyase	9	496.874	385.851	808.886	1339.42	1226.07	1623.14	0.403858	2.47612	2.47612	1.30808	0.00860354	2.06532
sp|Q5VW32|BROX_HUMAN	BROX	BROX_HUMAN BRO1 domain-containing protein BROX	9	858.604	714.886	870.685	2173.21	1486.96	2386.77	0.4042	2.47402	2.47402	1.30686	0.0121477	1.91551
sp|P53384|NUBP1_HUMAN	NUBP1	NUBP1_HUMAN Cytosolic Fe-S cluster assembly factor NUBP1	1	120.545	114.383	153.384	340.55	279.375	340.328	0.404385	2.47289	2.47289	1.3062	0.00129272	2.88849
sp|Q16851|UGPA_HUMAN	UGP2	UGPA_HUMAN UTP--glucose-1-phosphate uridylyltransferase	16	1728.21	1282.66	1963.39	4139.93	3476.24	4659.84	0.405202	2.46791	2.46791	1.30329	0.00356834	2.44753
sp|P45974|UBP5_HUMAN	USP5	UBP5_HUMAN Ubiquitin carboxyl-terminal hydrolase 5	8	730.931	584.546	632.112	1549.77	1389.14	1858.15	0.405996	2.46308	2.46308	1.30046	0.00275156	2.56042
sp|Q8N8N7|PTGR2_HUMAN	PTGR2	PTGR2_HUMAN Prostaglandin reductase 2	1	33.6783	34.5673	31.4036	62.919	85.8914	96.2425	0.406644	2.45916	2.45916	1.29816	0.00804549	2.09445
sp|Q9H993|CF211_HUMAN	C6orf211	CF211_HUMAN UPF0364 protein C6orf211	5	383.28	318.012	502.297	982.585	802.483	1170.05	0.40729	2.45526	2.45526	1.29587	0.00801759	2.09596
sp|P62745|RHOB_HUMAN	RHOB	RHOB_HUMAN Rho-related GTP-binding protein RhoB	13	1827.41	1295.1	2088.4	4764.06	3296.65	4713.81	0.407914	2.4515	2.4515	1.29366	0.00920026	2.0362
sp|Q9HAB8|PPCS_HUMAN	PPCS	PPCS_HUMAN Phosphopantothenate--cysteine ligase	6	572.263	444.832	583.907	1405.89	1125.12	1388.53	0.408467	2.44818	2.44818	1.29171	0.00157732	2.80208
sp|Q15102|PA1B3_HUMAN	PAFAH1B3	PA1B3_HUMAN Platelet-activating factor acetylhydrolase IB subunit gamma	5	228.749	223.528	282.097	571.484	519.205	704.387	0.409105	2.44436	2.44436	1.28946	0.00371192	2.4304
sp|Q86SJ2|AMGO2_HUMAN	AMIGO2	AMGO2_HUMAN Amphoterin-induced protein 2	4	209.008	137.55	315.243	600.519	485.129	527.419	0.410275	2.43739	2.43739	1.28534	0.00677561	2.16905
sp|Q96KP4|CNDP2_HUMAN	CNDP2	CNDP2_HUMAN Cytosolic non-specific dipeptidase	2	167.872	163.479	179.763	332.785	355.131	556.787	0.410631	2.43527	2.43527	1.28408	0.0266646	1.57406
sp|P08195-4|4F2_HUMAN	SLC3A2	4F2_HUMAN Isoform 4 of 4F2 cell-surface antigen heavy chain	31	3368.94	2820.65	3303.19	9339.92	6381.19	7248.76	0.413271	2.41972	2.41972	1.27484	0.00738762	2.1315
sp|P56211|ARP19_HUMAN	ARPP19	ARP19_HUMAN cAMP-regulated phosphoprotein 19	3	234.189	545.129	308.919	568.548	832.108	1231.46	0.413446	2.4187	2.4187	1.27423	0.0742202	1.12948
sp|Q9H5X1|FA96A_HUMAN	FAM96A	FA96A_HUMAN MIP18 family protein FAM96A	1	33.2655	20.13	31.3325	87.771	51.5037	65.6143	0.413531	2.4182	2.4182	1.27393	0.0240592	1.61872
sp|Q86WJ1|CHD1L_HUMAN	CHD1L	CHD1L_HUMAN Chromodomain-helicase-DNA-binding protein 1-like	7	454.908	295.052	625.555	1385.56	853.846	1082.66	0.414054	2.41514	2.41514	1.27211	0.0231331	1.63577
sp|O94979-8|SC31A_HUMAN	SEC31A	SC31A_HUMAN Isoform 8 of Protein transport protein Sec31A	17	1594.99	1453.34	2166.57	4019.24	3704.54	4821.18	0.415697	2.4056	2.4056	1.2664	0.00355361	2.44933
sp|O75061-2|AUXI_HUMAN	DNAJC6	AUXI_HUMAN Isoform 2 of Putative tyrosine-protein phosphatase auxilin	1	63.9558	81.0956	43.0062	139.518	147.781	163.679	0.416999	2.39808	2.39808	1.26188	0.00259513	2.58584
sp|P49773|HINT1_HUMAN	HINT1	HINT1_HUMAN Histidine triad nucleotide-binding protein 1	6	556.864	773.99	722.041	1243.96	1734.37	1944.21	0.41704	2.39785	2.39785	1.26174	0.0117218	1.931
sp|Q9BR61|ACBD6_HUMAN	ACBD6	ACBD6_HUMAN Acyl-CoA-binding domain-containing protein 6	1	171.813	200.338	206.74	424.925	426.97	535.93	0.417121	2.39739	2.39739	1.26146	0.00212552	2.67254
sp|Q9BW83|IFT27_HUMAN	IFT27	IFT27_HUMAN Intraflagellar transport protein 27 homolog	5	319.992	395.223	458.044	738.586	916.703	1150.66	0.418133	2.39159	2.39159	1.25797	0.0123923	1.90685
sp|Q9H6S1|AZI2_HUMAN	AZI2	AZI2_HUMAN 5-azacytidine-induced protein 2	2	60.4207	56.8373	110.808	177.964	182.376	184.587	0.418526	2.38934	2.38934	1.25661	0.00382524	2.41734
sp|Q15043|S39AE_HUMAN	SLC39A14	S39AE_HUMAN Zinc transporter ZIP14	15	1646.38	1257.12	1729.73	4205.75	3069.17	3792.47	0.418638	2.3887	2.3887	1.25622	0.00409426	2.38782
sp|O95445|APOM_HUMAN	APOM	APOM_HUMAN Apolipoprotein M	3	388.34	264.597	149.949	806.652	578.598	532.294	0.418705	2.38831	2.38831	1.25599	0.0272282	1.56498
sp|Q01581|HMCS1_HUMAN	HMGCS1	HMCS1_HUMAN Hydroxymethylglutaryl-CoA synthase, cytoplasmic	8	909.466	882.891	524.424	1861.2	2100.1	1565.74	0.419172	2.38565	2.38565	1.25439	0.00569988	2.24413
sp|Q8NFP7|NUD10_HUMAN	NUDT10	NUD10_HUMAN Diphosphoinositol polyphosphate phosphohydrolase 3-alpha	1	111.548	136.783	152.416	270.053	298.37	383.614	0.420936	2.37566	2.37566	1.24833	0.00706045	2.15117
sp|O14920|IKKB_HUMAN	IKBKB	IKKB_HUMAN Inhibitor of nuclear factor kappa-B kinase subunit beta	3	125.981	89.642	149.486	323.245	232.429	311.214	0.421172	2.37433	2.37433	1.24752	0.00743205	2.12889
sp|O60784|TOM1_HUMAN	TOM1	TOM1_HUMAN Target of Myb protein 1	3	236.25	341.173	302.132	588.957	654.105	841.164	0.422006	2.36964	2.36964	1.24467	0.00790754	2.10196
sp|Q13409|DC1I2_HUMAN	DYNC1I2	DC1I2_HUMAN Cytoplasmic dynein 1 intermediate chain 2	17	1482.56	1514.56	2031.05	3159.08	4218.25	4533.05	0.422167	2.36873	2.36873	1.24411	0.00710327	2.14854
sp|Q4ZIN3|MBRL_HUMAN	TMEM259	MBRL_HUMAN Membralin	3	108.292	72.9205	85.094	227.006	208.508	194.888	0.422439	2.3672	2.3672	1.24318	0.000957861	3.0187
sp|P43487|RANG_HUMAN	RANBP1	RANG_HUMAN Ran-specific GTPase-activating protein	8	951.334	1323.14	970.552	1709.28	2532.67	3437.38	0.422566	2.36649	2.36649	1.24275	0.0450742	1.34607
sp|P09936|UCHL1_HUMAN	UCHL1	UCHL1_HUMAN Ubiquitin carboxyl-terminal hydrolase isozyme L1	22	2005.62	2748.75	2466.51	4531.95	5860.11	6694.51	0.422606	2.36627	2.36627	1.24262	0.00782435	2.10655
sp|Q7Z2Z2|ETUD1_HUMAN	EFTUD1	ETUD1_HUMAN Elongation factor Tu GTP-binding domain-containing protein 1	6	721.883	665.373	579.713	1356.53	1488.56	1808.59	0.42267	2.36591	2.36591	1.2424	0.0031011	2.50848
sp|P60520|GBRL2_HUMAN	GABARAPL2	GBRL2_HUMAN Gamma-aminobutyric acid receptor-associated protein-like 2	6	633.114	508.986	564.792	1540.22	1089.71	1407.31	0.422787	2.36526	2.36526	1.242	0.00494915	2.30547
sp|Q86W33|TPRA1_HUMAN	TPRA1	TPRA1_HUMAN Transmembrane protein adipocyte-associated 1	1	235.392	189.967	174.565	543.675	334.528	540.445	0.422884	2.36471	2.36471	1.24167	0.0188735	1.72415
sp|P46821|MAP1B_HUMAN	MAP1B	MAP1B_HUMAN Microtubule-associated protein 1B	86	6898.4	6225.91	12299.9	20260.8	17924.6	21914.3	0.423034	2.36388	2.36388	1.24115	0.00673942	2.17138
sp|Q92845|KIFA3_HUMAN	KIFAP3	KIFA3_HUMAN Kinesin-associated protein 3	1	81.6646	52.0956	80.0524	154.528	137.713	211.153	0.424742	2.35437	2.35437	1.23534	0.0162811	1.78832
sp|Q96T60|PNKP_HUMAN	PNKP	PNKP_HUMAN Bifunctional polynucleotide phosphatase/kinase	2	92.5136	74.0368	127.769	203.194	232.745	254.363	0.426363	2.34542	2.34542	1.22985	0.00365591	2.437
sp|Q9Y6K9-2|NEMO_HUMAN	IKBKG	NEMO_HUMAN Isoform 2 of NF-kappa-B essential modulator	7	310.426	350.033	496.356	801.685	843.662	1067.42	0.426434	2.34503	2.34503	1.22961	0.00657642	2.18201
sp|O95394-4|AGM1_HUMAN	PGM3	AGM1_HUMAN Isoform 3 of Phosphoacetylglucosamine mutase	2	101.083	102.002	86.2828	190.428	208.949	277.998	0.42719	2.34088	2.34088	1.22705	0.00885508	2.05281
sp|P30043|BLVRB_HUMAN	BLVRB	BLVRB_HUMAN Flavin reductase (NADPH)	7	351.365	420.812	344.488	709.514	899.232	1002.88	0.427575	2.33877	2.33877	1.22575	0.00505333	2.29642
sp|Q12765-2|SCRN1_HUMAN	SCRN1	SCRN1_HUMAN Isoform 2 of Secernin-1	8	556.867	708.844	675.567	1254.65	1360.85	1909.44	0.429017	2.33091	2.33091	1.22089	0.0143871	1.84203
sp|O00625|PIR_HUMAN	PIR	PIR_HUMAN Pirin	3	98.5595	115.209	129.619	232.103	247.08	320.646	0.429326	2.32923	2.32923	1.21985	0.00615494	2.21078
sp|O95158|NXPH4_HUMAN	NXPH4	NXPH4_HUMAN Neurexophilin-4	1	69.6557	58.693	77.183	167.984	132.459	177.473	0.430058	2.32527	2.32527	1.2174	0.00350251	2.45562
sp|P17174|AATC_HUMAN	GOT1	AATC_HUMAN Aspartate aminotransferase, cytoplasmic	8	821.672	830.575	1092.15	1861.89	1961.02	2552.64	0.430457	2.32312	2.32312	1.21606	0.00655664	2.18332
sp|Q96IV0|NGLY1_HUMAN	NGLY1	NGLY1_HUMAN Peptide-N(4)-(N-acetyl-beta-glucosaminyl)asparagine amidase	3	157.468	109.699	177.221	412.086	296.626	323.284	0.43061	2.32229	2.32229	1.21555	0.00824038	2.08405
sp|P19823|ITIH2_HUMAN	ITIH2	ITIH2_HUMAN Inter-alpha-trypsin inhibitor heavy chain H2	1	51.24	39.8169	56.6789	136.153	111.473	95.1552	0.430992	2.32023	2.32023	1.21427	0.00730486	2.13639
sp|P30622-2|CLIP1_HUMAN	CLIP1	CLIP1_HUMAN Isoform 3 of CAP-Gly domain-containing linker protein 1	18	1003.66	1256.62	1672.4	2603.56	2999.49	3492.87	0.432356	2.31291	2.31291	1.20971	0.0059557	2.22507
sp|Q96F05|CK024_HUMAN	C11orf24	CK024_HUMAN Uncharacterized protein C11orf24	1	36.7652	33.0275	39.9992	90.1274	64.7598	98.9285	0.432565	2.31179	2.31179	1.20901	0.0100392	1.9983
sp|Q9H6U6-8|BCAS3_HUMAN	BCAS3	BCAS3_HUMAN Isoform 4 of Breast carcinoma-amplified sequence 3	1	65.9879	46.5297	45.2834	109.09	109.051	146.52	0.432733	2.31089	2.31089	1.20845	0.00824091	2.08402
sp|O60547|GMDS_HUMAN	GMDS	GMDS_HUMAN GDP-mannose 4,6 dehydratase	6	501.526	364.839	595.694	1213.28	922.721	1235.71	0.433625	2.30614	2.30614	1.20548	0.00625966	2.20345
sp|O15021|MAST4_HUMAN	MAST4	MAST4_HUMAN Microtubule-associated serine/threonine-protein kinase 4	2	117.293	106.824	149.547	342.818	247.875	270.207	0.434039	2.30394	2.30394	1.2041	0.00664995	2.17718
sp|P78504|JAG1_HUMAN	JAG1	JAG1_HUMAN Protein jagged-1	14	967.066	1077.89	1055.66	2299.66	2014.95	2824.43	0.434318	2.30246	2.30246	1.20318	0.00492472	2.30762
sp|P49441|INPP_HUMAN	INPP1	INPP_HUMAN Inositol polyphosphate 1-phosphatase	1	114.043	78.5452	118.06	228.956	205.079	280.453	0.434784	2.29999	2.29999	1.20163	0.00620897	2.20698
sp|O43583|DENR_HUMAN	DENR	DENR_HUMAN Density-regulated protein	8	789.413	1132.64	1086.68	1739.36	2296.43	2876.01	0.435304	2.29725	2.29725	1.19991	0.0196465	1.70671
sp|O75688|PPM1B_HUMAN	PPM1B	PPM1B_HUMAN Protein phosphatase 1B	2	93.0636	119.483	84.6368	149.075	212.912	320.41	0.435499	2.29622	2.29622	1.19926	0.0657999	1.18177
sp|Q9H3H3-3|CK068_HUMAN	C11orf68	CK068_HUMAN Isoform 3 of UPF0696 protein C11orf68	3	132.836	123.304	180.461	293.445	311.976	395.708	0.436109	2.29301	2.29301	1.19724	0.00645029	2.19042
sp|Q01201|RELB_HUMAN	RELB	RELB_HUMAN Transcription factor RelB	1	46.651	60.1077	57.0658	135.936	122.113	117.268	0.436496	2.29097	2.29097	1.19596	0.000522855	3.28162
sp|Q02252|MMSA_HUMAN	ALDH6A1	MMSA_HUMAN Methylmalonate-semialdehyde dehydrogenase [acylating], mitochondrial	42	4258.71	4521.6	4292.35	8134.05	12399.6	9381.17	0.436996	2.28835	2.28835	1.19431	0.0114735	1.9403
sp|P30041|PRDX6_HUMAN	PRDX6	PRDX6_HUMAN Peroxiredoxin-6	15	1226.78	1084.34	1358.46	2817.41	2356.21	3210.18	0.437699	2.28468	2.28468	1.19199	0.00373587	2.42761
sp|Q06323-2|PSME1_HUMAN	PSME1	PSME1_HUMAN Isoform 2 of Proteasome activator complex subunit 1	9	1628.19	1748.78	1467.05	2735.95	3578.14	4741.99	0.438132	2.28242	2.28242	1.19056	0.0243188	1.61406
sp|Q9BZW5|TM6S1_HUMAN	TM6SF1	TM6S1_HUMAN Transmembrane 6 superfamily member 1	2	239.183	175.995	203.749	436.116	479.282	496.195	0.43846	2.28071	2.28071	1.18948	0.000495645	3.30483
sp|Q9Y4E1-4|FA21C_HUMAN	FAM21C	FA21C_HUMAN Isoform 4 of WASH complex subunit FAM21C	2	91.8823	90.9153	145.91	237.821	214.573	296.543	0.438899	2.27843	2.27843	1.18804	0.00999028	2.00042
sp|Q9NVE7|PANK4_HUMAN	PANK4	PANK4_HUMAN Pantothenate kinase 4	6	351.749	235.69	321.982	766.961	548.905	755.162	0.439116	2.2773	2.2773	1.18733	0.00799796	2.09702
sp|Q8N5M4|TTC9C_HUMAN	TTC9C	TTC9C_HUMAN Tetratricopeptide repeat protein 9C	1	51.3161	51.3056	71.1692	96.6205	137.016	159.913	0.441599	2.2645	2.2645	1.17919	0.0203368	1.69172
sp|Q8IYS5-7|OSCAR_HUMAN	OSCAR	OSCAR_HUMAN Isoform 7 of Osteoclast-associated immunoglobulin-like receptor	1	52.8625	62.5894	36.7954	131.61	106.463	106.614	0.441697	2.26399	2.26399	1.17887	0.00466546	2.33111
sp|P42857|NSG1_HUMAN	NSG1	NSG1_HUMAN Neuron-specific protein family member 1	1	223.747	232.693	230.591	449.228	353.598	751.58	0.441989	2.2625	2.2625	1.17792	0.0735612	1.13335
sp|Q6UXD5|SE6L2_HUMAN	SEZ6L2	SE6L2_HUMAN Seizure 6-like protein 2	15	1363.08	987.809	1076.42	2527.04	2266.14	2951.65	0.442529	2.25974	2.25974	1.17616	0.00330734	2.48052
sp|Q16881|TRXR1_HUMAN	TXNRD1	TRXR1_HUMAN Thioredoxin reductase 1, cytoplasmic	8	1029.18	776.555	1204.78	2372.83	2067.65	2345.86	0.443614	2.25421	2.25421	1.17262	0.00134526	2.87119
sp|Q15181|IPYR_HUMAN	PPA1	IPYR_HUMAN Inorganic pyrophosphatase	12	1135.39	1597.29	1463.55	2581.11	3036.78	3832.74	0.444016	2.25217	2.25217	1.17132	0.010959	1.96023
sp|Q9BT88|SYT11_HUMAN	SYT11	SYT11_HUMAN Synaptotagmin-11	2	135.436	95.4192	83.2412	230.544	159.02	317.226	0.444398	2.25023	2.25023	1.17007	0.0537828	1.26936
sp|A0MZ66-3|SHOT1_HUMAN	KIAA1598	SHOT1_HUMAN Isoform 3 of Shootin-1	5	384.946	417.853	496.125	783.988	966.96	1168	0.444997	2.2472	2.2472	1.16813	0.00953564	2.02065
sp|O43175|SERA_HUMAN	PHGDH	SERA_HUMAN D-3-phosphoglycerate dehydrogenase	71	5767.87	5574.42	10351.5	18730.8	13018.9	16980.4	0.445183	2.24627	2.24627	1.16753	0.0172816	1.76242
sp|Q14315|FLNC_HUMAN	FLNC	FLNC_HUMAN Filamin-C	109	12902	12584.2	14228.7	29034	31423	28632.9	0.445785	2.24324	2.24324	1.16558	8.17222e-05	4.08766
sp|O60763-2|USO1_HUMAN	USO1	USO1_HUMAN Isoform 2 of General vesicular transport factor p115	22	1968.28	1330.02	1416.41	4249.89	2653.73	3668.81	0.445944	2.24243	2.24243	1.16507	0.0183372	1.73667
sp|Q32MZ4-2|LRRF1_HUMAN	LRRFIP1	LRRF1_HUMAN Isoform 2 of Leucine-rich repeat flightless-interacting protein 1	17	1573.39	2101.99	2582.98	3625.98	5237.19	5165.82	0.446102	2.24164	2.24164	1.16455	0.0125497	1.90137
sp|Q9BVM2|DPCD_HUMAN	DPCD	DPCD_HUMAN Protein DPCD	1	64.7662	63.4432	84.0955	164.545	123.275	187.715	0.446455	2.23987	2.23987	1.16341	0.0117931	1.92837
sp|P49354|FNTA_HUMAN	FNTA	FNTA_HUMAN Protein farnesyltransferase/geranylgeranyltransferase type-1 subunit alpha	1	67.0601	77.6209	107.961	170.365	168.472	227.044	0.446458	2.23985	2.23985	1.1634	0.010177	1.99238
sp|P54578|UBP14_HUMAN	USP14	UBP14_HUMAN Ubiquitin carboxyl-terminal hydrolase 14	17	1902	1385.1	1929.93	4313.31	3125.48	4241.75	0.446643	2.23893	2.23893	1.16281	0.00703887	2.1525
sp|Q96FW1|OTUB1_HUMAN	OTUB1	OTUB1_HUMAN Ubiquitin thioesterase OTUB1	6	581.975	796.938	652.526	1080.27	1488.19	1979.59	0.446662	2.23883	2.23883	1.16275	0.0350113	1.45579
sp|Q8IXQ3|CI040_HUMAN	C9orf40	CI040_HUMAN Uncharacterized protein C9orf40	1	23.7066	29.9644	38.4783	52.6012	68.0023	85.1473	0.447868	2.2328	2.2328	1.15885	0.021462	1.66833
sp|P11766|ADHX_HUMAN	ADH5	ADHX_HUMAN Alcohol dehydrogenase class-3	6	728.121	617.958	667.019	1398.23	1225.08	1854.89	0.449533	2.22453	2.22453	1.1535	0.0125201	1.90239
sp|Q7L7V1|DHX32_HUMAN	DHX32	DHX32_HUMAN Putative pre-mRNA-splicing factor ATP-dependent RNA helicase DHX32	1	72.3346	67.8043	62.0329	171.271	120.513	157.738	0.449748	2.22347	2.22347	1.15281	0.00596011	2.22475
sp|Q9H3S7|PTN23_HUMAN	PTPN23	PTN23_HUMAN Tyrosine-protein phosphatase non-receptor type 23	20	2141.21	1256.78	2088.27	5292.44	3346.82	3543.5	0.45033	2.22059	2.22059	1.15095	0.0306301	1.51385
sp|Q9UJ70-2|NAGK_HUMAN	NAGK	NAGK_HUMAN Isoform 2 of N-acetyl-D-glucosamine kinase	3	284.825	210.257	379.377	648.541	564.898	728.19	0.450374	2.22038	2.22038	1.1508	0.00636116	2.19646
sp|Q8TE77|SSH3_HUMAN	SSH3	SSH3_HUMAN Protein phosphatase Slingshot homolog 3	1	15.822	20.9009	32.6911	49.4761	46.6938	57.7562	0.450957	2.21751	2.21751	1.14894	0.00934341	2.02949
sp|P21266|GSTM3_HUMAN	GSTM3	GSTM3_HUMAN Glutathione S-transferase Mu 3	4	336.183	309.592	321.536	686.004	633.855	821.848	0.451654	2.21408	2.21408	1.14671	0.00228673	2.64078
sp|O15431|COPT1_HUMAN	SLC31A1	COPT1_HUMAN High affinity copper uptake protein 1	3	452.272	393.641	489.545	1003.66	862.946	1089.8	0.451717	2.21378	2.21378	1.14651	0.00166655	2.77818
sp|Q66K74|MAP1S_HUMAN	MAP1S	MAP1S_HUMAN Microtubule-associated protein 1S	3	333.141	318.32	560.633	908.368	793.114	979.473	0.452113	2.21184	2.21184	1.14525	0.00682292	2.16603
sp|P43490|NAMPT_HUMAN	NAMPT	NAMPT_HUMAN Nicotinamide phosphoribosyltransferase	7	486.903	610.153	526.787	1206.8	1236.39	1148.12	0.452159	2.21161	2.21161	1.1451	0.000124725	3.90405
sp|P15735|PHKG2_HUMAN	PHKG2	PHKG2_HUMAN Phosphorylase b kinase gamma catalytic chain, liver/testis isoform	1	47.6512	31.7787	60.3117	114.819	77.102	117.039	0.452297	2.21094	2.21094	1.14466	0.0213654	1.67029
sp|Q8NFT2|STEA2_HUMAN	STEAP2	STEA2_HUMAN Metalloreductase STEAP2	1	46.2019	32.8629	32.6406	77.7406	71.8536	96.9513	0.453082	2.2071	2.2071	1.14215	0.00695975	2.15741
sp|P15907|SIAT1_HUMAN	ST6GAL1	SIAT1_HUMAN Beta-galactoside alpha-2,6-sialyltransferase 1	8	1051.56	1064.45	607.051	2005.92	2117.56	1879.48	0.45362	2.20449	2.20449	1.14044	0.00271192	2.56672
sp|Q9BTW9-4|TBCD_HUMAN	TBCD	TBCD_HUMAN Isoform 4 of Tubulin-specific chaperone D	9	737.589	408.589	691.718	1521.19	997.386	1532.18	0.453717	2.20402	2.20402	1.14014	0.0225331	1.64718
sp|Q96FT9-2|IFT43_HUMAN	IFT43	IFT43_HUMAN Isoform 2 of Intraflagellar transport protein 43 homolog	1	92.0838	138.522	178.736	271.322	295.837	334.297	0.45409	2.20221	2.20221	1.13895	0.00614126	2.21174
sp|P27037|AVR2A_HUMAN	ACVR2A	AVR2A_HUMAN Activin receptor type-2A	4	233.196	181.379	206.786	477.165	387.937	502.583	0.454316	2.20111	2.20111	1.13823	0.0027716	2.55727
sp|Q8N6T3|ARFG1_HUMAN	ARFGAP1	ARFG1_HUMAN ADP-ribosylation factor GTPase-activating protein 1	12	1522.86	1623.69	1616.63	2708.16	3802.06	3971.4	0.454432	2.20055	2.20055	1.13786	0.0086561	2.06268
sp|Q8N6M0|OTU6B_HUMAN	OTUD6B	OTU6B_HUMAN OTU domain-containing protein 6B	4	456.972	551.109	450.621	804.886	1119.38	1278.99	0.455381	2.19596	2.19596	1.13485	0.0152712	1.81613
sp|P30740|ILEU_HUMAN	SERPINB1	ILEU_HUMAN Leukocyte elastase inhibitor	1	25.7247	26.089	22.72	58.9879	52.2045	52.4701	0.455411	2.19582	2.19582	1.13476	0.000270316	3.56813
sp|Q13144|EI2BE_HUMAN	EIF2B5	EI2BE_HUMAN Translation initiation factor eIF-2B subunit epsilon	5	586.617	309.999	636.224	1252.25	902.991	1207.42	0.455841	2.19375	2.19375	1.1334	0.0150853	1.82145
sp|Q9P1T7-1|MDFIC_HUMAN	MDFIC	MDFIC_HUMAN Isoform 1 of MyoD family inhibitor domain-containing protein	2	329.845	426.179	370.496	939.52	503.247	1028.52	0.455843	2.19374	2.19374	1.13339	0.0528861	1.27666
sp|Q9NRX5|SERC1_HUMAN	SERINC1	SERC1_HUMAN Serine incorporator 1	8	738.121	559.244	584.834	1435.59	1017.51	1673.7	0.456092	2.19254	2.19254	1.1326	0.0200229	1.69847
sp|Q7Z7L1|SLN11_HUMAN	SLFN11	SLN11_HUMAN Schlafen family member 11	5	460.355	297.596	391.2	927.702	713.537	878.197	0.456114	2.19243	2.19243	1.13253	0.0046729	2.33041
sp|P29401-2|TKT_HUMAN	TKT	TKT_HUMAN Isoform 2 of Transketolase	24	2603.11	2257.03	3455.54	6021.51	5772.47	6436.69	0.456137	2.19232	2.19232	1.13246	0.00123221	2.90931
sp|O14744|ANM5_HUMAN	PRMT5	ANM5_HUMAN Protein arginine N-methyltransferase 5	10	803.764	478.218	1114.37	1946.3	1374.39	1931.76	0.456235	2.19185	2.19185	1.13215	0.0223609	1.65051
sp|Q9H4A4|AMPB_HUMAN	RNPEP	AMPB_HUMAN Aminopeptidase B	7	448.873	343.926	439.515	888.611	736.017	1075.79	0.456342	2.19134	2.19134	1.13181	0.00921419	2.03554
sp|Q9BUK6|MSTO1_HUMAN	MSTO1	MSTO1_HUMAN Protein misato homolog 1	2	94.0117	68.4759	121.832	214.394	171.914	236.465	0.456538	2.1904	2.1904	1.13119	0.00987769	2.00534
sp|O43237|DC1L2_HUMAN	DYNC1LI2	DC1L2_HUMAN Cytoplasmic dynein 1 light intermediate chain 2	12	1995.86	1625.36	2305.25	3936.67	4324.77	4710.44	0.456871	2.1888	2.1888	1.13014	0.00139309	2.85602
sp|P32321-2|DCTD_HUMAN	DCTD	DCTD_HUMAN Isoform 2 of Deoxycytidylate deaminase	1	114.633	134.71	199.185	266.016	299.523	414.155	0.457825	2.18424	2.18424	1.12713	0.0264965	1.57681
sp|C9JLW8|F195B_HUMAN	FAM195B	F195B_HUMAN Protein FAM195B	1	115.923	215.805	144.233	265.825	359.056	414.668	0.457853	2.18411	2.18411	1.12704	0.0233719	1.63131
sp|Q9HCH0|NCK5L_HUMAN	NCKAP5L	NCK5L_HUMAN Nck-associated protein 5-like	2	54.5841	58.1851	80.7672	143.958	142.027	136.59	0.457993	2.18344	2.18344	1.1266	0.000844802	3.07325
sp|Q12800|TFCP2_HUMAN	TFCP2	TFCP2_HUMAN Alpha-globin transcription factor CP2	2	106.781	133.238	94.2906	169.464	253.91	306.034	0.45833	2.18183	2.18183	1.12554	0.0335331	1.47453
sp|Q13630|FCL_HUMAN	TSTA3	FCL_HUMAN GDP-L-fucose synthase	2	201.766	151.824	220.592	417.384	350.414	484.9	0.458356	2.18171	2.18171	1.12546	0.00674136	2.17125
sp|Q9BVA6|FICD_HUMAN	FICD	FICD_HUMAN Adenosine monophosphate-protein transferase FICD	1	98.8136	74.6415	93.3375	209.633	189.601	182.282	0.458788	2.17966	2.17966	1.1241	0.000668296	3.17503
sp|Q8WZA9|IRGQ_HUMAN	IRGQ	IRGQ_HUMAN Immunity-related GTPase family Q protein	7	490.579	374.073	522.492	1081.35	839.615	1101.65	0.458922	2.17902	2.17902	1.12368	0.00465486	2.33209
sp|P40818|UBP8_HUMAN	USP8	UBP8_HUMAN Ubiquitin carboxyl-terminal hydrolase 8	18	1746.12	997.169	1588.09	3801.57	2457.07	3179.26	0.458935	2.17896	2.17896	1.12364	0.0194494	1.71109
sp|Q9UHY1|NRBP_HUMAN	NRBP1	NRBP_HUMAN Nuclear receptor-binding protein	3	289.028	241.937	392.516	531.02	620.847	860.279	0.458953	2.17887	2.17887	1.12358	0.0281889	1.54992
sp|O95352|ATG7_HUMAN	ATG7	ATG7_HUMAN Ubiquitin-like modifier-activating enzyme ATG7	5	324.518	265.105	398.543	653.41	578.601	916.705	0.459887	2.17445	2.17445	1.12065	0.0242081	1.61604
sp|P04150-3|GCR_HUMAN	NR3C1	GCR_HUMAN Isoform Alpha-2 of Glucocorticoid receptor	1	105.467	55.7206	101.154	213.614	136.212	219.917	0.460456	2.17176	2.17176	1.11886	0.0305757	1.51462
sp|Q9BY67-3|CADM1_HUMAN	CADM1	CADM1_HUMAN Isoform 3 of Cell adhesion molecule 1	5	423.878	755.117	448.379	1028.67	1166.4	1337.41	0.460689	2.17066	2.17066	1.11814	0.0102801	1.988
sp|O00499|BIN1_HUMAN	BIN1	BIN1_HUMAN Myc box-dependent-interacting protein 1	10	1035.3	1382.17	1854.67	2109.04	3420.09	3742.52	0.460775	2.17026	2.17026	1.11787	0.0394271	1.40421
sp|Q9Y6G9|DC1L1_HUMAN	DYNC1LI1	DC1L1_HUMAN Cytoplasmic dynein 1 light intermediate chain 1	32	3733.97	3217.57	4651.17	7630.29	8215.13	9335	0.460783	2.17022	2.17022	1.11784	0.00226949	2.64407
sp|P09104|ENOG_HUMAN	ENO2	ENOG_HUMAN Gamma-enolase	2	316.446	501.992	366.722	590.704	883.404	1097.16	0.460924	2.16955	2.16955	1.1174	0.0421877	1.37481
sp|Q9HA65|TBC17_HUMAN	TBC1D17	TBC17_HUMAN TBC1 domain family member 17	2	144.299	114.655	153.897	378.55	287.276	229.211	0.461267	2.16794	2.16794	1.11633	0.0234062	1.63067
sp|Q9Y2D0|CAH5B_HUMAN	CA5B	CAH5B_HUMAN Carbonic anhydrase 5B, mitochondrial	1	41.1584	70.2375	55.8306	93.1012	135.624	133.534	0.461621	2.16628	2.16628	1.11522	0.0159109	1.79831
sp|Q676U5|A16L1_HUMAN	ATG16L1	A16L1_HUMAN Autophagy-related protein 16-1	3	120.503	106.156	143.66	270.941	236.575	294.288	0.461857	2.16517	2.16517	1.11448	0.00198386	2.70249
sp|P31939|PUR9_HUMAN	ATIC	PUR9_HUMAN Bifunctional purine biosynthesis protein PURH	21	1847	1713.91	1962.7	3531.56	3561.86	4835.29	0.463052	2.15959	2.15959	1.11075	0.00803528	2.095
sp|Q15185|TEBP_HUMAN	PTGES3	TEBP_HUMAN Prostaglandin E synthase 3	5	657.879	860.1	839.806	1349.93	1686.19	2045.23	0.464008	2.15514	2.15514	1.10778	0.0125778	1.9004
sp|Q15714|T22D1_HUMAN	TSC22D1	T22D1_HUMAN TSC22 domain family protein 1	5	530.997	665.44	920.15	1300.48	1338.12	1914.22	0.464896	2.15102	2.15102	1.10502	0.0238978	1.62164
sp|P12955|PEPD_HUMAN	PEPD	PEPD_HUMAN Xaa-Pro dipeptidase	3	255.333	318.442	288.22	486.41	570.607	795.31	0.465358	2.14888	2.14888	1.10359	0.0246141	1.60882
sp|Q13685|AAMP_HUMAN	AAMP	AAMP_HUMAN Angio-associated migratory cell protein	6	612.956	564.557	652.378	1093.99	1302.96	1533.69	0.465545	2.14802	2.14802	1.10301	0.005664	2.24688
sp|Q8IZD4|DCP1B_HUMAN	DCP1B	DCP1B_HUMAN mRNA-decapping enzyme 1B	5	404.758	425.037	607.326	953.019	974.068	1157.02	0.465976	2.14603	2.14603	1.10167	0.0038593	2.41349
sp|Q9Y530|OARD1_HUMAN	OARD1	OARD1_HUMAN O-acetyl-ADP-ribose deacetylase 1	3	207.415	187.568	401.098	601.935	546.801	557.449	0.466585	2.14323	2.14323	1.09979	0.012416	1.90602
sp|Q9GZZ9|UBA5_HUMAN	UBA5	UBA5_HUMAN Ubiquitin-like modifier-activating enzyme 5	8	868.129	487.155	691.144	1928.83	973.631	1478.2	0.467151	2.14064	2.14064	1.09804	0.0588315	1.23039
sp|Q14204|DYHC1_HUMAN	DYNC1H1	DYHC1_HUMAN Cytoplasmic dynein 1 heavy chain 1	205	29452.5	10544.5	23590.7	58242.6	31727.8	46027.5	0.467564	2.13875	2.13875	1.09676	0.0636302	1.19634
sp|P98155|VLDLR_HUMAN	VLDLR	VLDLR_HUMAN Very low-density lipoprotein receptor	26	2836.29	3399.41	3081.4	6896.08	5938.85	7065.41	0.468188	2.13589	2.13589	1.09484	0.000801453	3.09612
sp|Q9H1Z4|WDR13_HUMAN	WDR13	WDR13_HUMAN WD repeat-containing protein 13	1	25.9194	14.4611	46.0854	83.0825	47.3193	54.2692	0.468216	2.13577	2.13577	1.09475	0.0843585	1.07387
sp|Q8IVF2|AHNK2_HUMAN	AHNAK2	AHNK2_HUMAN Protein AHNAK2	80	5337.85	7108.53	15404.5	18779.3	15709.9	24987.9	0.468262	2.13556	2.13556	1.09461	0.0632231	1.19912
sp|Q9UL46|PSME2_HUMAN	PSME2	PSME2_HUMAN Proteasome activator complex subunit 2	9	1269.96	1318.11	1478.51	2416.93	2690.28	3576.73	0.468287	2.13544	2.13544	1.09453	0.0123768	1.90739
sp|Q9Y3C6|PPIL1_HUMAN	PPIL1	PPIL1_HUMAN Peptidyl-prolyl cis-trans isomerase-like 1	4	316.863	271.929	339.875	696.372	552.206	734.459	0.468305	2.13536	2.13536	1.09448	0.00398155	2.39995
sp|P07737|PROF1_HUMAN	PFN1	PROF1_HUMAN Profilin-1	42	3794.56	5133.63	6394.26	10609.6	9552.66	12555.7	0.468319	2.1353	2.1353	1.09444	0.0074113	2.13011
sp|P06733|ENOA_HUMAN	ENO1	ENOA_HUMAN Alpha-enolase	88	8450.73	11868.8	11879.3	17673.1	22728.7	28258	0.468962	2.13237	2.13237	1.09246	0.0203844	1.6907
sp|Q00653|NFKB2_HUMAN	NFKB2	NFKB2_HUMAN Nuclear factor NF-kappa-B p100 subunit	7	776.542	699.1	580.373	1580.17	1458.87	1335.15	0.470033	2.12751	2.12751	1.08917	0.00104884	2.97929
sp|P26640|SYVC_HUMAN	VARS	SYVC_HUMAN Valine--tRNA ligase	35	3892.85	2146.33	4244.8	8611.42	5672.74	7587.3	0.470201	2.12675	2.12675	1.08865	0.0231238	1.63594
sp|P18085|ARF4_HUMAN	ARF4	ARF4_HUMAN ADP-ribosylation factor 4	17	2042.83	1612.31	1563.35	3720.72	3220.5	4153.54	0.470356	2.12605	2.12605	1.08817	0.00319558	2.49545
sp|P12111|CO6A3_HUMAN	COL6A3	CO6A3_HUMAN Collagen alpha-3(VI) chain	185	22631	12844.3	21777.1	44958	40101.2	36605	0.470577	2.12505	2.12505	1.0875	0.00559644	2.25209
sp|P12277|KCRB_HUMAN	CKB	KCRB_HUMAN Creatine kinase B-type	13	1062.79	1210.07	1041.78	2297.01	2275.23	2471.09	0.470607	2.12492	2.12492	1.08741	0.000107878	3.96707
sp|P11021|GRP78_HUMAN	HSPA5	GRP78_HUMAN 78 kDa glucose-regulated protein	365	33497.9	43071.3	41689.4	81911	94041.6	75159.3	0.47094	2.12341	2.12341	1.08639	0.00213279	2.67105
sp|Q9Y223-2|GLCNE_HUMAN	GNE	GLCNE_HUMAN Isoform 2 of Bifunctional UDP-N-acetylglucosamine 2-epimerase/N-acetylmannosamine kinase	3	194.796	112.425	181.507	408.713	288.032	340.648	0.471112	2.12264	2.12264	1.08586	0.0134042	1.87276
sp|O76061|STC2_HUMAN	STC2	STC2_HUMAN Stanniocalcin-2	2	178.353	284.349	407.61	573.293	708.167	565.539	0.471203	2.12223	2.12223	1.08558	0.0157582	1.80249
sp|O15084|ANR28_HUMAN	ANKRD28	ANR28_HUMAN Serine/threonine-protein phosphatase 6 regulatory ankyrin repeat subunit A	3	327.992	205.208	357.277	702.353	475.592	711.743	0.47123	2.12211	2.12211	1.0855	0.0209449	1.67892
sp|O43776|SYNC_HUMAN	NARS	SYNC_HUMAN Asparagine--tRNA ligase, cytoplasmic	12	1475.79	1124.48	1258.58	2448.14	2761.32	2976.66	0.471389	2.12139	2.12139	1.08501	0.00144325	2.84066
sp|P48200|IREB2_HUMAN	IREB2	IREB2_HUMAN Iron-responsive element-binding protein 2	1	87.5414	64.2311	76.869	208.454	110.346	165.607	0.472003	2.11863	2.11863	1.08313	0.0431919	1.3646
sp|Q9NXG2|THUM1_HUMAN	THUMPD1	THUM1_HUMAN THUMP domain-containing protein 1	3	197.054	191.654	217.633	315.079	425.136	543.391	0.472373	2.11697	2.11697	1.082	0.0272735	1.56426
sp|P05455|LA_HUMAN	SSB	LA_HUMAN Lupus La protein	6	704.188	632.856	906.903	1551	1478.51	1720.62	0.472397	2.11686	2.11686	1.08193	0.00155885	2.8072
sp|P09429|HMGB1_HUMAN	HMGB1	HMGB1_HUMAN High mobility group protein B1	27	3493.05	3737.6	3594.81	7356.73	6281.97	9262.11	0.472711	2.11546	2.11546	1.08097	0.00999977	2.00001
sp|Q7L3B6|CD37L_HUMAN	CDC37L1	CD37L_HUMAN Hsp90 co-chaperone Cdc37-like 1	1	41.3512	34.3964	53.8561	87.7374	82.2104	104.016	0.473069	2.11386	2.11386	1.07988	0.00516588	2.28686
sp|Q8WVE0|N6MT2_HUMAN	N6AMT2	N6MT2_HUMAN N(6)-adenine-specific DNA methyltransferase 2	1	102.727	104.405	128.119	214.792	219.985	273.463	0.473358	2.11257	2.11257	1.079	0.00370937	2.4307
sp|Q5T6V5|CI064_HUMAN	C9orf64	CI064_HUMAN UPF0553 protein C9orf64	2	110.43	122.193	139.903	226.518	261.94	298.107	0.473611	2.11144	2.11144	1.07822	0.0035054	2.45526
sp|O60443|DFNA5_HUMAN	DFNA5	DFNA5_HUMAN Non-syndromic hearing impairment protein 5	6	816.975	463.419	518.508	1685.5	953.751	1148.22	0.474961	2.10543	2.10543	1.07412	0.0536885	1.27012
sp|P37837|TALDO_HUMAN	TALDO1	TALDO_HUMAN Transaldolase	19	3102.76	3077.98	3514.51	6010.31	6896.68	7491.8	0.475286	2.104	2.104	1.07313	0.00140599	2.85202
sp|O60927|PP1RB_HUMAN	PPP1R11	PP1RB_HUMAN Protein phosphatase 1 regulatory subunit 11	1	28.785	39.2303	59.8987	64.002	98.4558	106.614	0.47539	2.10354	2.10354	1.07282	0.0418953	1.37783
sp|Q04323-2|UBXN1_HUMAN	UBXN1	UBXN1_HUMAN Isoform 2 of UBX domain-containing protein 1	8	347.577	485.071	490.068	735.105	908.548	1138.7	0.475395	2.10352	2.10352	1.0728	0.0180627	1.74322
sp|Q9Y6B6|SAR1B_HUMAN	SAR1B	SAR1B_HUMAN GTP-binding protein SAR1b	9	1513.65	1150.08	1425.41	3519.87	2141.54	2940.03	0.475402	2.10348	2.10348	1.07278	0.0221482	1.65466
sp|Q9ULH7|MKL2_HUMAN	MKL2	MKL2_HUMAN MKL/myocardin-like protein 2	2	147.572	153.363	338.495	399.838	423.511	521.604	0.475429	2.10336	2.10336	1.0727	0.0321537	1.49277
sp|Q8N999|CL029_HUMAN	C12orf29	CL029_HUMAN Uncharacterized protein C12orf29	1	47.9129	39.6678	60.7628	98.6648	96.1066	117.131	0.475609	2.10257	2.10257	1.07215	0.00379427	2.42087
sp|Q9UHY7|ENOPH_HUMAN	ENOPH1	ENOPH_HUMAN Enolase-phosphatase E1	3	165.822	200.955	176.377	293.39	358.794	489.799	0.475624	2.1025	2.1025	1.07211	0.027226	1.56502
sp|O94808|GFPT2_HUMAN	GFPT2	GFPT2_HUMAN Glutamine--fructose-6-phosphate aminotransferase [isomerizing] 2	16	1573.38	1185.74	1366.51	3204.64	2386.48	3069.25	0.47638	2.09916	2.09916	1.06981	0.00547053	2.26197
sp|Q2TAC2|CCD57_HUMAN	CCDC57	CCD57_HUMAN Coiled-coil domain-containing protein 57	1	58.1341	88.3637	51.2171	189.661	99.32	125.156	0.477414	2.09462	2.09462	1.06669	0.0688087	1.16236
sp|P12110-2|CO6A2_HUMAN	COL6A2	CO6A2_HUMAN Isoform 2C2A of Collagen alpha-2(VI) chain	2	283.85	360.131	395.08	600.65	836.292	737.647	0.477819	2.09284	2.09284	1.06546	0.00752702	2.12338
sp|Q9UKY7|CDV3_HUMAN	CDV3	CDV3_HUMAN Protein CDV3 homolog	14	1176.2	1534.57	1850.93	2557.69	3468.14	3520.63	0.477842	2.09274	2.09274	1.06539	0.010736	1.96916
sp|O43556|SGCE_HUMAN	SGCE	SGCE_HUMAN Epsilon-sarcoglycan	4	179.578	164.368	176.82	375.633	258.311	454.448	0.478473	2.08998	2.08998	1.06349	0.0296728	1.52764
sp|P78347|GTF2I_HUMAN	GTF2I	GTF2I_HUMAN General transcription factor II-I	47	4440.17	3749.77	5578.88	10408.1	8858.74	9502.85	0.478588	2.08948	2.08948	1.06314	0.00200311	2.6983
sp|O75509|TNR21_HUMAN	TNFRSF21	TNR21_HUMAN Tumor necrosis factor receptor superfamily member 21	4	329.13	228.464	305.629	581.434	477.247	743.44	0.479004	2.08767	2.08767	1.06189	0.0197472	1.70449
sp|P49902|5NTC_HUMAN	NT5C2	5NTC_HUMAN Cytosolic purine 5'-nucleotidase	2	86.1689	67.0928	84.9843	197.406	129.614	169.877	0.479468	2.08565	2.08565	1.06049	0.0139253	1.85619
sp|Q9HAD4|WDR41_HUMAN	WDR41	WDR41_HUMAN WD repeat-containing protein 41	2	309.594	304.112	282.39	679.385	564.638	623.426	0.47985	2.08398	2.08398	1.05934	0.000690749	3.16068
sp|Q8TDY2|RBCC1_HUMAN	RB1CC1	RBCC1_HUMAN RB1-inducible coiled-coil protein 1	21	2124.83	1378.5	1929.37	4689.2	3118.36	3496.56	0.480595	2.08076	2.08076	1.05711	0.0201375	1.69599
sp|Q9H0R8-2|GBRL1_HUMAN	GABARAPL1	GBRL1_HUMAN Isoform 2 of Gamma-aminobutyric acid receptor-associated protein-like 1	5	734.838	668.734	490.105	1200.91	1163.85	1574.47	0.480723	2.0802	2.0802	1.05672	0.0104832	1.97951
sp|P35573|GDE_HUMAN	AGL	GDE_HUMAN Glycogen debranching enzyme	1	39.9693	26.6009	49.1705	79.6839	63.3974	97.6593	0.480769	2.08	2.08	1.05658	0.0246488	1.6082
sp|P48163|MAOX_HUMAN	ME1	MAOX_HUMAN NADP-dependent malic enzyme	1	197.112	216.916	221.636	424.427	423.889	473.754	0.48081	2.07983	2.07983	1.05646	0.000228409	3.64129
sp|P60891|PRPS1_HUMAN	PRPS1	PRPS1_HUMAN Ribose-phosphate pyrophosphokinase 1	6	495.224	450.535	727.491	1066.39	1060.19	1351.16	0.481131	2.07843	2.07843	1.0555	0.00950917	2.02186
sp|Q9BYT3|STK33_HUMAN	STK33	STK33_HUMAN Serine/threonine-protein kinase 33	1	90.3406	65.9133	73.0352	168.243	126.834	181.292	0.481327	2.07759	2.07759	1.05491	0.0101135	1.9951
sp|Q6EEV4|GL1AD_HUMAN	POLR2M	GL1AD_HUMAN DNA-directed RNA polymerase II subunit GRINL1A, isoforms 4/5	4	104.274	179.393	143.109	224.938	301.371	360.156	0.481436	2.07712	2.07712	1.05458	0.0266824	1.57377
sp|Q5JSH3|WDR44_HUMAN	WDR44	WDR44_HUMAN WD repeat-containing protein 44	8	644.791	633.753	712.124	1351.37	1272.78	1504.92	0.48211	2.07421	2.07421	1.05256	0.000598038	3.22327
sp|P11169|GTR3_HUMAN	SLC2A3	GTR3_HUMAN Solute carrier family 2, facilitated glucose transporter member 3	8	840.18	952.282	654.146	2344.16	1440.27	1288.67	0.482271	2.07352	2.07352	1.05208	0.0620283	1.20741
sp|P26374|RAE2_HUMAN	CHML	RAE2_HUMAN Rab proteins geranylgeranyltransferase component A 2	4	292.138	269.03	379.497	705.091	534.381	709.999	0.482523	2.07244	2.07244	1.05133	0.00732208	2.13537
sp|Q15276|RABE1_HUMAN	RABEP1	RABE1_HUMAN Rab GTPase-binding effector protein 1	6	349.497	423.211	491.773	755.869	834.586	1030.07	0.48253	2.07241	2.07241	1.05131	0.00775009	2.11069
sp|Q9H0E2|TOLIP_HUMAN	TOLLIP	TOLIP_HUMAN Toll-interacting protein	5	401.421	484.185	746.829	1198.74	957.867	1222.27	0.483129	2.06984	2.06984	1.04952	0.0122374	1.91231
sp|Q15121|PEA15_HUMAN	PEA15	PEA15_HUMAN Astrocytic phosphoprotein PEA-15	3	387.33	600.48	486.101	837.886	943.375	1265.74	0.483725	2.06729	2.06729	1.04774	0.0212899	1.67183
sp|P49593|PPM1F_HUMAN	PPM1F	PPM1F_HUMAN Protein phosphatase 1F	1	45.5818	47.0927	56.8324	86.6934	92.3481	129.473	0.484603	2.06355	2.06355	1.04513	0.0187673	1.7266
sp|P31949|S10AB_HUMAN	S100A11	S10AB_HUMAN Protein S100-A11	3	85.0719	214.891	156.51	258.167	267.075	415.838	0.485052	2.06163	2.06163	1.04379	0.0635457	1.19691
sp|Q9BTV5|FSD1_HUMAN	FSD1	FSD1_HUMAN Fibronectin type III and SPRY domain-containing protein 1	2	129.992	105.107	185.303	326.605	238.63	301.173	0.485224	2.0609	2.0609	1.04328	0.0135469	1.86816
sp|Q16222|UAP1_HUMAN	UAP1	UAP1_HUMAN UDP-N-acetylhexosamine pyrophosphorylase	6	288.091	238.846	286.761	603.584	461.539	610.17	0.485705	2.05886	2.05886	1.04185	0.0049332	2.30687
sp|P23443|KS6B1_HUMAN	RPS6KB1	KS6B1_HUMAN Ribosomal protein S6 kinase beta-1	1	22.1161	18.5829	32.1759	53.8337	40.1963	55.889	0.486095	2.05721	2.05721	1.04069	0.0158755	1.79927
sp|Q96QD8|S38A2_HUMAN	SLC38A2	S38A2_HUMAN Sodium-coupled neutral amino acid transporter 2	8	1260.2	918.938	947.474	2388.46	1698.35	2343.47	0.486233	2.05663	2.05663	1.04028	0.0113735	1.94411
sp|Q9NZL9|MAT2B_HUMAN	MAT2B	MAT2B_HUMAN Methionine adenosyltransferase 2 subunit beta	8	523.216	626.341	821.061	965.963	1388.08	1698.5	0.486267	2.05648	2.05648	1.04018	0.0390366	1.40853
sp|Q86XA9|HTR5A_HUMAN	HEATR5A	HTR5A_HUMAN HEAT repeat-containing protein 5A	2	164.885	73.6884	129.253	337.921	135.688	282.656	0.486372	2.05604	2.05604	1.03987	0.120986	0.917266
sp|O95164|UBL3_HUMAN	UBL3	UBL3_HUMAN Ubiquitin-like protein 3	2	325.676	253.15	272.176	655.003	420.205	672.584	0.486901	2.0538	2.0538	1.0383	0.023795	1.62351
sp|P59768|GBG2_HUMAN	GNG2	GBG2_HUMAN Guanine nucleotide-binding protein G(I)/G(S)/G(O) subunit gamma-2	1	19.0403	27.0375	26.9802	38.3827	37.1752	74.4341	0.487079	2.05305	2.05305	1.03777	0.109671	0.959909
sp|Q8N2H4|SYS1_HUMAN	SYS1	SYS1_HUMAN Protein SYS1 homolog	1	95.7703	26.8086	256.477	431.542	142.132	204.096	0.487362	2.05186	2.05186	1.03693	0.298106	0.525629
sp|P56524|HDAC4_HUMAN	HDAC4	HDAC4_HUMAN Histone deacetylase 4	3	120.965	87.3228	113.373	214.78	192.608	252.443	0.48749	2.05133	2.05133	1.03656	0.00507304	2.29473
sp|Q13564|ULA1_HUMAN	NAE1	ULA1_HUMAN NEDD8-activating enzyme E1 regulatory subunit	2	274.093	300.367	254.977	436.025	566.854	697.773	0.487717	2.05037	2.05037	1.03588	0.019329	1.71379
sp|Q6PJ69|TRI65_HUMAN	TRIM65	TRI65_HUMAN Tripartite motif-containing protein 65	3	109.828	90.9974	120.034	220.123	179.062	257.454	0.488639	2.0465	2.0465	1.03316	0.00981975	2.0079
sp|Q99733|NP1L4_HUMAN	NAP1L4	NP1L4_HUMAN Nucleosome assembly protein 1-like 4	7	733.687	866.258	1153.06	1695.75	1727.94	2204	0.489189	2.0442	2.0442	1.03154	0.00960264	2.01761
sp|Q9H2G2-2|SLK_HUMAN	SLK	SLK_HUMAN Isoform 2 of STE20-like serine/threonine-protein kinase	34	3232.11	3524.68	4988.59	6853.8	7122.02	9995.92	0.489968	2.04095	2.04095	1.02924	0.0234716	1.62946
sp|P49903|SPS1_HUMAN	SEPHS1	SPS1_HUMAN Selenide, water dikinase 1	3	211.384	270.602	243.893	380.356	525.346	574.157	0.490506	2.03871	2.03871	1.02766	0.0143417	1.8434
sp|Q9P2J5|SYLC_HUMAN	LARS	SYLC_HUMAN Leucine--tRNA ligase, cytoplasmic	28	3510.13	1717.14	2578.41	6089.12	4236.16	5580.29	0.490751	2.03769	2.03769	1.02694	0.0234779	1.62934
sp|Q9BTE6-3|AASD1_HUMAN	AARSD1	AASD1_HUMAN Isoform 3 of Alanyl-tRNA editing protein Aarsd1	2	133.776	110.961	139.813	247.009	206.736	328.669	0.491492	2.03462	2.03462	1.02476	0.0229359	1.63948
sp|P35080-2|PROF2_HUMAN	PFN2	PROF2_HUMAN Isoform IIb of Profilin-2	5	636.391	874.707	975.837	1622.07	1543.14	1892.55	0.491707	2.03373	2.03373	1.02413	0.00420857	2.37587
sp|Q9H5N1|RABE2_HUMAN	RABEP2	RABE2_HUMAN Rab GTPase-binding effector protein 2	8	548.764	643.636	589.942	918.447	1274.4	1430.31	0.491931	2.03281	2.03281	1.02347	0.0163217	1.78724
sp|Q15435|PP1R7_HUMAN	PPP1R7	PP1R7_HUMAN Protein phosphatase 1 regulatory subunit 7	5	418.418	609.351	503.163	783.846	1047.67	1279.24	0.492141	2.03194	2.03194	1.02286	0.0264639	1.57735
sp|Q08334|I10R2_HUMAN	IL10RB	I10R2_HUMAN Interleukin-10 receptor subunit beta	3	129.858	169.33	118.762	284.396	223.833	340.083	0.492684	2.0297	2.0297	1.02126	0.0177406	1.75103
sp|Q8WUX9|CHMP7_HUMAN	CHMP7	CHMP7_HUMAN Charged multivesicular body protein 7	3	296.022	253.179	318.774	650.29	433.982	673.323	0.493842	2.02494	2.02494	1.01788	0.0195737	1.70833
sp|P78552|I13R1_HUMAN	IL13RA1	I13R1_HUMAN Interleukin-13 receptor subunit alpha-1	10	909.474	840.216	738.338	1834.36	1448.49	1751.36	0.494224	2.02337	2.02337	1.01676	0.00263448	2.57931
sp|Q5K651|SAMD9_HUMAN	SAMD9	SAMD9_HUMAN Sterile alpha motif domain-containing protein 9	8	730.094	496.354	766.12	1565.29	1020.33	1445.66	0.494277	2.02316	2.02316	1.01661	0.0216	1.66555
sp|Q8TD19|NEK9_HUMAN	NEK9	NEK9_HUMAN Serine/threonine-protein kinase Nek9	11	1364.42	821.301	1370.34	2876.43	1728.24	2579.92	0.494957	2.02038	2.02038	1.01463	0.0359822	1.44391
sp|O60271|JIP4_HUMAN	SPAG9	JIP4_HUMAN C-Jun-amino-terminal kinase-interacting protein 4	13	2265.86	1711.14	2173.07	4174.99	3725.22	4521.15	0.495121	2.01971	2.01971	1.01415	0.00189462	2.72248
sp|Q6UWI4|SHSA2_HUMAN	SHISA2	SHSA2_HUMAN Protein shisa-2 homolog	1	79.6974	84.5899	111.582	190.563	139.331	227.162	0.495227	2.01928	2.01928	1.01384	0.0265562	1.57583
sp|Q92551|IP6K1_HUMAN	IP6K1	IP6K1_HUMAN Inositol hexakisphosphate kinase 1	1	94.5564	83.3564	103.631	203.457	166.987	197.899	0.495377	2.01867	2.01867	1.0134	0.00170266	2.76887
sp|P11908-2|PRPS2_HUMAN	PRPS2	PRPS2_HUMAN Isoform 2 of Ribose-phosphate pyrophosphokinase 2	5	411.429	373.207	812.18	1069.28	891.014	1260.12	0.495842	2.01677	2.01677	1.01205	0.0372743	1.42859
tr|J3KN16|J3KN16_HUMAN	KIAA0368	J3KN16_HUMAN Proteasome-associated protein ECM29 homolog	20	2176.4	1352.27	2336.97	4712.06	3115.3	3977.15	0.496898	2.01248	2.01248	1.00898	0.0231893	1.63471
sp|Q96EK6|GNA1_HUMAN	GNPNAT1	GNA1_HUMAN Glucosamine 6-phosphate N-acetyltransferase	3	369.918	279.665	362.978	659.464	640.63	737.003	0.497061	2.01183	2.01183	1.00851	0.00117348	2.93052
sp|Q96NM4-2|TOX2_HUMAN	TOX2	TOX2_HUMAN Isoform 2 of TOX high mobility group box family member 2	1	20.2853	24.7305	26.7684	41.969	44.2881	58.1332	0.497154	2.01145	2.01145	1.00824	0.0109529	1.96047
sp|Q9Y397|ZDHC9_HUMAN	ZDHHC9	ZDHC9_HUMAN Palmitoyltransferase ZDHHC9	2	189.824	119.555	187.083	415.641	213.546	369.373	0.497178	2.01135	2.01135	1.00817	0.0624559	1.20443
sp|P14618-2|KPYM_HUMAN	PKM	KPYM_HUMAN Isoform M1 of Pyruvate kinase PKM	80	8785.66	9211.34	9745.14	19813	15112.1	20836.8	0.497511	2.01001	2.01001	1.0072	0.0063638	2.19628
sp|Q9Y6C2|EMIL1_HUMAN	EMILIN1	EMIL1_HUMAN EMILIN-1	17	804.067	1014.83	872.858	1490.16	2041.54	1875.02	0.497854	2.00862	2.00862	1.00621	0.00660123	2.18038
sp|Q96EP0|RNF31_HUMAN	RNF31	RNF31_HUMAN E3 ubiquitin-protein ligase RNF31	7	349.196	283.511	366.911	777.763	527.335	702.629	0.497885	2.00849	2.00849	1.00611	0.0127913	1.89308
sp|P55210-3|CASP7_HUMAN	CASP7	CASP7_HUMAN Isoform Alpha' of Caspase-7	2	202.467	219.443	276.149	430.599	425.61	544.899	0.498219	2.00715	2.00715	1.00515	0.00641881	2.19255
sp|P36871-2|PGM1_HUMAN	PGM1	PGM1_HUMAN Isoform 2 of Phosphoglucomutase-1	8	646.84	728.606	1021.23	1557.9	1460.55	1791.15	0.498311	2.00678	2.00678	1.00488	0.00585541	2.23244
sp|Q14790-9|CASP8_HUMAN	CASP8	CASP8_HUMAN Isoform 9 of Caspase-8	3	517.357	480.122	438.792	978.03	849.968	1053.97	0.498365	2.00656	2.00656	1.00473	0.00163702	2.78595
sp|Q96CP2|FWCH2_HUMAN	FLYWCH2	FWCH2_HUMAN FLYWCH family member 2	2	119.324	204.005	214.635	279.407	353.426	446.494	0.498425	2.00632	2.00632	1.00455	0.0339434	1.46925
sp|O00193|SMAP_HUMAN	SMAP	SMAP_HUMAN Small acidic protein	8	598.96	903.993	1183.85	1289.12	1954.36	2140.89	0.499	2.00401	2.00401	1.00289	0.0435914	1.3606
sp|Q06830|PRDX1_HUMAN	PRDX1	PRDX1_HUMAN Peroxiredoxin-1	49	4899.78	9298.41	9881.19	10865.1	18908.8	18466.9	0.49915	2.00341	2.00341	1.00246	0.0574217	1.24092
sp|Q01650|LAT1_HUMAN	SLC7A5	LAT1_HUMAN Large neutral amino acids transporter small subunit 1	17	2807.55	2359.52	2474.75	5744.07	4137.76	5422.09	0.499337	2.00265	2.00265	1.00191	0.00738226	2.13181
sp|P15374|UCHL3_HUMAN	UCHL3	UCHL3_HUMAN Ubiquitin carboxyl-terminal hydrolase isozyme L3	6	396.749	519.065	446.439	762.508	878.733	1084.47	0.499779	2.00088	2.00088	1.00064	0.01068	1.97143
sp|A6NDG6|PGP_HUMAN	PGP	PGP_HUMAN Phosphoglycolate phosphatase	4	347.867	415.264	482.618	756.255	780.125	952.951	0.500435	1.99826	1.99826	0.998745	0.00478639	2.31999
sp|Q6BDS2|URFB1_HUMAN	UHRF1BP1	URFB1_HUMAN UHRF1-binding protein 1	2	141.647	95.0504	153.95	302.085	213.518	264.156	0.500985	1.99607	1.99607	0.997161	0.014337	1.84354
sp|Q6IA86-6|ELP2_HUMAN	ELP2	ELP2_HUMAN Isoform 6 of Elongator complex protein 2	4	373.544	231.197	375.691	723.222	507.256	724.267	0.501565	1.99376	1.99376	0.995491	0.0199164	1.70079
sp|Q5FWE3|PRRT3_HUMAN	PRRT3	PRRT3_HUMAN Proline-rich transmembrane protein 3	1	83.9529	71.6688	87.8084	163.748	163.552	156.971	0.502673	1.98936	1.98936	0.992307	0.000115057	3.93909
sp|P06744-2|G6PI_HUMAN	GPI	G6PI_HUMAN Isoform 2 of Glucose-6-phosphate isomerase	16	1756	1474.62	1625.26	3064	2763.66	3828.73	0.502867	1.9886	1.9886	0.991751	0.00810858	2.09106
sp|Q01813|K6PP_HUMAN	PFKP	K6PP_HUMAN 6-phosphofructokinase type C	27	2375.85	1487.26	2687.25	4993.78	3383.07	4639.04	0.503259	1.98705	1.98705	0.990628	0.0237422	1.62448
sp|P06454|PTMA_HUMAN	PTMA	PTMA_HUMAN Prothymosin alpha	9	441.332	950.681	624.38	667.9	1123.47	2212.4	0.503624	1.98561	1.98561	0.989582	0.241124	0.617759
sp|P46109|CRKL_HUMAN	CRKL	CRKL_HUMAN Crk-like protein	7	365.108	451.114	527.484	712.523	845.475	1109.77	0.503682	1.98538	1.98538	0.989416	0.0247173	1.607
sp|Q641Q2|FA21A_HUMAN	FAM21A	FA21A_HUMAN WASH complex subunit FAM21A	11	697.925	655.531	1154.33	1620.26	1452.71	1905.45	0.503731	1.98519	1.98519	0.989274	0.0164928	1.78271
sp|Q9NWV4|CA123_HUMAN	C1orf123	CA123_HUMAN UPF0587 protein C1orf123	3	218.501	265.698	337.643	371.594	560.607	698.949	0.503842	1.98475	1.98475	0.988956	0.0557515	1.25374
sp|P0CG12|CTF8A_HUMAN	CHTF8	CTF8A_HUMAN Chromosome transmission fidelity protein 8 homolog isoform 2	6	207.066	201.957	275.727	381.671	490.604	486.401	0.503983	1.98419	1.98419	0.988552	0.00632413	2.199
sp|P36915|GNL1_HUMAN	GNL1	GNL1_HUMAN Guanine nucleotide-binding protein-like 1	7	584.35	561.266	743.729	1283.1	1036.12	1424.78	0.504633	1.98164	1.98164	0.986694	0.008284	2.08176
sp|P52209|6PGD_HUMAN	PGD	6PGD_HUMAN 6-phosphogluconate dehydrogenase, decarboxylating	20	2494.83	2036.41	2738.28	4878.41	4501.08	5022.92	0.504743	1.98121	1.98121	0.986378	0.000769723	3.11367
tr|E7EVA0|E7EVA0_HUMAN	MAP4	E7EVA0_HUMAN Microtubule-associated protein	19	1587.52	2001.55	4113.45	4106.86	5752.64	5380.54	0.505413	1.97858	1.97858	0.984464	0.0535815	1.27099
sp|P40121|CAPG_HUMAN	CAPG	CAPG_HUMAN Macrophage-capping protein	11	843.679	1307.39	1485.07	1841.76	2259.44	3093.17	0.505415	1.97857	1.97857	0.984461	0.0458828	1.33835
sp|Q9NQW7-3|XPP1_HUMAN	XPNPEP1	XPP1_HUMAN Isoform 3 of Xaa-Pro aminopeptidase 1	14	1239.05	1138.76	1271.62	1967.48	2152.21	3100.88	0.505421	1.97855	1.97855	0.984442	0.0280749	1.55168
sp|P27816-5|MAP4_HUMAN	MAP4	MAP4_HUMAN Isoform 5 of Microtubule-associated protein 4	29	2619.42	3106.4	5279.72	5751.58	8276.21	7687.11	0.50682	1.97309	1.97309	0.980455	0.0331346	1.47972
sp|Q0VDG4|SCRN3_HUMAN	SCRN3	SCRN3_HUMAN Secernin-3	2	112.829	164.763	150.19	220.342	280.846	342.528	0.507021	1.9723	1.9723	0.979882	0.0227615	1.6428
sp|Q7Z7N9|T179B_HUMAN	TMEM179B	T179B_HUMAN Transmembrane protein 179B	4	212.263	236.928	160.688	337.129	348.565	516.646	0.507243	1.97144	1.97144	0.97925	0.0337319	1.47196
sp|Q7Z6K5|ARPIN_HUMAN	ARPIN	ARPIN_HUMAN Arpin	1	57.2874	83.4401	94.9318	137.761	144.803	181.449	0.507872	1.969	1.969	0.977463	0.0122431	1.91211
sp|P62937|PPIA_HUMAN	PPIA	PPIA_HUMAN Peptidyl-prolyl cis-trans isomerase A	54	6360.69	8898.75	8822.38	16438.2	14758.2	16190	0.508201	1.96773	1.96773	0.976529	0.00139437	2.85562
sp|Q8IZ83|A16A1_HUMAN	ALDH16A1	A16A1_HUMAN Aldehyde dehydrogenase family 16 member A1	8	531.028	525.222	806.844	1185.31	1049.66	1422.47	0.509398	1.9631	1.9631	0.973134	0.0139507	1.8554
sp|P04792|HSPB1_HUMAN	HSPB1	HSPB1_HUMAN Heat shock protein beta-1	30	2632.42	3079.4	3332.59	5356.86	5792.96	6590.53	0.509821	1.96147	1.96147	0.971936	0.0022133	2.65496
sp|P53396|ACLY_HUMAN	ACLY	ACLY_HUMAN ATP-citrate synthase	38	5255.68	2957.68	5073.51	10911.5	6769.95	8378.35	0.509861	1.96132	1.96132	0.971825	0.0394404	1.40406
sp|Q3LXA3|DHAK_HUMAN	DAK	DHAK_HUMAN Bifunctional ATP-dependent dihydroxyacetone kinase/FAD-AMP lyase (cyclizing)	1	94.7297	75.6439	103.98	190.784	157.015	190.252	0.509903	1.96116	1.96116	0.971706	0.00323446	2.4902
sp|Q8N8A2-2|ANR44_HUMAN	ANKRD44	ANR44_HUMAN Isoform 2 of Serine/threonine-protein phosphatase 6 regulatory ankyrin repeat subunit B	1	152.339	108.732	219.585	331.118	213.541	397.719	0.510046	1.96061	1.96061	0.971301	0.0702632	1.15327
sp|P37840|SYUA_HUMAN	SNCA	SYUA_HUMAN Alpha-synuclein	1	36.8497	169.419	74.6797	56.431	166.772	327.016	0.510612	1.95843	1.95843	0.969701	0.364889	0.437839
sp|Q15758|AAAT_HUMAN	SLC1A5	AAAT_HUMAN Neutral amino acid transporter B(0)	27	2723.97	2378.98	3052.3	6583.91	4162.17	5209.28	0.511129	1.95645	1.95645	0.96824	0.023311	1.63244
sp|P47712|PA24A_HUMAN	PLA2G4A	PA24A_HUMAN Cytosolic phospholipase A2	8	986.088	834.997	1115.47	2303.94	1901.46	1539.37	0.51117	1.9563	1.9563	0.968124	0.0164068	1.78498
sp|Q9C0B0|UNK_HUMAN	UNK	UNK_HUMAN RING finger protein unkempt homolog	1	78.1821	93.2194	126.11	186.663	194.693	200.644	0.511188	1.95623	1.95623	0.968074	0.00298751	2.52469
sp|P51570|GALK1_HUMAN	GALK1	GALK1_HUMAN Galactokinase	5	183.918	224.54	198.015	356.182	360.791	469.354	0.511219	1.95611	1.95611	0.967986	0.00762339	2.11785
sp|Q9HC35|EMAL4_HUMAN	EML4	EMAL4_HUMAN Echinoderm microtubule-associated protein-like 4	3	332.117	175.542	541.57	750.146	545.188	755.599	0.511586	1.9547	1.9547	0.966951	0.057783	1.2382
sp|O00154|BACH_HUMAN	ACOT7	BACH_HUMAN Cytosolic acyl coenzyme A thioester hydrolase	13	1512.47	1423.17	1575.58	2877.56	2968.89	2968.84	0.511749	1.95408	1.95408	0.96649	1.16463e-05	4.93381
sp|P55010|IF5_HUMAN	EIF5	IF5_HUMAN Eukaryotic translation initiation factor 5	16	1271.27	1588.5	1845.73	2528.47	3069.83	3591.2	0.512052	1.95293	1.95293	0.965638	0.0128069	1.89256
sp|P42224|STAT1_HUMAN	STAT1	STAT1_HUMAN Signal transducer and activator of transcription 1-alpha/beta	13	1252.55	1088.44	1531.76	2520.23	2264.87	2776.7	0.512147	1.95257	1.95257	0.965371	0.00332009	2.47885
sp|Q6UXH1-5|CREL2_HUMAN	CRELD2	CREL2_HUMAN Isoform 5 of Cysteine-rich with EGF-like domain protein 2	14	1357.98	2355.12	2293.16	2873.77	4896.09	3957.63	0.512152	1.95254	1.95254	0.965355	0.0460495	1.33678
sp|O60256|KPRB_HUMAN	PRPSAP2	KPRB_HUMAN Phosphoribosyl pyrophosphate synthase-associated protein 2	8	863.656	858.229	905.138	1523.51	1665.89	1938.51	0.512299	1.95199	1.95199	0.964942	0.00244739	2.6113
sp|Q9H7B4|SMYD3_HUMAN	SMYD3	SMYD3_HUMAN Histone-lysine N-methyltransferase SMYD3	2	97.104	92.022	85.9257	171.56	153.495	211.561	0.512567	1.95096	1.95096	0.964187	0.00752134	2.1237
sp|Q14764|MVP_HUMAN	MVP	MVP_HUMAN Major vault protein	36	2796.44	3331.4	3525.63	6315.18	5933.89	6570.25	0.512955	1.94949	1.94949	0.963095	0.000434217	3.36229
sp|P00491|PNPH_HUMAN	PNP	PNPH_HUMAN Purine nucleoside phosphorylase	2	478.284	441.137	504.348	972.687	830.579	969.04	0.513568	1.94716	1.94716	0.961371	0.000863134	3.06392
sp|Q99536|VAT1_HUMAN	VAT1	VAT1_HUMAN Synaptic vesicle membrane protein VAT-1 homolog	27	3078.1	2955.64	3602.52	6359.35	6952.35	5437.75	0.513949	1.94572	1.94572	0.960303	0.00327108	2.48531
sp|Q01658|NC2B_HUMAN	DR1	NC2B_HUMAN Protein Dr1	4	251.859	383.159	363.002	398.729	676.069	866.977	0.513973	1.94563	1.94563	0.960235	0.0909751	1.04108
sp|P02754|LACB_BOVIN_contaminant	LGB	LACB_BOVIN_contaminant Beta-lactoglobulin	9	432.182	669.086	2047.2	2898.64	2115.59	1110.3	0.514075	1.94524	1.94524	0.959949	0.241461	0.617154
sp|Q7Z5R6|AB1IP_HUMAN	APBB1IP	AB1IP_HUMAN Amyloid beta A4 precursor protein-binding family B member 1-interacting protein	1	108.996	106.088	89.4459	226.591	177.609	187.823	0.514389	1.94406	1.94406	0.959069	0.00401099	2.39675
sp|Q99426|TBCB_HUMAN	TBCB	TBCB_HUMAN Tubulin-folding cofactor B	10	942.528	1322.33	1170.55	1739.94	2233.39	2704.25	0.514469	1.94375	1.94375	0.958844	0.022583	1.64622
sp|Q9UIA9|XPO7_HUMAN	XPO7	XPO7_HUMAN Exportin-7	12	1198.55	747.222	1052.93	2125.92	1457.06	2239.35	0.515035	1.94162	1.94162	0.957258	0.0276243	1.55871
sp|Q8TC07|TBC15_HUMAN	TBC1D15	TBC15_HUMAN TBC1 domain family member 15	15	1689.96	1239.47	1527.31	3215.44	2349.43	3088.09	0.515054	1.94154	1.94154	0.957205	0.00961366	2.01711
sp|O00232|PSD12_HUMAN	PSMD12	PSD12_HUMAN 26S proteasome non-ATPase regulatory subunit 12	15	1498.27	941.243	1631.65	2957.2	1922.84	3021.61	0.515229	1.94088	1.94088	0.956713	0.0368006	1.43415
sp|Q9H3K6|BOLA2_HUMAN	BOLA2	BOLA2_HUMAN BolA-like protein 2	4	370.646	533.504	441.026	728.596	908.823	973.409	0.51523	1.94088	1.94088	0.956712	0.00838413	2.07654
sp|Q15750|TAB1_HUMAN	TAB1	TAB1_HUMAN TGF-beta-activated kinase 1 and MAP3K7-binding protein 1	4	138.582	166.602	264.661	321.451	344.878	439.385	0.515364	1.94038	1.94038	0.956337	0.0272812	1.56414
sp|Q15008|PSMD6_HUMAN	PSMD6	PSMD6_HUMAN 26S proteasome non-ATPase regulatory subunit 6	8	758.975	608.039	981.703	1594.07	1217.31	1745.45	0.515428	1.94014	1.94014	0.956158	0.0182078	1.73974
sp|O14981|BTAF1_HUMAN	BTAF1	BTAF1_HUMAN TATA-binding protein-associated factor 172	6	443.68	232.786	433.639	917.19	499.737	735.697	0.515699	1.93912	1.93912	0.9554	0.0667697	1.17542
sp|Q86VS8|HOOK3_HUMAN	HOOK3	HOOK3_HUMAN Protein Hook homolog 3	10	624.537	657.06	874.11	1388.65	1191.77	1598.99	0.515792	1.93877	1.93877	0.955138	0.00881007	2.05502
sp|Q9BRG1|VPS25_HUMAN	VPS25	VPS25_HUMAN Vacuolar protein-sorting-associated protein 25	3	137.646	131.013	153.113	302.992	229.48	284.492	0.516268	1.93698	1.93698	0.953809	0.00462032	2.33533
sp|P43694|GATA4_HUMAN	GATA4	GATA4_HUMAN Transcription factor GATA-4	1	33.9761	49.9029	59.2342	55.9087	87.3045	133.93	0.516387	1.93653	1.93653	0.953475	0.134141	0.872439
sp|Q9NVR5|KTU_HUMAN	DNAAF2	KTU_HUMAN Protein kintoun	2	225.005	235.099	235.1	390.85	510.489	443.883	0.516795	1.935	1.935	0.952336	0.00337932	2.47117
sp|P31150|GDIA_HUMAN	GDI1	GDIA_HUMAN Rab GDP dissociation inhibitor alpha	15	1380.76	1557.58	1731.1	2610.49	2786.66	3637.08	0.516861	1.93476	1.93476	0.952152	0.0119375	1.92309
sp|Q5T4S7-2|UBR4_HUMAN	UBR4	UBR4_HUMAN Isoform 2 of E3 ubiquitin-protein ligase UBR4	46	4977.68	2411.36	3473.24	8928.13	4849.82	7219.03	0.517326	1.93302	1.93302	0.950855	0.0729445	1.13701
sp|Q5W0V3|F16B1_HUMAN	FAM160B1	F16B1_HUMAN Protein FAM160B1	1	103.103	70.1037	121.451	223.025	122.843	223.543	0.517478	1.93245	1.93245	0.95043	0.067072	1.17346
sp|Q13873|BMPR2_HUMAN	BMPR2	BMPR2_HUMAN Bone morphogenetic protein receptor type-2	9	814.286	736.24	904.415	1675.15	1210.71	1858.17	0.51748	1.93244	1.93244	0.950425	0.0184677	1.73359
sp|Q06546|GABPA_HUMAN	GABPA	GABPA_HUMAN GA-binding protein alpha chain	4	300.983	283.037	381.188	572.696	560.516	731.785	0.517539	1.93222	1.93222	0.950262	0.00884288	2.05341
sp|P40123|CAP2_HUMAN	CAP2	CAP2_HUMAN Adenylyl cyclase-associated protein 2	4	309.644	319.75	510.465	699.083	649.143	850.449	0.51843	1.9289	1.9289	0.947779	0.0166296	1.77912
sp|P55263|ADK_HUMAN	ADK	ADK_HUMAN Adenosine kinase	4	306.83	350.301	290.961	529.82	592.657	705.475	0.518664	1.92803	1.92803	0.947129	0.0057109	2.2433
sp|P04637|P53_HUMAN	TP53	P53_HUMAN Cellular tumor antigen p53	7	749.979	674.707	518.608	1119.93	1247.39	1379.35	0.518672	1.928	1.928	0.947105	0.00403527	2.39413
sp|Q9BXB1|LGR4_HUMAN	LGR4	LGR4_HUMAN Leucine-rich repeat-containing G-protein coupled receptor 4	2	158.76	145.798	178.783	254.665	278.707	398.111	0.518894	1.92718	1.92718	0.946488	0.0301663	1.52048
sp|O95630|STABP_HUMAN	STAMBP	STABP_HUMAN STAM-binding protein	12	822.702	1136.57	1295.23	1797.26	2185.52	2288.27	0.518972	1.92688	1.92688	0.94627	0.00788358	2.10328
sp|Q13794|APR_HUMAN	PMAIP1	APR_HUMAN Phorbol-12-myristate-13-acetate-induced protein 1	1	58.2926	41.9071	36.6015	92.2953	77.7143	93.5058	0.519139	1.92627	1.92627	0.945806	0.00694186	2.15852
sp|Q03426|KIME_HUMAN	MVK	KIME_HUMAN Mevalonate kinase	6	1106.24	877.986	838.754	2008.43	1834.54	1591.1	0.519496	1.92494	1.92494	0.944814	0.0040739	2.38999
sp|Q9Y4P1-2|ATG4B_HUMAN	ATG4B	ATG4B_HUMAN Isoform 2 of Cysteine protease ATG4B	1	43.1922	41.5346	62.2409	104.71	70.9922	107.042	0.51979	1.92385	1.92385	0.943998	0.0279055	1.55431
sp|Q9BRP8|WIBG_HUMAN	WIBG	WIBG_HUMAN Partner of Y14 and mago	2	90.4919	101.538	88.327	137.546	185.525	215.864	0.520205	1.92232	1.92232	0.942847	0.020454	1.68922
sp|P16930|FAAA_HUMAN	FAH	FAAA_HUMAN Fumarylacetoacetase	3	199.553	247.452	298.47	387.179	481.655	563.523	0.520453	1.9214	1.9214	0.942159	0.0172474	1.76328
sp|P15559|NQO1_HUMAN	NQO1	NQO1_HUMAN NAD(P)H dehydrogenase [quinone] 1	8	928.396	610.562	750.207	1661.27	1429.2	1307.53	0.520501	1.92122	1.92122	0.942026	0.00713203	2.14679
sp|Q15154-3|PCM1_HUMAN	PCM1	PCM1_HUMAN Isoform 3 of Pericentriolar material 1 protein	10	1044.34	891.996	1016.74	1881.96	1810.88	1980.23	0.520543	1.92107	1.92107	0.941911	0.000181588	3.74091
sp|Q9BWD1|THIC_HUMAN	ACAT2	THIC_HUMAN Acetyl-CoA acetyltransferase, cytosolic	10	854.143	836.7	783.98	1546.69	1709.01	1497.02	0.520717	1.92043	1.92043	0.941428	0.000353652	3.45142
sp|P52888|THOP1_HUMAN	THOP1	THOP1_HUMAN Thimet oligopeptidase	8	441.198	429.243	505.095	819.238	789.746	1031.09	0.521022	1.91931	1.91931	0.940584	0.00609914	2.21473
sp|Q9Y366|IFT52_HUMAN	IFT52	IFT52_HUMAN Intraflagellar transport protein 52 homolog	2	165.138	193.112	237.337	352.325	333.032	457.672	0.52106	1.91916	1.91916	0.940478	0.0143666	1.84265
sp|P26641|EF1G_HUMAN	EEF1G	EF1G_HUMAN Elongation factor 1-gamma	32	4019.68	3467.05	7021.91	9370.12	8884.93	9571.2	0.521401	1.91791	1.91791	0.939534	0.0167788	1.77524
sp|Q96SI1|KCD15_HUMAN	KCTD15	KCD15_HUMAN BTB/POZ domain-containing protein KCTD15	6	356.234	383.09	642.956	797.335	831.383	1021.89	0.521495	1.91756	1.91756	0.939273	0.0213144	1.67133
sp|P04424|ARLY_HUMAN	ASL	ARLY_HUMAN Argininosuccinate lyase	2	167.251	155.753	184.756	326.665	261.371	385.172	0.521738	1.91667	1.91667	0.938601	0.0134425	1.87152
sp|O75312|ZPR1_HUMAN	ZNF259	ZPR1_HUMAN Zinc finger protein ZPR1	10	945.887	1103.56	1035.96	1688.56	1888.31	2336.73	0.521748	1.91664	1.91664	0.938576	0.00874258	2.05836
sp|Q96I15|SCLY_HUMAN	SCLY	SCLY_HUMAN Selenocysteine lyase	3	318.21	341.973	433.727	575.335	707.56	813.58	0.521785	1.9165	1.9165	0.938472	0.012466	1.90427
sp|Q99988|GDF15_HUMAN	GDF15	GDF15_HUMAN Growth/differentiation factor 15	2	162.94	255.492	113.143	324.483	385.631	308.623	0.521798	1.91645	1.91645	0.938436	0.027454	1.56139
sp|P21399|ACOC_HUMAN	ACO1	ACOC_HUMAN Cytoplasmic aconitate hydratase	10	797.68	541.308	762.279	1569.04	1142.52	1315.35	0.521806	1.91642	1.91642	0.938414	0.0121587	1.91511
sp|Q96DA2|RB39B_HUMAN	RAB39B	RB39B_HUMAN Ras-related protein Rab-39B	6	629.065	459.359	550.636	1204.67	986.467	949.547	0.52188	1.91615	1.91615	0.93821	0.00587134	2.23126
sp|P46063|RECQ1_HUMAN	RECQL	RECQ1_HUMAN ATP-dependent DNA helicase Q1	20	2117.16	1403.87	2720.22	4665.46	3306.3	3973.76	0.522476	1.91396	1.91396	0.936563	0.0253731	1.59563
sp|Q9H1Y0|ATG5_HUMAN	ATG5	ATG5_HUMAN Autophagy protein 5	2	95.5985	99.3371	116.528	186.246	175.59	234.098	0.522648	1.91333	1.91333	0.936089	0.00769657	2.1137
sp|Q9Y3D0|MIP18_HUMAN	FAM96B	MIP18_HUMAN Mitotic spindle-associated MMXD complex subunit MIP18	4	343.996	256.951	365.537	664.419	486.393	697.492	0.522903	1.9124	1.9124	0.935384	0.0161248	1.79251
sp|Q14195-2|DPYL3_HUMAN	DPYSL3	DPYL3_HUMAN Isoform LCRMP-4 of Dihydropyrimidinase-related protein 3	13	957.387	1116.31	1794.66	1913.68	2297.6	3186.08	0.522938	1.91227	1.91227	0.93529	0.0613344	1.2123
sp|P31749|AKT1_HUMAN	AKT1	AKT1_HUMAN RAC-alpha serine/threonine-protein kinase	2	232.545	132.493	228.162	397.772	297.051	439.214	0.523087	1.91173	1.91173	0.934877	0.0278258	1.55555
sp|Q92990|GLMN_HUMAN	GLMN	GLMN_HUMAN Glomulin	2	231.229	136.692	227.045	452.386	259.896	422.571	0.524267	1.90742	1.90742	0.931626	0.0555683	1.25517
sp|P29144|TPP2_HUMAN	TPP2	TPP2_HUMAN Tripeptidyl-peptidase 2	33	3481.94	2763.91	4356.71	7077.01	6402.52	6742.42	0.524309	1.90727	1.90727	0.931509	0.00303844	2.51735
sp|Q9BTT0|AN32E_HUMAN	ANP32E	AN32E_HUMAN Acidic leucine-rich nuclear phosphoprotein 32 family member E	5	612.743	1088.36	1094.19	1179.38	1922.74	2226.97	0.524535	1.90645	1.90645	0.93089	0.073115	1.13599
sp|O43396|TXNL1_HUMAN	TXNL1	TXNL1_HUMAN Thioredoxin-like protein 1	11	871.897	1069.21	1072.02	1330.67	1882.23	2529.01	0.52476	1.90563	1.90563	0.930269	0.061336	1.21228
sp|P11413-2|G6PD_HUMAN	G6PD	G6PD_HUMAN Isoform Long of Glucose-6-phosphate 1-dehydrogenase	31	3567.46	3264.81	4063.01	6417.72	6982.87	7349.86	0.525062	1.90454	1.90454	0.929439	0.000776898	3.10964
sp|Q93008|USP9X_HUMAN	USP9X	USP9X_HUMAN Probable ubiquitin carboxyl-terminal hydrolase FAF-X	7	456.527	287.372	416.53	900.885	528.464	780.682	0.525074	1.90449	1.90449	0.929408	0.0445261	1.35139
sp|A7E2V4-2|ZSWM8_HUMAN	ZSWIM8	ZSWM8_HUMAN Isoform 2 of Zinc finger SWIM domain-containing protein 8	2	180.275	98.9946	174.786	365.137	200.067	299.289	0.525228	1.90394	1.90394	0.928985	0.0666064	1.17648
sp|P34949|MPI_HUMAN	MPI	MPI_HUMAN Mannose-6-phosphate isomerase	5	582.167	642.077	669.233	1100.56	1026.46	1472.69	0.526008	1.90111	1.90111	0.926843	0.0154776	1.8103
sp|O43353|RIPK2_HUMAN	RIPK2	RIPK2_HUMAN Receptor-interacting serine/threonine-protein kinase 2	1	40.3494	30.2092	44.4796	96.6224	58.0827	63.9744	0.526058	1.90093	1.90093	0.926705	0.0531329	1.27464
sp|Q7Z6M1|RABEK_HUMAN	RABEPK	RABEK_HUMAN Rab9 effector protein with kelch motifs	1	36.8321	49.9755	55.5762	72.3035	87.6548	110.686	0.526092	1.90081	1.90081	0.926613	0.0265087	1.57661
sp|Q9NQX7|ITM2C_HUMAN	ITM2C	ITM2C_HUMAN Integral membrane protein 2C	9	735.903	636.718	408.566	1119.64	816.696	1445.22	0.526736	1.89848	1.89848	0.924848	0.0604943	1.21829
sp|Q9H074|PAIP1_HUMAN	PAIP1	PAIP1_HUMAN Polyadenylate-binding protein-interacting protein 1	7	304.579	375.501	327.416	501.317	658.624	750.752	0.527294	1.89648	1.89648	0.923322	0.0164849	1.78291
sp|Q96GY0|ZC21A_HUMAN	ZC2HC1A	ZC21A_HUMAN Zinc finger C2HC domain-containing protein 1A	6	544.265	596.987	981.256	1224.72	1372.3	1427.03	0.527456	1.89589	1.89589	0.922878	0.0135351	1.86854
sp|Q8TEX9-2|IPO4_HUMAN	IPO4	IPO4_HUMAN Isoform 2 of Importin-4	18	1546.62	823.738	1186.87	2558.53	1617.03	2568.08	0.527494	1.89576	1.89576	0.922774	0.0484015	1.31514
sp|Q01105|SET_HUMAN	SET	SET_HUMAN Protein SET	14	1886.11	2348.98	2269	3117.72	4395.88	4814.38	0.527588	1.89542	1.89542	0.922517	0.0215167	1.66723
sp|P16070|CD44_HUMAN	CD44	CD44_HUMAN CD44 antigen	58	5439.61	6160.08	7065.13	13791.9	9263.82	12295.3	0.527985	1.89399	1.89399	0.92143	0.0169926	1.76974
sp|Q53FA7|QORX_HUMAN	TP53I3	QORX_HUMAN Quinone oxidoreductase PIG3	1	72.9505	60.9138	82.069	126.38	125.065	157.183	0.528435	1.89238	1.89238	0.920202	0.00614484	2.21149
sp|P14618|KPYM_HUMAN	PKM	KPYM_HUMAN Pyruvate kinase PKM	4	359.793	442.133	632.589	894.834	760.515	1058.64	0.528563	1.89192	1.89192	0.919852	0.0225551	1.64676
sp|Q15018|F175B_HUMAN	FAM175B	F175B_HUMAN BRISC complex subunit Abro1	4	228.863	271.573	402.951	441.636	547.458	719.188	0.528828	1.89097	1.89097	0.91913	0.0495903	1.3046
sp|P78417|GSTO1_HUMAN	GSTO1	GSTO1_HUMAN Glutathione S-transferase omega-1	3	476.873	685.73	613.743	919.823	1106.73	1330.27	0.529175	1.88973	1.88973	0.918184	0.0168802	1.77262
sp|P09960|LKHA4_HUMAN	LTA4H	LKHA4_HUMAN Leukotriene A-4 hydrolase	6	967.852	954.316	1128.35	1951.39	1739.78	2069.03	0.529585	1.88827	1.88827	0.917065	0.00125671	2.90077
sp|Q9UBS8|RNF14_HUMAN	RNF14	RNF14_HUMAN E3 ubiquitin-protein ligase RNF14	1	43.9217	47.3005	44.8765	75.0415	76.1787	105.707	0.529717	1.8878	1.8878	0.916706	0.0162309	1.78966
sp|Q96AX9-14|MIB2_HUMAN	MIB2	MIB2_HUMAN Isoform 14 of E3 ubiquitin-protein ligase MIB2	1	23.7839	17.314	31.6207	46.0782	45.6811	45.4885	0.529834	1.88738	1.88738	0.916387	0.0065354	2.18473
sp|O95747|OXSR1_HUMAN	OXSR1	OXSR1_HUMAN Serine/threonine-protein kinase OSR1	4	523.852	423.412	541.342	1149.51	730.04	924.361	0.530903	1.88358	1.88358	0.913479	0.0257737	1.58882
sp|Q9BQA1|MEP50_HUMAN	WDR77	MEP50_HUMAN Methylosome protein 50	9	392.191	517.922	639.656	819.814	980.849	1117.66	0.531048	1.88307	1.88307	0.913086	0.0151211	1.82042
sp|Q9UNI6|DUS12_HUMAN	DUSP12	DUS12_HUMAN Dual specificity protein phosphatase 12	4	341.595	389.448	496.749	717.75	689.492	904.202	0.53118	1.8826	1.8826	0.912728	0.0113999	1.9431
sp|A1X283|SPD2B_HUMAN	SH3PXD2B	SPD2B_HUMAN SH3 and PX domain-containing protein 2B	15	1705.33	1276.09	2141.34	3690.92	2500.99	3439.59	0.531876	1.88014	1.88014	0.910839	0.026865	1.57081
sp|P49327|FAS_HUMAN	FASN	FAS_HUMAN Fatty acid synthase	100	13941.4	6311.32	11948.7	25870.5	14667.6	19998.8	0.53193	1.87995	1.87995	0.91069	0.0756016	1.12147
sp|P20962|PTMS_HUMAN	PTMS	PTMS_HUMAN Parathymosin	2	147.923	233.695	202.38	298.957	325.864	472.695	0.532109	1.87931	1.87931	0.910207	0.0452039	1.34482
sp|Q9NP61|ARFG3_HUMAN	ARFGAP3	ARFG3_HUMAN ADP-ribosylation factor GTPase-activating protein 3	8	725.399	731.755	884.346	1501.65	1413.42	1481.15	0.532617	1.87752	1.87752	0.908831	0.000302263	3.51961
sp|O15347|HMGB3_HUMAN	HMGB3	HMGB3_HUMAN High mobility group protein B3	11	1219.25	1468.67	1262.5	2022.41	2476.44	2914.22	0.532899	1.87653	1.87653	0.908065	0.012692	1.89647
sp|O76095|JTB_HUMAN	JTB	JTB_HUMAN Protein JTB	2	165.267	149.394	160.874	316.375	252.492	323.012	0.533183	1.87553	1.87553	0.907296	0.00378776	2.42162
sp|Q93052|LPP_HUMAN	LPP	LPP_HUMAN Lipoma-preferred partner	19	1274.73	1699.15	2108.2	2636.46	3155.29	3738.4	0.533263	1.87525	1.87525	0.90708	0.0205456	1.68728
sp|P52788|SPSY_HUMAN	SMS	SPSY_HUMAN Spermine synthase	9	771.506	796.29	973.683	1431.27	1357.16	1974.82	0.53356	1.8742	1.8742	0.906278	0.0224538	1.64871
sp|P27986|P85A_HUMAN	PIK3R1	P85A_HUMAN Phosphatidylinositol 3-kinase regulatory subunit alpha	7	395.329	391.777	501.935	714.166	726.732	974.915	0.533585	1.87412	1.87412	0.906211	0.0152172	1.81767
sp|P00568|KAD1_HUMAN	AK1	KAD1_HUMAN Adenylate kinase isoenzyme 1	4	223.652	297.071	253.741	370.203	447.147	633.75	0.533708	1.87368	1.87368	0.905877	0.0497526	1.30318
sp|Q12933-2|TRAF2_HUMAN	TRAF2	TRAF2_HUMAN Isoform 2 of TNF receptor-associated factor 2	4	208.988	179.49	279.208	496.183	392.215	362.177	0.533903	1.873	1.873	0.90535	0.0180214	1.74421
sp|P27695|APEX1_HUMAN	APEX1	APEX1_HUMAN DNA-(apurinic or apyrimidinic site) lyase	24	3350.63	2880.8	3522.57	5631.81	6461.3	6167.4	0.534158	1.8721	1.8721	0.904661	0.000787357	3.10383
sp|Q8IUI8|CRLF3_HUMAN	CRLF3	CRLF3_HUMAN Cytokine receptor-like factor 3	1	30.2316	39.2392	39.9389	50.5157	65.5356	88.7496	0.534225	1.87187	1.87187	0.904481	0.0512448	1.29035
sp|Q15208|STK38_HUMAN	STK38	STK38_HUMAN Serine/threonine-protein kinase 38	1	90.7923	61.0304	94.0095	166.432	121.281	172.404	0.534282	1.87167	1.87167	0.904327	0.0206512	1.68505
sp|Q8TCF1|ZFAN1_HUMAN	ZFAND1	ZFAN1_HUMAN AN1-type zinc finger protein 1	1	28.4398	34.5767	24.4106	47.7373	50.8248	64.9966	0.53453	1.8708	1.8708	0.903656	0.013991	1.85415
sp|Q13158|FADD_HUMAN	FADD	FADD_HUMAN Protein FADD	2	150.546	155.915	166.326	280.994	269.892	333.345	0.534687	1.87025	1.87025	0.903233	0.00241481	2.61712
sp|Q8N1G4|LRC47_HUMAN	LRRC47	LRC47_HUMAN Leucine-rich repeat-containing protein 47	16	1167.22	1414.12	1865.35	2397.22	2801.13	3116.26	0.534804	1.86984	1.86984	0.902917	0.0115088	1.93897
sp|Q29983|MICA_HUMAN	MICA	MICA_HUMAN MHC class I polypeptide-related sequence A	3	250.57	407.311	386.367	868.321	595.795	488.082	0.534909	1.86948	1.86948	0.902635	0.0701831	1.15377
sp|Q15257|PTPA_HUMAN	PPP2R4	PTPA_HUMAN Serine/threonine-protein phosphatase 2A activator	2	133.149	154.837	141.795	214.748	236.576	351.251	0.535503	1.8674	1.8674	0.901035	0.0439726	1.35682
sp|Q13325|IFIT5_HUMAN	IFIT5	IFIT5_HUMAN Interferon-induced protein with tetratricopeptide repeats 5	5	459.89	409.532	500.098	898.933	684.147	974.154	0.535547	1.86725	1.86725	0.900914	0.0120391	1.91941
sp|P08237-3|K6PF_HUMAN	PFKM	K6PF_HUMAN Isoform 3 of 6-phosphofructokinase, muscle type	22	2698.55	1560.64	3032.5	5283.13	3465.62	4863.61	0.535667	1.86683	1.86683	0.900592	0.0407984	1.38936
sp|P51812|KS6A3_HUMAN	RPS6KA3	KS6A3_HUMAN Ribosomal protein S6 kinase alpha-3	3	306.885	308.061	386.155	671.926	529.973	666.931	0.535683	1.86677	1.86677	0.900548	0.00562774	2.24967
sp|Q8N668|COMD1_HUMAN	COMMD1	COMD1_HUMAN COMM domain-containing protein 1	2	80.1926	63.3413	95.753	146.666	158.088	141.93	0.535696	1.86673	1.86673	0.900513	0.00277108	2.55735
sp|P54252|ATX3_HUMAN	ATXN3	ATX3_HUMAN Ataxin-3	3	251.83	223.701	294.056	519.704	364.763	551.609	0.535896	1.86603	1.86603	0.899976	0.02218	1.65404
sp|P55039|DRG2_HUMAN	DRG2	DRG2_HUMAN Developmentally-regulated GTP-binding protein 2	1	173.278	115.872	187.29	338.626	219.673	329.887	0.536419	1.86421	1.86421	0.898567	0.035732	1.44694
sp|P04080|CYTB_HUMAN	CSTB	CYTB_HUMAN Cystatin-B	5	579.724	922.851	949.679	1087.6	1672.21	1811.52	0.536442	1.86413	1.86413	0.898506	0.0485093	1.31418
sp|P36941|TNR3_HUMAN	LTBR	TNR3_HUMAN Tumor necrosis factor receptor superfamily member 3	3	672.127	693.336	622.683	1427.9	1013.64	1264.39	0.536477	1.86401	1.86401	0.898412	0.009427	2.02563
sp|Q9Y484-2|WIPI4_HUMAN	WDR45	WIPI4_HUMAN Isoform 2 of WD repeat domain phosphoinositide-interacting protein 4	2	298.537	193.248	219.461	538.261	320.398	465.838	0.536993	1.86222	1.86222	0.897024	0.0458814	1.33836
sp|Q15631|TSN_HUMAN	TSN	TSN_HUMAN Translin	4	227.913	164.233	487.38	669.92	396.879	570.523	0.537174	1.8616	1.8616	0.89654	0.117619	0.929523
sp|O00142|KITM_HUMAN	TK2	KITM_HUMAN Thymidine kinase 2, mitochondrial	5	731.313	619.654	620.587	1231.27	1384.2	1053.44	0.537368	1.86092	1.86092	0.896018	0.00526075	2.27895
sp|P49917|DNLI4_HUMAN	LIG4	DNLI4_HUMAN DNA ligase 4	1	42.7948	25.6394	34.8053	70.5306	57.7036	63.7862	0.537649	1.85995	1.85995	0.895265	0.00875834	2.05758
sp|P48507|GSH0_HUMAN	GCLM	GSH0_HUMAN Glutamate--cysteine ligase regulatory subunit	2	229.569	221.788	226.325	464.693	347.144	448.153	0.537847	1.85926	1.85926	0.894732	0.00619739	2.20779
sp|P41567|EIF1_HUMAN	EIF1	EIF1_HUMAN Eukaryotic translation initiation factor 1	5	282.364	435.479	675.784	698.675	849.55	1041.29	0.538181	1.85811	1.85811	0.893837	0.0580621	1.23611
sp|Q9P2T1-2|GMPR2_HUMAN	GMPR2	GMPR2_HUMAN Isoform 2 of GMP reductase 2	3	342.786	313.35	431.983	576.984	626.268	818.545	0.538194	1.85807	1.85807	0.893802	0.0190793	1.71944
sp|Q9Y4X5|ARI1_HUMAN	ARIH1	ARI1_HUMAN E3 ubiquitin-protein ligase ARIH1	2	215.485	174.466	209.181	400.813	303.172	408.887	0.538366	1.85747	1.85747	0.893342	0.00917722	2.03729
sp|Q6NXE6|ARMC6_HUMAN	ARMC6	ARMC6_HUMAN Armadillo repeat-containing protein 6	8	897.864	634.717	888.197	1642.95	1190.55	1658.08	0.538959	1.85543	1.85543	0.891752	0.0171937	1.76463
sp|Q9ULI3|HEG1_HUMAN	HEG1	HEG1_HUMAN Protein HEG homolog 1	5	381.56	436.931	308.358	742.339	550.929	797.279	0.539021	1.85521	1.85521	0.891586	0.0182999	1.73755
sp|O43314|VIP2_HUMAN	PPIP5K2	VIP2_HUMAN Inositol hexakisphosphate and diphosphoinositol-pentakisphosphate kinase 2	3	143.792	106.28	173.88	282.95	212.953	290.442	0.539142	1.8548	1.8548	0.891261	0.0185103	1.73259
sp|O94763|RMP_HUMAN	URI1	RMP_HUMAN Unconventional prefoldin RPB5 interactor 1	11	683.914	836.668	1028.03	1344.43	1574.34	1805.74	0.539445	1.85376	1.85376	0.890453	0.0120398	1.91938
sp|Q9NQP4|PFD4_HUMAN	PFDN4	PFD4_HUMAN Prefoldin subunit 4	2	131.921	204.189	244.993	275.691	305.74	495.431	0.539626	1.85313	1.85313	0.889968	0.0963181	1.01629
sp|Q9NZJ9-2|NUDT4_HUMAN	NUDT4	NUDT4_HUMAN Isoform 2 of Diphosphoinositol polyphosphate phosphohydrolase 2	2	98.7567	110.265	122.286	182.531	203.26	227.377	0.540321	1.85075	1.85075	0.888111	0.00302292	2.51957
sp|Q9Y2I8|WDR37_HUMAN	WDR37	WDR37_HUMAN WD repeat-containing protein 37	4	240.898	290.434	430.178	517.099	576.349	684.999	0.540646	1.84964	1.84964	0.887244	0.0221664	1.6543
sp|Q9UPN7|PP6R1_HUMAN	PPP6R1	PP6R1_HUMAN Serine/threonine-protein phosphatase 6 regulatory subunit 1	3	133.677	116.562	139.935	265.299	191.423	264.735	0.540814	1.84906	1.84906	0.886796	0.0123566	1.9081
sp|Q68DQ2|CRBG3_HUMAN	CRYBG3	CRBG3_HUMAN Beta/gamma crystallin domain-containing protein 3	2	105.475	73.0312	126.203	193.814	150.826	218.586	0.541007	1.8484	1.8484	0.886281	0.026541	1.57608
sp|Q8WUG5|S22AH_HUMAN	SLC22A17	S22AH_HUMAN Solute carrier family 22 member 17	4	445.875	307.988	304.234	718.59	483.834	751.698	0.541469	1.84683	1.84683	0.885049	0.0362075	1.4412
sp|P78344|IF4G2_HUMAN	EIF4G2	IF4G2_HUMAN Eukaryotic translation initiation factor 4 gamma 2	32	3928.07	2845.51	4537.92	7894.26	6154.76	6836.82	0.541587	1.84643	1.84643	0.884735	0.0107479	1.96868
sp|Q8TB52|FBX30_HUMAN	FBXO30	FBX30_HUMAN F-box only protein 30	3	187.796	131.41	220.873	329.375	312.692	355.086	0.541621	1.84631	1.84631	0.884644	0.00618932	2.20836
sp|Q01432-4|AMPD3_HUMAN	AMPD3	AMPD3_HUMAN Isoform 2 of AMP deaminase 3	2	57.9747	41.6769	65.4871	98.6517	92.7727	113.4	0.54175	1.84587	1.84587	0.8843	0.00753779	2.12276
sp|Q8TDP1|RNH2C_HUMAN	RNASEH2C	RNH2C_HUMAN Ribonuclease H2 subunit C	1	54.0453	62.8607	82.9756	98.8577	138.5	131.593	0.541757	1.84585	1.84585	0.884282	0.0195075	1.7098
sp|Q8WXA3|RUFY2_HUMAN	RUFY2	RUFY2_HUMAN RUN and FYVE domain-containing protein 2	1	50.5359	55.1646	53.6441	136.524	58.2933	99.2885	0.541793	1.84572	1.84572	0.884185	0.11816	0.927529
sp|Q99471|PFD5_HUMAN	PFDN5	PFD5_HUMAN Prefoldin subunit 5	4	293.351	453.17	512.588	580.083	751.14	992.708	0.541801	1.84569	1.84569	0.884164	0.0599392	1.22229
sp|P52565|GDIR1_HUMAN	ARHGDIA	GDIR1_HUMAN Rho GDP-dissociation inhibitor 1	8	829.584	1063.74	1208.93	1546.48	1804.17	2372.84	0.542021	1.84495	1.84495	0.883578	0.0310604	1.50779
sp|Q9Y4E8|UBP15_HUMAN	USP15	UBP15_HUMAN Ubiquitin carboxyl-terminal hydrolase 15	6	633.662	616.237	715.492	1021.2	1134.06	1468.17	0.542412	1.84362	1.84362	0.88254	0.0159246	1.79793
sp|Q9H1K0|RBNS5_HUMAN	ZFYVE20	RBNS5_HUMAN Rabenosyn-5	2	217.177	216.074	94.6809	243.31	312.534	417.204	0.542555	1.84313	1.84313	0.882159	0.0840912	1.07525
sp|P20936|RASA1_HUMAN	RASA1	RASA1_HUMAN Ras GTPase-activating protein 1	8	463.142	295.312	397.559	660.832	535.626	934.013	0.542609	1.84295	1.84295	0.882015	0.0632692	1.19881
sp|Q9H8M2|BRD9_HUMAN	BRD9	BRD9_HUMAN Bromodomain-containing protein 9	1	250.706	181.752	196.787	510.276	373.334	275.596	0.542824	1.84222	1.84222	0.881443	0.0681499	1.16654
sp|P34932|HSP74_HUMAN	HSPA4	HSP74_HUMAN Heat shock 70 kDa protein 4	50	5201.28	5574.29	5893.61	7708.24	9614.6	13382.8	0.54287	1.84206	1.84206	0.881321	0.0494965	1.30543
sp|Q06203|PUR1_HUMAN	PPAT	PUR1_HUMAN Amidophosphoribosyltransferase	11	943.7	884.42	1069.7	1656.16	1572.66	2108.92	0.542893	1.84198	1.84198	0.881261	0.00974109	2.01139
sp|Q9H1H9|KI13A_HUMAN	KIF13A	KI13A_HUMAN Kinesin-like protein KIF13A	1	31.2854	22.5707	31.8499	60.734	44.3718	52.6776	0.543188	1.84098	1.84098	0.880477	0.0127238	1.89538
sp|P61599|NAA20_HUMAN	NAA20	NAA20_HUMAN N-alpha-acetyltransferase 20	2	131.215	120.833	180.129	272.39	243.785	279.122	0.543416	1.84021	1.84021	0.879871	0.00469424	2.32843
sp|Q9NQ92|COPRS_HUMAN	COPRS	COPRS_HUMAN Coordinator of PRMT5 and differentiation stimulator	1	33.51	46.6968	66.2839	68.3707	85.6523	115.504	0.54351	1.83989	1.83989	0.879621	0.0704292	1.15225
sp|Q9Y4F3|MARF1_HUMAN	KIAA0430	MARF1_HUMAN Meiosis arrest female protein 1	1	70.2556	38.0233	74.5059	132.321	80.657	123.316	0.543527	1.83984	1.83984	0.879577	0.0598844	1.22269
sp|O95376|ARI2_HUMAN	ARIH2	ARI2_HUMAN E3 ubiquitin-protein ligase ARIH2	3	184.478	143.69	255.842	394.849	287.947	390.956	0.543897	1.83858	1.83858	0.878596	0.0271667	1.56596
sp|O15066|KIF3B_HUMAN	KIF3B	KIF3B_HUMAN Kinesin-like protein KIF3B	5	449.514	531.294	703.674	909.024	972.567	1213.64	0.544219	1.8375	1.8375	0.877742	0.0169088	1.77189
sp|Q969T9|WBP2_HUMAN	WBP2	WBP2_HUMAN WW domain-binding protein 2	8	567.906	772.472	1222.2	1763.69	1467.1	1477.16	0.544309	1.83719	1.83719	0.877503	0.0297734	1.52617
sp|Q9BQL6|FERM1_HUMAN	FERMT1	FERM1_HUMAN Fermitin family homolog 1	5	396.087	242.183	379.328	716.798	478.279	673.715	0.544522	1.83647	1.83647	0.876938	0.0322668	1.49124
sp|P19623|SPEE_HUMAN	SRM	SPEE_HUMAN Spermidine synthase	4	351.755	465.489	537.079	664.736	769.904	1050.1	0.545056	1.83467	1.83467	0.875523	0.0413012	1.38404
sp|P55036|PSMD4_HUMAN	PSMD4	PSMD4_HUMAN 26S proteasome non-ATPase regulatory subunit 4	12	1499.19	1630.28	2340.89	2837.32	3085.34	4106.9	0.545424	1.83344	1.83344	0.874551	0.0315187	1.50143
sp|Q13641|TPBG_HUMAN	TPBG	TPBG_HUMAN Trophoblast glycoprotein	6	384.876	680.794	489.014	991.729	910.814	947.714	0.545454	1.83334	1.83334	0.874471	0.00857901	2.06656
sp|P17931|LEG3_HUMAN	LGALS3	LEG3_HUMAN Galectin-3	13	791.146	1884.93	1403.84	2006.77	2308.86	3161.8	0.545631	1.83274	1.83274	0.874003	0.0731016	1.13607
sp|Q9P0J7|KCMF1_HUMAN	KCMF1	KCMF1_HUMAN E3 ubiquitin-protein ligase KCMF1	3	317.726	310.646	333.619	516.016	530.688	715.808	0.545807	1.83215	1.83215	0.873538	0.0145235	1.83793
sp|O15212|PFD6_HUMAN	PFDN6	PFD6_HUMAN Prefoldin subunit 6	8	641.894	979.819	938.893	1138.88	1608.51	1943.83	0.545829	1.83207	1.83207	0.873478	0.0504368	1.29725
sp|Q9NY33|DPP3_HUMAN	DPP3	DPP3_HUMAN Dipeptidyl peptidase 3	20	1991.71	1915.45	2188.69	3494.66	3551.89	4113.99	0.546197	1.83084	1.83084	0.872508	0.00138893	2.85732
sp|O75391|SPAG7_HUMAN	SPAG7	SPAG7_HUMAN Sperm-associated antigen 7	3	141.785	167.271	236.552	227.604	326.606	444.298	0.546423	1.83008	1.83008	0.871909	0.0930274	1.03139
sp|P49418|AMPH_HUMAN	AMPH	AMPH_HUMAN Amphiphysin	2	103.754	113.3	170.093	193.279	239.613	275.585	0.54645	1.82999	1.82999	0.87184	0.0274417	1.56159
sp|P30520|PURA2_HUMAN	ADSS	PURA2_HUMAN Adenylosuccinate synthetase isozyme 2	4	210.431	188.996	255.28	398.414	328.704	470.525	0.546663	1.82928	1.82928	0.871277	0.0162684	1.78865
sp|P56537|IF6_HUMAN	EIF6	IF6_HUMAN Eukaryotic translation initiation factor 6	9	855.151	1013.96	1011.91	1481.48	1848.87	1938.34	0.546819	1.82876	1.82876	0.870864	0.00596923	2.22408
sp|O43294|TGFI1_HUMAN	TGFB1I1	TGFI1_HUMAN Transforming growth factor beta-1-induced transcript 1 protein	4	106.77	112.405	167.084	178.155	215.191	312.83	0.546973	1.82824	1.82824	0.870459	0.0748046	1.12607
sp|Q2Q1W2|LIN41_HUMAN	TRIM71	LIN41_HUMAN E3 ubiquitin-protein ligase TRIM71	2	156.492	125.507	138.714	247.883	243.624	277.022	0.547426	1.82673	1.82673	0.869263	0.00110176	2.95791
sp|O76071|CIAO1_HUMAN	CIAO1	CIAO1_HUMAN Probable cytosolic iron-sulfur protein assembly protein CIAO1	6	502.855	487.733	451.223	811.045	749.561	1072.77	0.547514	1.82644	1.82644	0.869031	0.0166608	1.7783
sp|P25788|PSA3_HUMAN	PSMA3	PSA3_HUMAN Proteasome subunit alpha type-3	12	1256.58	1446.58	1609.72	1862.06	2540.46	3470.57	0.5478	1.82548	1.82548	0.868278	0.0677348	1.16919
sp|O95528|GTR10_HUMAN	SLC2A10	GTR10_HUMAN Solute carrier family 2, facilitated glucose transporter member 10	3	230.181	140.982	201.099	342.116	309.166	393.32	0.547828	1.82539	1.82539	0.868206	0.0118284	1.92707
sp|Q9UEG4|ZN629_HUMAN	ZNF629	ZN629_HUMAN Zinc finger protein 629	3	121.261	94.583	111.032	197.389	205.984	192.985	0.54812	1.82442	1.82442	0.867435	0.000487161	3.31233
sp|Q9P2D0|IBTK_HUMAN	IBTK	IBTK_HUMAN Inhibitor of Bruton tyrosine kinase	3	219.63	239.635	190.656	419.793	385.869	379.442	0.548408	1.82346	1.82346	0.866677	0.00070868	3.14955
sp|Q9NV58|RN19A_HUMAN	RNF19A	RN19A_HUMAN E3 ubiquitin-protein ligase RNF19A	2	70.2572	73.5586	83.721	158.165	101.382	155.003	0.548877	1.8219	1.8219	0.865446	0.0298026	1.52575
sp|Q9Y5K6|CD2AP_HUMAN	CD2AP	CD2AP_HUMAN CD2-associated protein	15	1600.64	2205.73	3505.15	3714.18	4414.77	5191.91	0.548877	1.8219	1.8219	0.865444	0.04691	1.32873
sp|Q9BZE9-2|ASPC1_HUMAN	ASPSCR1	ASPC1_HUMAN Isoform 2 of Tether containing UBX domain for GLUT4	5	284.476	334.011	475.728	572.6	597.458	823.254	0.548943	1.82168	1.82168	0.865271	0.0379455	1.42084
sp|O95817|BAG3_HUMAN	BAG3	BAG3_HUMAN BAG family molecular chaperone regulator 3	19	1704.09	2414.47	2402.29	3305.51	3829.06	4743.8	0.548968	1.8216	1.8216	0.865205	0.0206628	1.68481
sp|P35754|GLRX1_HUMAN	GLRX	GLRX1_HUMAN Glutaredoxin-1	2	89.8441	141.963	100.917	131.178	218.001	256.087	0.549715	1.81912	1.81912	0.863243	0.0867888	1.06154
sp|Q9NQT8|KI13B_HUMAN	KIF13B	KI13B_HUMAN Kinesin-like protein KIF13B	10	794.01	786.125	950.541	1511.08	1291.12	1801.09	0.549754	1.819	1.819	0.863143	0.0117084	1.9315
sp|O75387|LAT3_HUMAN	SLC43A1	LAT3_HUMAN Large neutral amino acids transporter small subunit 3	4	304.014	231.171	365.22	630.135	385.905	621.374	0.549895	1.81853	1.81853	0.862773	0.0506375	1.29553
sp|P17535|JUND_HUMAN	JUND	JUND_HUMAN Transcription factor jun-D	1	48.0139	67.4765	49.1621	68.3439	112.716	118.311	0.549995	1.8182	1.8182	0.86251	0.057647	1.23922
sp|P08238|HS90B_HUMAN	HSP90AB1	HS90B_HUMAN Heat shock protein HSP 90-beta	39	3208.13	2373.8	4982.69	7264.24	4855.05	7080.76	0.550239	1.81739	1.81739	0.861869	0.0577449	1.23849
sp|P17812|PYRG1_HUMAN	CTPS1	PYRG1_HUMAN CTP synthase 1	20	2442.29	1636.66	1902.57	3685.97	2925.93	4253.35	0.550518	1.81647	1.81647	0.861137	0.0226788	1.64438
sp|O94916-5|NFAT5_HUMAN	NFAT5	NFAT5_HUMAN Isoform E of Nuclear factor of activated T-cells 5	3	131.955	148.827	179.003	228.2	308.121	298.838	0.550536	1.81641	1.81641	0.861091	0.012128	1.91621
sp|O95613|PCNT_HUMAN	PCNT	PCNT_HUMAN Pericentrin	43	4188.69	4458.02	3582.72	6816.13	8384.82	6979.63	0.551358	1.81371	1.81371	0.85894	0.00410038	2.38718
sp|Q92734|TFG_HUMAN	TFG	TFG_HUMAN Protein TFG	19	2218.54	2835.77	2218.82	3306.94	4255.63	5627.32	0.551417	1.81351	1.81351	0.858784	0.0487857	1.31171
sp|O00329|PK3CD_HUMAN	PIK3CD	PK3CD_HUMAN Phosphatidylinositol 4,5-bisphosphate 3-kinase catalytic subunit delta isoform	1	82.5212	61.4354	68.6477	145.048	115.05	125.4	0.551506	1.81322	1.81322	0.858553	0.00585244	2.23266
sp|Q7Z6Z7|HUWE1_HUMAN	HUWE1	HUWE1_HUMAN E3 ubiquitin-protein ligase HUWE1	14	1292.5	588.735	967.916	2282.87	1203.89	1677.87	0.551666	1.81269	1.81269	0.858133	0.10707	0.970332
sp|Q9NZI7|UBIP1_HUMAN	UBP1	UBIP1_HUMAN Upstream-binding protein 1	4	323.726	455.991	449.415	521.848	729.952	974.917	0.551993	1.81162	1.81162	0.857278	0.0733408	1.13465
sp|P36776|LONM_HUMAN	LONP1	LONM_HUMAN Lon protease homolog, mitochondrial	178	25459.8	24055.8	23222.4	47031.4	50921.9	33697	0.552509	1.80992	1.80992	0.85593	0.0201912	1.69484
sp|P47895|AL1A3_HUMAN	ALDH1A3	AL1A3_HUMAN Aldehyde dehydrogenase family 1 member A3	16	1321.66	1202.11	1358.56	2274.78	2360.4	2391.2	0.552536	1.80984	1.80984	0.855859	5.77277e-05	4.23862
sp|Q9C0C2|TB182_HUMAN	TNKS1BP1	TB182_HUMAN 182 kDa tankyrase-1-binding protein	20	1257.04	1697.86	2093.99	2724.33	3094	3311.02	0.553039	1.80819	1.80819	0.854546	0.0100967	1.99582
sp|P42226|STAT6_HUMAN	STAT6	STAT6_HUMAN Signal transducer and activator of transcription 6	11	1694.2	1104.37	1508.77	3142.75	1805.52	2835.94	0.553343	1.8072	1.8072	0.853753	0.0580605	1.23612
sp|Q15011|HERP1_HUMAN	HERPUD1	HERP1_HUMAN Homocysteine-responsive endoplasmic reticulum-resident ubiquitin-like domain member 1 protein	9	932.398	653.09	878.73	1585.01	1511.68	1356.01	0.553421	1.80694	1.80694	0.853551	0.00369616	2.43225
sp|O14562|UBFD1_HUMAN	UBFD1	UBFD1_HUMAN Ubiquitin domain-containing protein UBFD1	2	289.079	351.384	339.491	454.231	642.754	673.409	0.553523	1.80661	1.80661	0.853285	0.020764	1.68269
sp|O43521-3|B2L11_HUMAN	BCL2L11	B2L11_HUMAN Isoform BimS of Bcl-2-like protein 11	1	26.8443	17.1128	18.4963	40.0705	35.6589	37.0245	0.553891	1.80541	1.80541	0.852325	0.00713363	2.14669
sp|P46108|CRK_HUMAN	CRK	CRK_HUMAN Adapter molecule crk	6	434.609	616.655	588.341	794.089	961.276	1204.25	0.553993	1.80508	1.80508	0.852061	0.0288946	1.53918
sp|P18846|ATF1_HUMAN	ATF1	ATF1_HUMAN Cyclic AMP-dependent transcription factor ATF-1	2	255.188	314.755	340.924	389.899	586.199	667.986	0.554027	1.80497	1.80497	0.851972	0.0472876	1.32525
sp|Q96C19|EFHD2_HUMAN	EFHD2	EFHD2_HUMAN EF-hand domain-containing protein D2	11	1113.99	1303.39	1163.46	2155.62	2133.86	2173.75	0.554033	1.80495	1.80495	0.851957	7.71236e-05	4.11281
sp|P08865|RSSA_HUMAN	RPSA	RSSA_HUMAN 40S ribosomal protein SA	18	2717.82	3225.75	4055.1	5672.82	5803.31	6563.6	0.554258	1.80421	1.80421	0.85137	0.00499006	2.30189
sp|Q9HD15|SRA1_HUMAN	SRA1	SRA1_HUMAN Steroid receptor RNA activator 1	1	66.9068	112.188	123.816	145.418	186.587	214.294	0.554478	1.8035	1.8035	0.850798	0.0375604	1.42527
sp|Q27J81|INF2_HUMAN	INF2	INF2_HUMAN Inverted formin-2	11	667.268	521.235	660.991	1199.75	958.458	1175.14	0.554846	1.8023	1.8023	0.849841	0.00540099	2.26753
sp|Q9UEW8|STK39_HUMAN	STK39	STK39_HUMAN STE20/SPS1-related proline-alanine-rich protein kinase	3	343.264	343.574	277.517	545.262	534.61	658.066	0.554885	1.80218	1.80218	0.84974	0.00466514	2.33114
sp|Q16831|UPP1_HUMAN	UPP1	UPP1_HUMAN Uridine phosphorylase 1	3	212.758	173.816	232.362	383.335	329.797	401.923	0.555072	1.80157	1.80157	0.849253	0.00391815	2.40692
sp|Q86WU2|LDHD_HUMAN	LDHD	LDHD_HUMAN Probable D-lactate dehydrogenase, mitochondrial	1	19.2384	34.5039	37.5072	44.5525	72.4259	47.4087	0.555089	1.80151	1.80151	0.849209	0.0810909	1.09103
sp|Q8IWZ3-6|ANKH1_HUMAN	ANKHD1	ANKH1_HUMAN Isoform 6 of Ankyrin repeat and KH domain-containing protein 1	20	1065.72	1111.42	1492.69	2105.3	2150.49	2355.15	0.555115	1.80143	1.80143	0.849142	0.00324762	2.48843
sp|O95396|MOCS3_HUMAN	MOCS3	MOCS3_HUMAN Adenylyltransferase and sulfurtransferase MOCS3	2	315.044	104.347	200.547	505.861	221.259	388.484	0.555697	1.79954	1.79954	0.847629	0.182624	0.738443
sp|Q86V88|MGDP1_HUMAN	MDP1	MGDP1_HUMAN Magnesium-dependent phosphatase 1	4	183.609	213.426	232.6	393.571	333.224	406.126	0.555762	1.79933	1.79933	0.84746	0.00324786	2.4884
sp|Q16204|CCDC6_HUMAN	CCDC6	CCDC6_HUMAN Coiled-coil domain-containing protein 6	20	1553.91	1815.71	2036.95	2869.24	3148.35	3707.73	0.555927	1.7988	1.7988	0.847032	0.00707365	2.15036
sp|O00592|PODXL_HUMAN	PODXL	PODXL_HUMAN Podocalyxin	5	632.074	889.572	366.833	1128.1	1082.37	1185.84	0.556038	1.79844	1.79844	0.846743	0.0308784	1.51035
sp|Q9BSB4|ATGA1_HUMAN	ATG101	ATGA1_HUMAN Autophagy-related protein 101	1	17.29	17.0892	20.5656	24.6503	34.2847	39.8448	0.556235	1.7978	1.7978	0.846233	0.0331912	1.47898
sp|O00273|DFFA_HUMAN	DFFA	DFFA_HUMAN DNA fragmentation factor subunit alpha	3	231.819	358.177	367.664	434.627	585.43	701.139	0.556392	1.79729	1.79729	0.845826	0.0455215	1.34178
sp|Q86VN1|VPS36_HUMAN	VPS36	VPS36_HUMAN Vacuolar protein-sorting-associated protein 36	5	547.384	457.727	485.469	918.243	786.99	973.315	0.556488	1.79698	1.79698	0.845577	0.00295558	2.52936
sp|Q9Y2X8|UB2D4_HUMAN	UBE2D4	UB2D4_HUMAN Ubiquitin-conjugating enzyme E2 D4	1	108.015	116.659	126.036	187.701	191.479	250.963	0.556556	1.79676	1.79676	0.845401	0.0116309	1.93439
sp|Q14155-5|ARHG7_HUMAN	ARHGEF7	ARHG7_HUMAN Isoform 5 of Rho guanine nucleotide exchange factor 7	10	762.386	907.993	1072.15	1446.66	1503.45	1977.08	0.556611	1.79659	1.79659	0.845258	0.0187246	1.72759
sp|P24534|EF1B_HUMAN	EEF1B2	EF1B_HUMAN Elongation factor 1-beta	16	1759.06	2413.52	3862.97	4221.63	5080.75	5134.03	0.556617	1.79657	1.79657	0.845243	0.0362359	1.44086
sp|O00170|AIP_HUMAN	AIP	AIP_HUMAN AH receptor-interacting protein	7	1104.34	1123.52	1180.52	1968	1869.42	2285.44	0.556665	1.79641	1.79641	0.84512	0.0020871	2.68046
sp|O60232|SSA27_HUMAN	SSSCA1	SSA27_HUMAN Sjoegren syndrome/scleroderma autoantigen 1	1	59.7269	64.2475	99.7592	131.652	119.368	150.729	0.556899	1.79566	1.79566	0.844512	0.0190561	1.71997
sp|P53611|PGTB2_HUMAN	RABGGTB	PGTB2_HUMAN Geranylgeranyl transferase type-2 subunit beta	1	137.027	127.29	166.097	262.316	224.412	286.146	0.556901	1.79565	1.79565	0.844508	0.00597179	2.2239
sp|P51858|HDGF_HUMAN	HDGF	HDGF_HUMAN Hepatoma-derived growth factor	12	1408.82	2120.85	1737.3	1874.69	3574.46	4002.82	0.557235	1.79457	1.79457	0.843642	0.110127	0.958108
sp|O75157|T22D2_HUMAN	TSC22D2	T22D2_HUMAN TSC22 domain family protein 2	1	19.4861	19.005	33.2433	37.0031	38.5399	53.1492	0.557411	1.79401	1.79401	0.843188	0.0522842	1.28163
sp|Q9NQS1|AVEN_HUMAN	AVEN	AVEN_HUMAN Cell death regulator Aven	2	145.332	162.524	201.754	222.933	313.322	377.936	0.557444	1.7939	1.7939	0.843102	0.0481989	1.31696
sp|Q5T0T0|MARH8_HUMAN	2016-03-08	MARH8_HUMAN E3 ubiquitin-protein ligase MARCH8	1	31.9342	24.501	22.0808	54.102	33.0825	53.6542	0.557489	1.79376	1.79376	0.842985	0.0511066	1.29152
sp|Q9BQC3|DPH2_HUMAN	DPH2	DPH2_HUMAN Diphthamide biosynthesis protein 2	2	188.535	134.658	207.911	390.544	255.25	306.369	0.557787	1.7928	1.7928	0.842214	0.0358527	1.44548
sp|Q8IYB7|DI3L2_HUMAN	DIS3L2	DI3L2_HUMAN DIS3-like exonuclease 2	5	335.272	303.809	429.576	650.803	539.278	724.655	0.558122	1.79172	1.79172	0.841347	0.012792	1.89306
sp|P50851|LRBA_HUMAN	LRBA	LRBA_HUMAN Lipopolysaccharide-responsive and beige-like anchor protein	18	1889.03	864.965	1294.25	3555.62	1486.41	2209.64	0.55825	1.79131	1.79131	0.841017	0.188866	0.723847
sp|P26583|HMGB2_HUMAN	HMGB2	HMGB2_HUMAN High mobility group protein B2	5	696.961	900.267	828.208	1243.06	1369.01	1732.38	0.558284	1.7912	1.7912	0.840929	0.0155942	1.80704
sp|Q9NQX3-2|GEPH_HUMAN	GPHN	GEPH_HUMAN Isoform 2 of Gephyrin	7	497.518	566.029	900.672	963.371	1097.64	1456.55	0.558404	1.79082	1.79082	0.84062	0.0549309	1.26018
sp|Q9NR50|EI2BG_HUMAN	EIF2B3	EI2BG_HUMAN Translation initiation factor eIF-2B subunit gamma	8	729.515	690.332	1178.31	1399.24	1415.19	1835.09	0.558801	1.78955	1.78955	0.839593	0.0320311	1.49443
sp|Q6PHR2|ULK3_HUMAN	ULK3	ULK3_HUMAN Serine/threonine-protein kinase ULK3	3	113.706	129.112	134.203	231.019	197.833	245.633	0.558976	1.78899	1.78899	0.839141	0.00301201	2.52114
sp|Q9NZU0|FLRT3_HUMAN	FLRT3	FLRT3_HUMAN Leucine-rich repeat transmembrane protein FLRT3	12	728.714	893.59	1643.27	1417.01	1311.02	3110.74	0.559291	1.78798	1.78798	0.838328	0.255834	0.592041
sp|Q14653-4|IRF3_HUMAN	IRF3	IRF3_HUMAN Isoform 4 of Interferon regulatory factor 3	3	295.711	315.693	306.225	556.286	488.808	594.647	0.559618	1.78693	1.78693	0.837485	0.00156983	2.80415
sp|Q15036|SNX17_HUMAN	SNX17	SNX17_HUMAN Sorting nexin-17	5	303.763	180.307	193.416	526.333	278.671	403.895	0.560416	1.78439	1.78439	0.835431	0.0954757	1.02011
sp|Q8ND24|RN214_HUMAN	RNF214	RN214_HUMAN RING finger protein 214	2	172.662	206.457	263.036	245.101	410.704	489.936	0.560471	1.78421	1.78421	0.835287	0.0941304	1.02627
tr|Q567Q0|Q567Q0_HUMAN	PPIA	Q567Q0_HUMAN Peptidyl-prolyl cis-trans isomerase A	1	77.6334	125.607	51.56	78.5401	168.488	207.425	0.560675	1.78357	1.78357	0.834764	0.204074	0.690212
sp|O94804|STK10_HUMAN	STK10	STK10_HUMAN Serine/threonine-protein kinase 10	20	2494.11	2656.28	3213.9	5133.32	4300.75	5480.94	0.560797	1.78318	1.78318	0.83445	0.00611174	2.21383
sp|P54652|HSP72_HUMAN	HSPA2	HSP72_HUMAN Heat shock-related 70 kDa protein 2	2	178.063	273.101	230.477	307.575	497.831	409.847	0.560905	1.78283	1.78283	0.834173	0.0443826	1.35279
sp|Q5TCZ1|SPD2A_HUMAN	SH3PXD2A	SPD2A_HUMAN SH3 and PX domain-containing protein 2A	3	382.877	356.123	305.706	623.122	488.791	750.207	0.56103	1.78243	1.78243	0.833849	0.0258622	1.58734
sp|P23588|IF4B_HUMAN	EIF4B	IF4B_HUMAN Eukaryotic translation initiation factor 4B	19	1773.62	2292.16	2850.61	3145.61	4440.27	4742.12	0.561031	1.78243	1.78243	0.833848	0.0358816	1.44513
sp|O15305|PMM2_HUMAN	PMM2	PMM2_HUMAN Phosphomannomutase 2	3	625.872	605.433	641.686	1014.76	1155.42	1167.85	0.561107	1.78219	1.78219	0.833653	0.000625201	3.20398
sp|Q9NUG6|PDRG1_HUMAN	PDRG1	PDRG1_HUMAN p53 and DNA damage-regulated protein 1	1	26.6202	34.6423	53.2647	61.5281	55.1041	87.4508	0.56118	1.78196	1.78196	0.833466	0.0776849	1.10966
sp|Q9Y450|HBS1L_HUMAN	HBS1L	HBS1L_HUMAN HBS1-like protein	12	1252.82	978.947	1287.67	2230.52	1918.33	2121.98	0.561239	1.78177	1.78177	0.833312	0.00237148	2.62498
sp|Q86X55|CARM1_HUMAN	CARM1	CARM1_HUMAN Histone-arginine methyltransferase CARM1	5	557.053	483.914	497.695	826.964	822.853	1091.6	0.561265	1.78169	1.78169	0.833245	0.0119456	1.92279
sp|Q9BQ70|TCF25_HUMAN	TCF25	TCF25_HUMAN Transcription factor 25	7	528.916	595.091	1006.49	1265.59	1379.55	1149.09	0.56151	1.78091	1.78091	0.832617	0.0274989	1.56068
sp|Q99873|ANM1_HUMAN	PRMT1	ANM1_HUMAN Protein arginine N-methyltransferase 1	10	779.485	708.175	1009.31	1257.37	1398.99	1790.45	0.561519	1.78088	1.78088	0.832592	0.0239688	1.62035
sp|P22234-2|PUR6_HUMAN	PAICS	PUR6_HUMAN Isoform 2 of Multifunctional protein ADE2	22	3633.19	2840.97	5229.62	7870.59	5669.24	7284.5	0.562024	1.77928	1.77928	0.831296	0.0342447	1.46541
sp|O00231-2|PSD11_HUMAN	PSMD11	PSD11_HUMAN Isoform 2 of 26S proteasome non-ATPase regulatory subunit 11	12	1204.31	1360.84	1685.51	2197.22	2263.38	3102.52	0.562025	1.77928	1.77928	0.831295	0.0270801	1.56735
sp|Q14CX7|NAA25_HUMAN	NAA25	NAA25_HUMAN N-alpha-acetyltransferase 25, NatB auxiliary subunit	8	748.657	655.21	721.814	1222.36	1136.05	1422.11	0.562272	1.7785	1.7785	0.83066	0.00346796	2.45993
sp|Q14192|FHL2_HUMAN	FHL2	FHL2_HUMAN Four and a half LIM domains protein 2	6	451.349	581.533	1034.4	1137.2	1161.32	1375.88	0.562618	1.77741	1.77741	0.829773	0.0495189	1.30523
sp|Q9UQN3|CHM2B_HUMAN	CHMP2B	CHM2B_HUMAN Charged multivesicular body protein 2b	11	842.115	1265.37	1319.12	1623.58	2119.93	2346.6	0.562651	1.7773	1.7773	0.829688	0.0273709	1.56271
sp|Q13459|MYO9B_HUMAN	MYO9B	MYO9B_HUMAN Unconventional myosin-IXb	8	1023.24	574.614	1235.59	2112.11	1174.68	1746.11	0.562984	1.77625	1.77625	0.828833	0.0939873	1.02693
sp|O43516-3|WIPF1_HUMAN	WIPF1	WIPF1_HUMAN Isoform 3 of WAS/WASL-interacting protein family member 1	2	56.8563	67.0364	85.9712	102.057	122.888	147.654	0.563243	1.77543	1.77543	0.82817	0.0259279	1.58623
sp|A5D8V6|VP37C_HUMAN	VPS37C	VP37C_HUMAN Vacuolar protein sorting-associated protein 37C	1	34.4716	48.177	48.1795	71.0847	78.6043	82.5873	0.563243	1.77543	1.77543	0.82817	0.00399142	2.39887
sp|Q08752|PPID_HUMAN	PPID	PPID_HUMAN Peptidyl-prolyl cis-trans isomerase D	11	1075.77	1187.21	1445.28	1872.59	2109.61	2601.09	0.563284	1.7753	1.7753	0.828066	0.0164106	1.78487
sp|Q8N413|S2545_HUMAN	SLC25A45	S2545_HUMAN Solute carrier family 25 member 45	1	91.6868	47.7502	67.5095	127.05	119.752	120.591	0.563284	1.7753	1.7753	0.828066	0.0143536	1.84304
sp|Q8TBX8|PI42C_HUMAN	PIP4K2C	PI42C_HUMAN Phosphatidylinositol 5-phosphate 4-kinase type-2 gamma	1	42.9807	40.0751	39.1061	58.158	63.2659	95.2382	0.563836	1.77357	1.77357	0.826652	0.0540216	1.26743
sp|Q86TI2-2|DPP9_HUMAN	DPP9	DPP9_HUMAN Isoform 2 of Dipeptidyl peptidase 9	8	909.232	700.971	813.885	1502.68	1166.51	1628.87	0.563996	1.77306	1.77306	0.826244	0.0142669	1.84567
sp|Q9UHD1|CHRD1_HUMAN	CHORDC1	CHRD1_HUMAN Cysteine and histidine-rich domain-containing protein 1	12	2366.06	1665.41	1978.81	3360.5	3039.15	4248.22	0.564458	1.77161	1.77161	0.825061	0.0203028	1.69244
sp|Q8IXM2-3|BAP18_HUMAN	BAP18	BAP18_HUMAN Isoform 3 of Chromatin complexes subunit BAP18	1	23.0998	24.911	30.9895	33.1199	40.3138	66.4101	0.564918	1.77017	1.77017	0.823886	0.122701	0.911151
sp|Q49AR2|CE022_HUMAN	C5orf22	CE022_HUMAN UPF0489 protein C5orf22	1	123.804	137.513	145.679	211.408	205.003	303.91	0.56502	1.76985	1.76985	0.823625	0.0327414	1.4849
sp|Q01518|CAP1_HUMAN	CAP1	CAP1_HUMAN Adenylyl cyclase-associated protein 1	28	3454.31	3659.67	5186.92	6243.42	6639.8	8885.82	0.565064	1.76971	1.76971	0.823514	0.033049	1.48084
sp|Q9NSK0-3|KLC4_HUMAN	KLC4	KLC4_HUMAN Isoform 3 of Kinesin light chain 4	8	695.337	824.7	1017.61	1226.7	1497.16	1765.56	0.565251	1.76913	1.76913	0.823038	0.0230996	1.6364
sp|O76054|S14L2_HUMAN	SEC14L2	S14L2_HUMAN SEC14-like protein 2	1	29.5453	29.035	35.1824	52.904	47.9248	64.9772	0.565496	1.76836	1.76836	0.82241	0.0115045	1.93913
sp|P13489|RINI_HUMAN	RNH1	RINI_HUMAN Ribonuclease inhibitor	13	1208.45	1421.4	2288.33	2559.32	2696.08	3435.21	0.565919	1.76704	1.76704	0.821333	0.0424337	1.37229
sp|Q07812-2|BAX_HUMAN	BAX	BAX_HUMAN Isoform Beta of Apoptosis regulator BAX	8	841.713	1426.62	1193.12	2034.83	1915.46	2166.22	0.56592	1.76704	1.76704	0.821331	0.00871255	2.05985
sp|Q9ULT6|ZNRF3_HUMAN	ZNRF3	ZNRF3_HUMAN E3 ubiquitin-protein ligase ZNRF3	1	23.2939	20.4646	17.4861	36.9229	31.8948	39.4018	0.565929	1.767	1.767	0.821306	0.0048427	2.31491
sp|O43768-4|ENSA_HUMAN	ENSA	ENSA_HUMAN Isoform 4 of Alpha-endosulfine	6	414.821	679.076	486.271	739.532	899.21	1152.79	0.566058	1.7666	1.7666	0.820979	0.0485054	1.31421
sp|Q9P270|SLAI2_HUMAN	SLAIN2	SLAI2_HUMAN SLAIN motif-containing protein 2	5	264.319	303.793	555.432	599.547	665.797	717.95	0.566504	1.76521	1.76521	0.819842	0.0422885	1.37378
sp|P35237|SPB6_HUMAN	SERPINB6	SPB6_HUMAN Serpin B6	6	638.513	674.295	550.642	936.493	1068.57	1283.47	0.566651	1.76476	1.76476	0.819468	0.0115494	1.93744
sp|P50748|KNTC1_HUMAN	KNTC1	KNTC1_HUMAN Kinetochore-associated protein 1	14	1700.34	772.21	1438.67	3130.5	1467.77	2300.36	0.566956	1.76381	1.76381	0.818691	0.146573	0.833945
sp|Q5TDH0-3|DDI2_HUMAN	DDI2	DDI2_HUMAN Isoform 3 of Protein DDI1 homolog 2	3	266.241	234.247	334.142	516.55	394.135	560.498	0.567319	1.76268	1.76268	0.817768	0.0214132	1.66932
sp|Q9UI10-2|EI2BD_HUMAN	EIF2B4	EI2BD_HUMAN Isoform 2 of Translation initiation factor eIF-2B subunit delta	8	637.217	539.563	853.853	1077.81	1055.01	1444.43	0.567652	1.76164	1.76164	0.816921	0.0301989	1.52001
sp|P57076|CU059_HUMAN	C21orf59	CU059_HUMAN UPF0769 protein C21orf59	2	203.63	302.166	290.238	330.803	493.35	578.071	0.567694	1.76151	1.76151	0.816815	0.0626013	1.20342
sp|Q96SF7|TBX15_HUMAN	TBX15	TBX15_HUMAN T-box transcription factor TBX15	4	556.939	592.487	566.645	887.519	1004.6	1130.76	0.567694	1.76151	1.76151	0.816814	0.00358308	2.44574
sp|Q9H910|HN1L_HUMAN	HN1L	HN1L_HUMAN Hematological and neurological expressed 1-like protein	15	1409.15	1901	2204.83	3029.68	3246.28	3437.62	0.56776	1.76131	1.76131	0.816647	0.00576184	2.23944
sp|Q5TZA2|CROCC_HUMAN	CROCC	CROCC_HUMAN Rootletin	18	1186.23	1543.2	1174.28	1869.74	2781.4	2221.64	0.567996	1.76058	1.76058	0.816048	0.0274682	1.56117
sp|Q8N2S1|LTBP4_HUMAN	LTBP4	LTBP4_HUMAN Latent-transforming growth factor beta-binding protein 4	3	90.8376	135.457	96.5393	157.884	185.302	225.105	0.568079	1.76032	1.76032	0.815838	0.0271501	1.56623
sp|O15111|IKKA_HUMAN	CHUK	IKKA_HUMAN Inhibitor of nuclear factor kappa-B kinase subunit alpha	4	458.115	348.032	574.273	945.619	574.864	909.219	0.568144	1.76012	1.76012	0.815672	0.0604608	1.21853
sp|Q9UHR6|ZNHI2_HUMAN	ZNHIT2	ZNHI2_HUMAN Zinc finger HIT domain-containing protein 2	2	107.219	91.7653	114.192	197.557	162.421	191.118	0.568279	1.7597	1.7597	0.815329	0.00332371	2.47838
sp|Q9Y5P4-3|C43BP_HUMAN	COL4A3BP	C43BP_HUMAN Isoform 3 of Collagen type IV alpha-3-binding protein	8	922.076	980.928	778.01	1457.32	1322.46	1936.02	0.568517	1.75896	1.75896	0.814724	0.0256704	1.59057
sp|Q9Y2Y0|AR2BP_HUMAN	ARL2BP	AR2BP_HUMAN ADP-ribosylation factor-like protein 2-binding protein	1	30.2366	40.2824	21.8887	37.2629	56.4619	68.8003	0.568575	1.75878	1.75878	0.814578	0.0922492	1.03504
sp|Q8N6H7|ARFG2_HUMAN	ARFGAP2	ARFG2_HUMAN ADP-ribosylation factor GTPase-activating protein 2	6	456.236	370.543	687.406	979.902	719.385	963.704	0.568603	1.7587	1.7587	0.814506	0.0390831	1.40801
sp|Q8TCT0|CERK1_HUMAN	CERK	CERK1_HUMAN Ceramide kinase	3	292.97	213.936	283.089	486.15	381.831	521.282	0.568643	1.75857	1.75857	0.814404	0.014831	1.82883
sp|Q99543|DNJC2_HUMAN	DNAJC2	DNJC2_HUMAN DnaJ homolog subfamily C member 2	10	948.787	921.023	1154.17	1711.09	1561.63	2042.92	0.568884	1.75783	1.75783	0.813795	0.00883239	2.05392
sp|P23677|IP3KA_HUMAN	ITPKA	IP3KA_HUMAN Inositol-trisphosphate 3-kinase A	1	33.3677	25.2477	50.422	60.6127	53.1722	77.8435	0.569004	1.75746	1.75746	0.813488	0.0573379	1.24156
sp|P36405|ARL3_HUMAN	ARL3	ARL3_HUMAN ADP-ribosylation factor-like protein 3	3	347.914	440.984	408.771	542.184	671.238	890.773	0.569182	1.75691	1.75691	0.813039	0.0455443	1.34157
sp|O75113|N4BP1_HUMAN	N4BP1	N4BP1_HUMAN NEDD4-binding protein 1	6	290.596	269.515	384.547	581.358	452.983	623.84	0.569695	1.75532	1.75532	0.811737	0.0188676	1.72428
sp|Q02790|FKBP4_HUMAN	FKBP4	FKBP4_HUMAN Peptidyl-prolyl cis-trans isomerase FKBP4	19	1858.1	2035.81	2448.12	2719.83	3583.57	4826.58	0.569815	1.75496	1.75496	0.811434	0.0660784	1.17994
sp|Q99598|TSNAX_HUMAN	TSNAX	TSNAX_HUMAN Translin-associated protein X	1	79.7503	101.191	136.192	154.347	172.293	229.853	0.569878	1.75476	1.75476	0.811274	0.0468678	1.32913
sp|O43242|PSMD3_HUMAN	PSMD3	PSMD3_HUMAN 26S proteasome non-ATPase regulatory subunit 3	20	2651.64	1716.32	2726.58	4300.43	3257.8	4889.57	0.569943	1.75456	1.75456	0.81111	0.0365301	1.43735
sp|P15529-2|MCP_HUMAN	CD46	MCP_HUMAN Isoform B of Membrane cofactor protein	14	1722.14	1802.66	1776.82	3118.08	2990.33	3193.12	0.569973	1.75447	1.75447	0.811035	3.0939e-05	4.50949
sp|P35813-3|PPM1A_HUMAN	PPM1A	PPM1A_HUMAN Isoform 3 of Protein phosphatase 1A	5	347.253	441.843	424.09	585.87	666.719	875.875	0.569982	1.75444	1.75444	0.811012	0.0286453	1.54295
sp|Q92888-3|ARHG1_HUMAN	ARHGEF1	ARHG1_HUMAN Isoform 3 of Rho guanine nucleotide exchange factor 1	26	2934.44	2150.94	2900.1	5485.51	3401.44	5117.37	0.570215	1.75372	1.75372	0.810421	0.0440025	1.35652
sp|Q96LC9|BMF_HUMAN	BMF	BMF_HUMAN Bcl-2-modifying factor	2	171.028	199.968	113.108	243.48	336.605	268.54	0.570457	1.75298	1.75298	0.80981	0.032356	1.49005
sp|Q96LD4|TRI47_HUMAN	TRIM47	TRI47_HUMAN Tripartite motif-containing protein 47	3	163.513	123.462	147.141	270.664	246.638	243.522	0.570587	1.75258	1.75258	0.809482	0.00165847	2.78029
sp|Q2M389|WASH7_HUMAN	KIAA1033	WASH7_HUMAN WASH complex subunit 7	4	534.338	234.247	442.806	936.301	446.6	739.608	0.570735	1.75213	1.75213	0.809106	0.144396	0.840445
sp|P53041|PPP5_HUMAN	PPP5C	PPP5_HUMAN Serine/threonine-protein phosphatase 5	9	906.322	854.331	1028.62	1386.46	1513.68	1985.2	0.570948	1.75147	1.75147	0.80857	0.0210031	1.67772
sp|Q32P44-2|EMAL3_HUMAN	EML3	EMAL3_HUMAN Isoform 2 of Echinoderm microtubule-associated protein-like 3	3	188.026	153.705	214.176	324.766	312.135	336.719	0.570969	1.75141	1.75141	0.808515	0.00180655	2.74315
sp|Q8IZJ1|UNC5B_HUMAN	UNC5B	UNC5B_HUMAN Netrin receptor UNC5B	1	68.0862	70.2703	92.2613	117.498	110.136	176.262	0.570983	1.75137	1.75137	0.80848	0.0606922	1.21687
sp|P55145|MANF_HUMAN	MANF	MANF_HUMAN Mesencephalic astrocyte-derived neurotrophic factor	38	3833.5	6443.74	7506.52	9266.5	12096.6	9774.1	0.571142	1.75088	1.75088	0.808079	0.0332875	1.47772
sp|Q9BRT3|MIEN1_HUMAN	MIEN1	MIEN1_HUMAN Migration and invasion enhancer 1	3	209.46	259.876	170.035	270.058	409.518	439.478	0.57135	1.75024	1.75024	0.807554	0.0518107	1.28558
sp|Q9P2L0|WDR35_HUMAN	WDR35	WDR35_HUMAN WD repeat-containing protein 35	1	133.474	100.868	149.291	274.679	177.131	219.423	0.571535	1.74967	1.74967	0.807087	0.0387707	1.4115
sp|Q15057|ACAP2_HUMAN	ACAP2	ACAP2_HUMAN Arf-GAP with coiled-coil, ANK repeat and PH domain-containing protein 2	6	474.724	374.728	687.72	983.125	691.068	1014.87	0.571639	1.74936	1.74936	0.806825	0.050048	1.30061
sp|P36969|GPX4_HUMAN	GPX4	GPX4_HUMAN Phospholipid hydroperoxide glutathione peroxidase, mitochondrial	7	516.523	471.429	657.117	879.252	807.468	1188.8	0.572094	1.74796	1.74796	0.805675	0.0340864	1.46742
sp|O94817|ATG12_HUMAN	ATG12	ATG12_HUMAN Ubiquitin-like protein ATG12	2	412.726	470.833	505.111	741.263	706.418	979.413	0.572153	1.74778	1.74778	0.805526	0.0183117	1.73727
sp|P63220|RS21_HUMAN	RPS21	RS21_HUMAN 40S ribosomal protein S21	6	227.675	375.028	381.768	497.22	541.832	680.9	0.572383	1.74708	1.74708	0.804948	0.0305061	1.51561
sp|P52566|GDIR2_HUMAN	ARHGDIB	GDIR2_HUMAN Rho GDP-dissociation inhibitor 2	3	414.066	535.029	326.061	400.539	795.806	1028.61	0.573115	1.74485	1.74485	0.803102	0.176382	0.753546
sp|Q14C86-6|GAPD1_HUMAN	GAPVD1	GAPD1_HUMAN Isoform 6 of GTPase-activating protein and VPS9 domain-containing protein 1	13	1150.86	726.713	943.578	2041.32	1184.16	1692.77	0.573609	1.74335	1.74335	0.801861	0.0653401	1.18482
sp|Q96BW5|PTER_HUMAN	PTER	PTER_HUMAN Phosphotriesterase-related protein	1	43.5064	62.7986	57.6989	67.224	91.0573	127.526	0.573827	1.74269	1.74269	0.801313	0.0927146	1.03285
sp|Q9BRT8|CBWD1_HUMAN	CBWD1	CBWD1_HUMAN COBW domain-containing protein 1	3	149.396	163.948	231.928	319.057	259.777	369.514	0.57497	1.73922	1.73922	0.79844	0.0297914	1.52591
sp|Q9C0E2|XPO4_HUMAN	XPO4	XPO4_HUMAN Exportin-4	3	243.175	189.595	215.873	415.393	301.709	410.766	0.575105	1.73881	1.73881	0.798102	0.0165416	1.78142
tr|E9PM46|E9PM46_HUMAN	USP47	E9PM46_HUMAN Ubiquitin carboxyl-terminal hydrolase	6	495.7	332.949	650.002	905.381	661.436	1003.45	0.575291	1.73825	1.73825	0.797637	0.056412	1.24863
sp|Q96T76-8|MMS19_HUMAN	MMS19	MMS19_HUMAN Isoform 5 of MMS19 nucleotide excision repair protein homolog	14	1064.85	597.046	795.03	1765.35	1042.4	1461.7	0.575467	1.73772	1.73772	0.797196	0.0727275	1.1383
sp|Q76N32|CEP68_HUMAN	CEP68	CEP68_HUMAN Centrosomal protein of 68 kDa	2	102.998	139.676	90.4644	165.374	224.09	189.387	0.575517	1.73757	1.73757	0.79707	0.0221168	1.65528
sp|P52306-5|GDS1_HUMAN	RAP1GDS1	GDS1_HUMAN Isoform 5 of Rap1 GTPase-GDP dissociation stimulator 1	7	444.232	408.588	481.076	733.003	648.149	935.957	0.575673	1.7371	1.7371	0.79668	0.0203303	1.69186
sp|Q13485|SMAD4_HUMAN	SMAD4	SMAD4_HUMAN Mothers against decapentaplegic homolog 4	4	328.883	254.546	388.172	610.583	445.224	631.556	0.57581	1.73668	1.73668	0.796334	0.0276463	1.55836
sp|Q6NUT3-3|MFS12_HUMAN	MFSD12	MFS12_HUMAN Isoform 3 of Major facilitator superfamily domain-containing protein 12	1	54.8103	28.7036	52.6907	80.6045	62.318	93.5747	0.575925	1.73634	1.73634	0.796048	0.0535867	1.27094
sp|Q5TBB1|RNH2B_HUMAN	RNASEH2B	RNH2B_HUMAN Ribonuclease H2 subunit B	1	102.207	93.3063	119.569	164.717	170.963	211.163	0.576184	1.73556	1.73556	0.795398	0.00937375	2.02809
sp|Q9BTY7|F203A_HUMAN	FAM203A	F203A_HUMAN Protein FAM203A	2	245.622	233.087	287.515	419.285	359.197	551.302	0.576202	1.7355	1.7355	0.795354	0.0335385	1.47446
sp|Q96JG6|CC132_HUMAN	CCDC132	CC132_HUMAN Coiled-coil domain-containing protein 132	6	768.659	644.032	909.948	1588.53	1070.61	1367.29	0.576848	1.73356	1.73356	0.793736	0.0280608	1.5519
sp|Q9H0J9|PAR12_HUMAN	PARP12	PAR12_HUMAN Poly [ADP-ribose] polymerase 12	2	241.132	172.41	259.574	412.336	316.344	438.123	0.576889	1.73344	1.73344	0.793634	0.0225236	1.64736
sp|Q9UBS0|KS6B2_HUMAN	RPS6KB2	KS6B2_HUMAN Ribosomal protein S6 kinase beta-2	3	199.389	204.495	214.457	363.332	337.569	369.124	0.577875	1.73048	1.73048	0.79117	0.000145853	3.83609
sp|Q9Y2K1|ZBTB1_HUMAN	ZBTB1	ZBTB1_HUMAN Zinc finger and BTB domain-containing protein 1	1	84.2647	36.8058	53.2116	119.601	94.105	87.6133	0.578397	1.72892	1.72892	0.789869	0.0674037	1.17132
sp|P41236|IPP2_HUMAN	PPP1R2	IPP2_HUMAN Protein phosphatase inhibitor 2	4	299.276	496.749	464.673	536.409	782.619	860.432	0.578445	1.72877	1.72877	0.789748	0.056536	1.24767
sp|P35869|AHR_HUMAN	AHR	AHR_HUMAN Aryl hydrocarbon receptor	2	254.385	192.538	203.257	401.999	282.26	439.504	0.578574	1.72839	1.72839	0.789427	0.0366264	1.43621
sp|P60174|TPIS_HUMAN	TPI1	TPIS_HUMAN Triosephosphate isomerase	35	3876.1	5534.25	5935.98	6873.42	9050.49	10586.5	0.578879	1.72748	1.72748	0.788665	0.0406743	1.39068
sp|O15056|SYNJ2_HUMAN	SYNJ2	SYNJ2_HUMAN Synaptojanin-2	13	1425.47	974.147	1593.05	2696.4	1744.62	2454.37	0.579034	1.72701	1.72701	0.788279	0.0466647	1.33101
sp|O95297|MPZL1_HUMAN	MPZL1	MPZL1_HUMAN Myelin protein zero-like protein 1	10	1417.84	1427.62	1259.08	2660.6	1974.97	2452.41	0.579085	1.72686	1.72686	0.788154	0.0090921	2.04134
sp|P15529|MCP_HUMAN	CD46	MCP_HUMAN Membrane cofactor protein	2	156.708	188.523	180.401	278.035	269.25	359.976	0.579361	1.72604	1.72604	0.787465	0.013906	1.8568
sp|O00560|SDCB1_HUMAN	SDCBP	SDCB1_HUMAN Syntenin-1	5	411.774	420.043	431.177	686.803	651.355	841.566	0.579428	1.72584	1.72584	0.787298	0.00647839	2.18853
sp|Q16401|PSMD5_HUMAN	PSMD5	PSMD5_HUMAN 26S proteasome non-ATPase regulatory subunit 5	3	228.19	169.296	268.021	420.292	291.565	436.698	0.57943	1.72583	1.72583	0.787294	0.0409154	1.38811
sp|P32119|PRDX2_HUMAN	PRDX2	PRDX2_HUMAN Peroxiredoxin-2	4	181.064	482.768	586.74	383.47	898.246	874.259	0.580049	1.72399	1.72399	0.785752	0.218975	0.659605
sp|Q96RS6|NUDC1_HUMAN	NUDCD1	NUDC1_HUMAN NudC domain-containing protein 1	6	458.776	388.628	507.74	765.452	656.372	913.977	0.580162	1.72366	1.72366	0.785471	0.0164914	1.78274
sp|P43034|LIS1_HUMAN	PAFAH1B1	LIS1_HUMAN Platelet-activating factor acetylhydrolase IB subunit alpha	17	1983.55	2313.24	2685.4	3428.93	3812.66	4782.18	0.580699	1.72206	1.72206	0.784138	0.0203374	1.69171
sp|P49815|TSC2_HUMAN	TSC2	TSC2_HUMAN Tuberin	4	361.265	180.166	284.463	635.636	313.095	473.366	0.580758	1.72189	1.72189	0.783991	0.136496	0.864881
sp|Q5H9R7-5|PP6R3_HUMAN	PPP6R3	PP6R3_HUMAN Isoform 5 of Serine/threonine-protein phosphatase 6 regulatory subunit 3	9	951.043	875.181	926.732	1426	1391.81	1919.55	0.581116	1.72083	1.72083	0.783102	0.0183557	1.73623
sp|Q9Y3E7-3|CHMP3_HUMAN	CHMP3	CHMP3_HUMAN Isoform 3 of Charged multivesicular body protein 3	2	155.775	258.093	237.722	257.176	379.715	484.085	0.58127	1.72037	1.72037	0.782719	0.0975717	1.01068
sp|O43432-3|IF4G3_HUMAN	EIF4G3	IF4G3_HUMAN Isoform 3 of Eukaryotic translation initiation factor 4 gamma 3	8	1010.46	909.952	964.473	1569	1668.97	1723.08	0.581507	1.71967	1.71967	0.782132	0.000208619	3.68065
sp|P98170|XIAP_HUMAN	XIAP	XIAP_HUMAN E3 ubiquitin-protein ligase XIAP	2	82.179	123.531	140.264	171.313	168.453	255.038	0.581661	1.71922	1.71922	0.781751	0.067062	1.17352
sp|P47974|TISD_HUMAN	ZFP36L2	TISD_HUMAN Zinc finger protein 36, C3H1 type-like 2	4	179.645	227.091	226.108	285.125	382.379	419.847	0.582005	1.7182	1.7182	0.780896	0.0245415	1.6101
sp|Q9UKK3|PARP4_HUMAN	PARP4	PARP4_HUMAN Poly [ADP-ribose] polymerase 4	18	2226.55	1386.06	1974.24	3957.72	2357.77	3273.64	0.582623	1.71638	1.71638	0.779365	0.0642764	1.19195
sp|O14737|PDCD5_HUMAN	PDCD5	PDCD5_HUMAN Programmed cell death protein 5	6	517.263	873.215	852.528	938.407	1355.7	1554.31	0.582839	1.71574	1.71574	0.778832	0.0675991	1.17006
sp|Q99436|PSB7_HUMAN	PSMB7	PSB7_HUMAN Proteasome subunit beta type-7	4	494.852	608.899	503.093	587.178	958.295	1209.88	0.583172	1.71476	1.71476	0.778007	0.106692	0.971868
sp|Q9NRY4|RHG35_HUMAN	ARHGAP35	RHG35_HUMAN Rho GTPase-activating protein 35	9	805.103	608.297	868.727	1414.88	1090.93	1405.93	0.583405	1.71408	1.71408	0.777431	0.0147659	1.83074
sp|O00712-5|NFIB_HUMAN	NFIB	NFIB_HUMAN Isoform 5 of Nuclear factor 1 B-type	2	199.007	149.264	234.918	302.172	249.462	447.952	0.583431	1.714	1.714	0.777367	0.0972101	1.01229
sp|Q92542|NICA_HUMAN	NCSTN	NICA_HUMAN Nicastrin	11	846.833	824.44	976.574	1527.98	1261.12	1748.71	0.583508	1.71377	1.71377	0.777176	0.0133077	1.8759
sp|Q9GZU8|F192A_HUMAN	FAM192A	F192A_HUMAN Protein FAM192A	2	44.7361	52.1286	72.7879	69.6562	102.376	118.595	0.583746	1.71307	1.71307	0.776586	0.072746	1.13819
sp|P15090|FABP4_HUMAN	FABP4	FABP4_HUMAN Fatty acid-binding protein, adipocyte	5	394.904	728.864	604.292	575.79	1178.19	1205.63	0.583881	1.71268	1.71268	0.776254	0.145417	0.837385
sp|P20042|IF2B_HUMAN	EIF2S2	IF2B_HUMAN Eukaryotic translation initiation factor 2 subunit 2	33	4053.42	4112.57	4721.44	6929.26	7419.71	7719.22	0.583982	1.71238	1.71238	0.776004	0.000620827	3.20703
sp|P63151-2|2ABA_HUMAN	PPP2R2A	2ABA_HUMAN Isoform 2 of Serine/threonine-protein phosphatase 2A 55 kDa regulatory subunit B alpha isoform	15	1294.59	1570.79	2002.08	2455.34	2501.7	3373.62	0.584283	1.7115	1.7115	0.775262	0.0334574	1.47551
sp|Q96HP0|DOCK6_HUMAN	DOCK6	DOCK6_HUMAN Dedicator of cytokinesis protein 6	2	474.518	351.274	453.778	852.432	546.893	789.701	0.584539	1.71075	1.71075	0.77463	0.0394824	1.4036
sp|O43521-2|B2L11_HUMAN	BCL2L11	B2L11_HUMAN Isoform BimL of Bcl-2-like protein 11	2	66.7865	68.0212	56.5024	108.907	130.883	87.4448	0.584626	1.71049	1.71049	0.774413	0.025605	1.59168
sp|P61758|PFD3_HUMAN	VBP1	PFD3_HUMAN Prefoldin subunit 3	13	1605.34	1887.98	2288.56	2660.38	3151.91	4077.48	0.584632	1.71048	1.71048	0.774398	0.0409467	1.38778
sp|Q9NUU7|DD19A_HUMAN	DDX19A	DD19A_HUMAN ATP-dependent RNA helicase DDX19A	11	1426.51	888.452	1551.41	2701.55	1701.17	2210.3	0.584661	1.71039	1.71039	0.774329	0.0605615	1.2178
sp|Q99700|ATX2_HUMAN	ATXN2	ATX2_HUMAN Ataxin-2	16	1670.29	1970.83	2374.26	2951.28	3663.95	3673.15	0.584677	1.71035	1.71035	0.774288	0.0105592	1.97637
sp|Q9Y2D4|EXC6B_HUMAN	EXOC6B	EXC6B_HUMAN Exocyst complex component 6B	4	396.423	428.583	628.161	886.067	711.427	887.834	0.584698	1.71028	1.71028	0.774236	0.0209547	1.67872
sp|O60841|IF2P_HUMAN	EIF5B	IF2P_HUMAN Eukaryotic translation initiation factor 5B	39	4346.02	3746.63	6279.51	8003.37	7101.84	9472.55	0.584763	1.7101	1.7101	0.774077	0.0298759	1.52468
sp|Q96B36-3|AKTS1_HUMAN	AKT1S1	AKTS1_HUMAN Isoform 3 of Proline-rich AKT1 substrate 1	2	125.964	163.23	182.195	241.345	259.824	304.651	0.584981	1.70946	1.70946	0.77354	0.0112005	1.95076
sp|Q9NQB0-7|TF7L2_HUMAN	TCF7L2	TF7L2_HUMAN Isoform 7 of Transcription factor 7-like 2	1	65.2805	61.9119	91.0351	106.018	111.202	155.724	0.585148	1.70897	1.70897	0.773126	0.0476285	1.32213
sp|Q9BV44|THUM3_HUMAN	THUMPD3	THUM3_HUMAN THUMP domain-containing protein 3	4	332.753	206.101	391.306	683.425	369.887	535.108	0.585588	1.70768	1.70768	0.772042	0.106685	0.971895
sp|Q9Y6K5|OAS3_HUMAN	OAS3	OAS3_HUMAN 2'-5'-oligoadenylate synthase 3	7	518.479	392.199	677.129	1054.53	786.261	868	0.586168	1.706	1.706	0.770614	0.0309323	1.50959
sp|Q14687|GSE1_HUMAN	GSE1	GSE1_HUMAN Genetic suppressor element 1	2	301.046	311.095	299.413	530.605	542.454	481.896	0.586225	1.70583	1.70583	0.770473	0.000342892	3.46484
sp|Q96GG9|DCNL1_HUMAN	DCUN1D1	DCNL1_HUMAN DCN1-like protein 1	2	221.321	246.577	232.324	368.068	366.895	459.342	0.586301	1.70561	1.70561	0.770287	0.00637815	2.19531
sp|Q9H9H4|VP37B_HUMAN	VPS37B	VP37B_HUMAN Vacuolar protein sorting-associated protein 37B	8	570.729	935.906	1029.08	1331.88	1358.77	1633.26	0.58644	1.7052	1.7052	0.769944	0.0246663	1.6079
sp|P28072|PSB6_HUMAN	PSMB6	PSB6_HUMAN Proteasome subunit beta type-6	11	1154.85	1445.09	2057.33	2354.75	2507.58	3079.22	0.586443	1.70519	1.70519	0.769936	0.0338993	1.46981
sp|Q9UKJ5|CHIC2_HUMAN	CHIC2	CHIC2_HUMAN Cysteine-rich hydrophobic domain 2 protein	1	168.879	149.777	207.625	353.277	207.835	335.988	0.586647	1.7046	1.7046	0.769436	0.0649142	1.18766
sp|Q8TBB5|KLDC4_HUMAN	KLHDC4	KLDC4_HUMAN Kelch domain-containing protein 4	1	64.0175	53.7519	73.7656	113.706	99.9057	112.877	0.586651	1.70459	1.70459	0.769425	0.00352764	2.45252
sp|Q9UG01|IF172_HUMAN	IFT172	IF172_HUMAN Intraflagellar transport protein 172 homolog	1	89.7137	50.3015	94.709	175.428	88.9796	135.605	0.586792	1.70418	1.70418	0.769079	0.126904	0.896526
sp|O00400|ACATN_HUMAN	SLC33A1	ACATN_HUMAN Acetyl-coenzyme A transporter 1	9	1862.23	1123.02	1347.1	2689.51	2603.83	2088.86	0.586864	1.70397	1.70397	0.768901	0.0242924	1.61453
sp|Q05639|EF1A2_HUMAN	EEF1A2	EF1A2_HUMAN Elongation factor 1-alpha 2	74	9120.82	6208.21	9004.94	17560.9	11777.6	12119.7	0.586952	1.70372	1.70372	0.768686	0.0531912	1.27416
sp|P50502|F10A1_HUMAN	ST13	F10A1_HUMAN Hsc70-interacting protein	9	669.251	852.202	998.603	1135.48	1314.75	1840.88	0.587274	1.70278	1.70278	0.767895	0.0637642	1.19542
sp|P53004|BIEA_HUMAN	BLVRA	BIEA_HUMAN Biliverdin reductase A	3	127.804	124.996	144.863	217.119	192.797	267.132	0.587348	1.70257	1.70257	0.767712	0.0149209	1.8262
sp|Q6IBS0|TWF2_HUMAN	TWF2	TWF2_HUMAN Twinfilin-2	7	642.765	706.202	1036.14	1367.95	1177.04	1514.87	0.587485	1.70217	1.70217	0.767376	0.0233456	1.6318
sp|Q9UBT2|SAE2_HUMAN	UBA2	SAE2_HUMAN SUMO-activating enzyme subunit 2	5	751.35	730.967	941.524	1066.95	1261.52	1793.84	0.587981	1.70073	1.70073	0.766158	0.0674789	1.17083
sp|P29218-3|IMPA1_HUMAN	IMPA1	IMPA1_HUMAN Isoform 3 of Inositol monophosphatase 1	3	230.599	258.365	311.539	390.511	430.68	540.187	0.588009	1.70065	1.70065	0.766089	0.0209825	1.67814
sp|O60749|SNX2_HUMAN	SNX2	SNX2_HUMAN Sorting nexin-2	12	1359.21	870.148	1482.06	2698.5	1666.81	1942.63	0.588372	1.6996	1.6996	0.765198	0.0743383	1.12879
sp|P55957-2|BID_HUMAN	BID	BID_HUMAN Isoform 2 of BH3-interacting domain death agonist	2	184.169	130.11	136.617	305.013	225.637	234.253	0.589481	1.69641	1.69641	0.762482	0.0261528	1.58248
sp|P61923|COPZ1_HUMAN	COPZ1	COPZ1_HUMAN Coatomer subunit zeta-1	1	184.171	155.31	268.1	407.898	270.082	352.349	0.589696	1.69579	1.69579	0.761956	0.0547349	1.26174
sp|Q658P3-2|STEA3_HUMAN	STEAP3	STEA3_HUMAN Isoform 2 of Metalloreductase STEAP3	7	2111.2	1601.86	1582.78	3495.57	2203.15	3281.38	0.589731	1.69569	1.69569	0.761872	0.0479098	1.31958
sp|P48637|GSHB_HUMAN	GSS	GSHB_HUMAN Glutathione synthetase	9	700.769	763.563	1157.85	1204.31	1392.45	1846.81	0.590107	1.69461	1.69461	0.760951	0.0635245	1.19706
sp|P55209|NP1L1_HUMAN	NAP1L1	NP1L1_HUMAN Nucleosome assembly protein 1-like 1	17	1694.19	2048.25	2171.17	2799.62	3300.6	3920.95	0.590112	1.69459	1.69459	0.76094	0.0181	1.74232
sp|O15541|R113A_HUMAN	RNF113A	R113A_HUMAN RING finger protein 113A	3	153.758	162.35	171.157	220.431	288.386	316.872	0.590131	1.69454	1.69454	0.760892	0.0177809	1.75005
sp|Q12979|ABR_HUMAN	ABR	ABR_HUMAN Active breakpoint cluster region-related protein	4	552.46	387.344	462.452	918.479	574.786	882.587	0.590212	1.69431	1.69431	0.760695	0.052673	1.27841
sp|P17980|PRS6A_HUMAN	PSMC3	PRS6A_HUMAN 26S protease regulatory subunit 6A	19	1971.67	2349.21	2915.38	3466.35	3912.89	4880.05	0.590267	1.69415	1.69415	0.760559	0.0284754	1.54553
sp|O14933|UB2L6_HUMAN	UBE2L6	UB2L6_HUMAN Ubiquitin/ISG15-conjugating enzyme E2 L6	1	81.531	112.759	69.9825	132.063	140.604	174.954	0.590393	1.69379	1.69379	0.760251	0.0288657	1.53962
sp|Q13642-4|FHL1_HUMAN	FHL1	FHL1_HUMAN Isoform 4 of Four and a half LIM domains protein 1	22	2502.43	2501.41	4980.38	5865.18	4763.11	6269.25	0.590868	1.69242	1.69242	0.759092	0.0704868	1.15189
sp|Q9H4Z3|PCIF1_HUMAN	PCIF1	PCIF1_HUMAN Phosphorylated CTD-interacting factor 1	1	47.0837	44.9934	47.3399	77.0887	80.6914	78.1652	0.590887	1.69237	1.69237	0.759046	1.58578e-05	4.79976
sp|Q13561-2|DCTN2_HUMAN	DCTN2	DCTN2_HUMAN Isoform 2 of Dynactin subunit 2	14	1266.08	1610.94	2077.67	2370.44	2922.32	3088.72	0.591147	1.69163	1.69163	0.75841	0.0233934	1.63091
sp|P41091|IF2G_HUMAN	EIF2S3	IF2G_HUMAN Eukaryotic translation initiation factor 2 subunit 3	23	3125.61	2094.03	3487.78	6117.29	4016.4	4579.87	0.591796	1.68977	1.68977	0.756829	0.0566673	1.24667
sp|O75674|TM1L1_HUMAN	TOM1L1	TM1L1_HUMAN TOM1-like protein 1	1	117.849	138.862	122.933	215.928	171.494	253.866	0.592002	1.68918	1.68918	0.756325	0.0239937	1.6199
sp|Q5TAX3|TUT4_HUMAN	ZCCHC11	TUT4_HUMAN Terminal uridylyltransferase 4	2	159.626	114.013	157.668	237.83	224.072	265.536	0.592912	1.68659	1.68659	0.754109	0.00684193	2.16482
sp|P50238|CRIP1_HUMAN	CRIP1	CRIP1_HUMAN Cysteine-rich protein 1	3	185.088	318.195	241.043	367.416	389.796	497.759	0.593102	1.68605	1.68605	0.753647	0.037912	1.42122
sp|Q9NR96-4|TLR9_HUMAN	TLR9	TLR9_HUMAN Isoform 4 of Toll-like receptor 9	1	21.7222	28.0741	26.4199	35.0021	42.6693	50.8043	0.593234	1.68567	1.68567	0.753326	0.0243612	1.6133
sp|Q70E73|RAPH1_HUMAN	RAPH1	RAPH1_HUMAN Ras-associated and pleckstrin homology domains-containing protein 1	6	311.153	347.425	331.891	490.589	528.61	650.331	0.593262	1.6856	1.6856	0.753258	0.0101034	1.99553
sp|Q9BY44|EIF2A_HUMAN	EIF2A	EIF2A_HUMAN Eukaryotic translation initiation factor 2A	22	3654.71	2813.01	4155.48	6348.35	5171.8	6379.61	0.593483	1.68497	1.68497	0.752722	0.0121911	1.91396
sp|P28827-2|PTPRM_HUMAN	PTPRM	PTPRM_HUMAN Isoform 2 of Receptor-type tyrosine-protein phosphatase mu	25	2480.74	1913.58	3467.88	4769.3	2932.88	5538.62	0.593786	1.68411	1.68411	0.751985	0.11613	0.935056
sp|Q7Z6K5-2|ARPIN_HUMAN	ARPIN	ARPIN_HUMAN Isoform C15orf38-AP3S2 of Arpin	2	365.033	429.03	370.81	603.411	611.611	746.141	0.593971	1.68359	1.68359	0.751537	0.00630841	2.20008
sp|Q16644|MAPK3_HUMAN	MAPKAPK3	MAPK3_HUMAN MAP kinase-activated protein kinase 3	1	165.44	173.397	186.477	275.301	249.977	357.687	0.594943	1.68083	1.68083	0.749176	0.0226978	1.64402
sp|Q9NTK5|OLA1_HUMAN	OLA1	OLA1_HUMAN Obg-like ATPase 1	14	2181.96	2334.9	2245.37	3142.84	3734.61	4488.21	0.59497	1.68076	1.68076	0.74911	0.0173033	1.76187
sp|Q7Z5U6|WDR53_HUMAN	WDR53	WDR53_HUMAN WD repeat-containing protein 53	1	57.1678	71.0488	63.0777	96.5799	108.125	116.686	0.595208	1.68009	1.68009	0.748535	0.00359717	2.44404
sp|Q9Y6D6|BIG1_HUMAN	ARFGEF1	BIG1_HUMAN Brefeldin A-inhibited guanine nucleotide-exchange protein 1	23	2647.15	1307.24	1951.58	4491.89	2174.38	3250.84	0.595533	1.67917	1.67917	0.747746	0.15887	0.798958
sp|Q9H7D7|WDR26_HUMAN	WDR26	WDR26_HUMAN WD repeat-containing protein 26	1	141.579	136.792	179.54	289.152	200.295	279.101	0.595813	1.67838	1.67838	0.747068	0.0293509	1.53238
sp|O95373|IPO7_HUMAN	IPO7	IPO7_HUMAN Importin-7	15	2298.97	1760.24	2202.5	3692.12	2777.8	4032.9	0.596193	1.67731	1.67731	0.746148	0.0260562	1.58409
sp|O94822-3|LTN1_HUMAN	LTN1	LTN1_HUMAN Isoform 3 of E3 ubiquitin-protein ligase listerin	6	513.36	306.452	516.484	957.439	506.588	777.334	0.596198	1.67729	1.67729	0.746135	0.111686	0.951999
sp|O43598|DNPH1_HUMAN	DNPH1	DNPH1_HUMAN 2'-deoxynucleoside 5'-phosphate N-hydrolase 1	2	113.534	121.369	163.848	204.364	212.325	251.92	0.596389	1.67676	1.67676	0.745675	0.0137896	1.86045
sp|Q13191|CBLB_HUMAN	CBLB	CBLB_HUMAN E3 ubiquitin-protein ligase CBL-B	1	78.6137	83.2947	119.733	147.544	144.793	179.891	0.59641	1.6767	1.6767	0.745624	0.0209607	1.67859
sp|Q6P996|PDXD1_HUMAN	PDXDC1	PDXD1_HUMAN Pyridoxal-dependent decarboxylase domain-containing protein 1	8	722.969	486.637	571.904	1167.34	740.182	1077.98	0.59672	1.67583	1.67583	0.744873	0.0527273	1.27796
sp|Q9Y266|NUDC_HUMAN	NUDC	NUDC_HUMAN Nuclear migration protein nudC	18	2905.35	2717.25	2505.84	4021.68	4371.25	5216.84	0.59725	1.67434	1.67434	0.743592	0.00805875	2.09373
sp|P09211|GSTP1_HUMAN	GSTP1	GSTP1_HUMAN Glutathione S-transferase P	6	589.764	836.829	730.065	877.012	1230.68	1502.52	0.597377	1.67398	1.67398	0.743286	0.0675925	1.1701
sp|P62826|RAN_HUMAN	RAN	RAN_HUMAN GTP-binding nuclear protein Ran	10	1707.65	1177.11	1592.49	2441.99	2180.62	2871.78	0.597414	1.67388	1.67388	0.743198	0.0175661	1.75533
sp|Q12982-2|BNIP2_HUMAN	BNIP2	BNIP2_HUMAN Isoform 2 of BCL2/adenovirus E1B 19 kDa protein-interacting protein 2	3	363.612	268.481	211.394	534.109	358.213	518.859	0.597717	1.67303	1.67303	0.742465	0.0575611	1.23987
sp|Q8NEU8-3|DP13B_HUMAN	APPL2	DP13B_HUMAN Isoform 3 of DCC-interacting protein 13-beta	1	97.1953	77.6299	94.0679	178.631	111.069	160.158	0.597729	1.673	1.673	0.742437	0.0456902	1.34018
sp|O95999|BCL10_HUMAN	BCL10	BCL10_HUMAN B-cell lymphoma/leukemia 10	1	113.632	176.085	184.47	198.438	224.777	370.044	0.597771	1.67288	1.67288	0.742336	0.139827	0.854408
sp|Q9NZL4|HPBP1_HUMAN	HSPBP1	HPBP1_HUMAN Hsp70-binding protein 1	6	434.235	369.81	428.098	725.213	618.187	716.825	0.598062	1.67207	1.67207	0.741632	0.00231864	2.63477
sp|A0AVF1|TTC26_HUMAN	TTC26	TTC26_HUMAN Tetratricopeptide repeat protein 26	1	31.2494	23.7999	21.445	42.515	35.8427	49.4976	0.598288	1.67144	1.67144	0.741088	0.025467	1.59402
sp|P48556|PSMD8_HUMAN	PSMD8	PSMD8_HUMAN 26S proteasome non-ATPase regulatory subunit 8	8	676.497	510.812	745.967	1149.23	883.14	1198.81	0.598319	1.67135	1.67135	0.741014	0.0228315	1.64147
sp|O95757|HS74L_HUMAN	HSPA4L	HS74L_HUMAN Heat shock 70 kDa protein 4L	3	314.598	286.134	414.449	567.446	470.165	658.987	0.598363	1.67123	1.67123	0.740908	0.0274948	1.56075
sp|P51452|DUS3_HUMAN	DUSP3	DUS3_HUMAN Dual specificity protein phosphatase 3	5	435.655	482.864	520.657	788.325	737.617	879.221	0.598369	1.67121	1.67121	0.740892	0.00260442	2.58429
sp|O43399-7|TPD54_HUMAN	TPD52L2	TPD54_HUMAN Isoform 7 of Tumor protein D54	9	635.647	1647.85	1529.24	1463.83	2129.8	2777.25	0.598463	1.67095	1.67095	0.740666	0.16058	0.794307
sp|Q6PKG0|LARP1_HUMAN	LARP1	LARP1_HUMAN La-related protein 1	26	3294.16	2498.25	3994.87	6001.97	4755.27	5592.42	0.598623	1.6705	1.6705	0.740281	0.0181807	1.74039
sp|Q07866-3|KLC1_HUMAN	KLC1	KLC1_HUMAN Isoform G of Kinesin light chain 1	18	1913.32	2382	3308.64	3651.59	4067.55	4975.89	0.598971	1.66953	1.66953	0.739441	0.0401199	1.39664
sp|P28062|PSB8_HUMAN	PSMB8	PSB8_HUMAN Proteasome subunit beta type-8	3	197.359	227.544	296.072	326.79	354.356	522.228	0.599128	1.66909	1.66909	0.739064	0.0763759	1.11704
sp|Q9NPF4|OSGEP_HUMAN	OSGEP	OSGEP_HUMAN Probable tRNA N6-adenosine threonylcarbamoyltransferase	1	59.0242	62.7794	71.9069	96.3296	103.922	123.021	0.599217	1.66884	1.66884	0.738849	0.00804344	2.09456
sp|Q9H9C1|SPE39_HUMAN	VIPAS39	SPE39_HUMAN Spermatogenesis-defective protein 39 homolog	4	257.585	277.357	361.956	460.639	478.319	557.14	0.599491	1.66808	1.66808	0.738189	0.0102072	1.99109
sp|Q8IYS1|P20D2_HUMAN	PM20D2	P20D2_HUMAN Peptidase M20 domain-containing protein 2	2	110.916	146.013	116.224	177.97	218.184	226.133	0.599648	1.66765	1.66765	0.737813	0.010875	1.96357
sp|Q9UKK9|NUDT5_HUMAN	NUDT5	NUDT5_HUMAN ADP-sugar pyrophosphatase	6	634.946	824.154	828.469	989.718	1316.91	1507.95	0.599691	1.66752	1.66752	0.737708	0.0362332	1.44089
sp|Q99996-6|AKAP9_HUMAN	AKAP9	AKAP9_HUMAN Isoform 6 of A-kinase anchor protein 9	30	2799.28	2593.38	2637.43	4381.19	4320.61	4686.69	0.599776	1.66729	1.66729	0.737505	0.00015981	3.7964
sp|Q9P2B7|K1430_HUMAN	KIAA1430	K1430_HUMAN UPF0501 protein KIAA1430	1	22.8877	38.0489	44.6213	45.7887	62.322	67.809	0.600035	1.66657	1.66657	0.736882	0.0639254	1.19433
sp|O43681|ASNA_HUMAN	ASNA1	ASNA_HUMAN ATPase ASNA1	6	1216.63	1432.12	1230.06	1965.18	2086.38	2411.91	0.600113	1.66635	1.66635	0.736695	0.00460834	2.33646
sp|Q06481|APLP2_HUMAN	APLP2	APLP2_HUMAN Amyloid-like protein 2	37	4418.22	5030.84	3888.24	7793.31	6462.81	7966.52	0.600167	1.6662	1.6662	0.736564	0.00688561	2.16206
sp|Q6P3X3|TTC27_HUMAN	TTC27	TTC27_HUMAN Tetratricopeptide repeat protein 27	5	511.788	243.564	338.5	766.397	414.641	641.505	0.600179	1.66617	1.66617	0.736535	0.133914	0.873175
sp|O75449|KTNA1_HUMAN	KATNA1	KTNA1_HUMAN Katanin p60 ATPase-containing subunit A1	3	248.473	192.29	180.09	322.354	327.978	383.904	0.600301	1.66583	1.66583	0.736242	0.00874593	2.05819
sp|P41250|SYG_HUMAN	GARS	SYG_HUMAN Glycine--tRNA ligase	62	7440.87	8035.46	6959.87	11139.2	14744.1	11488.9	0.600345	1.66571	1.66571	0.736137	0.0138449	1.85871
sp|P09132|SRP19_HUMAN	SRP19	SRP19_HUMAN Signal recognition particle 19 kDa protein	1	15.9201	22.8871	17.4073	21.5387	30.8549	41.1909	0.600682	1.66478	1.66478	0.735327	0.108921	0.962887
sp|Q9BXJ9|NAA15_HUMAN	NAA15	NAA15_HUMAN N-alpha-acetyltransferase 15, NatA auxiliary subunit	19	1574.35	1366.59	1841.5	2689.62	2265.23	3004.52	0.600857	1.66429	1.66429	0.734907	0.0141342	1.84973
sp|Q9H6T3|RPAP3_HUMAN	RPAP3	RPAP3_HUMAN RNA polymerase II-associated protein 3	16	2206.19	2220.81	2611.21	3481	3568.07	4663.05	0.600934	1.66408	1.66408	0.734722	0.0180265	1.74409
sp|Q9BYW2|SETD2_HUMAN	SETD2	SETD2_HUMAN Histone-lysine N-methyltransferase SETD2	3	286.188	264.695	264.893	483.794	513.78	359.348	0.601196	1.66335	1.66335	0.734093	0.0195604	1.70862
sp|O75410-2|TACC1_HUMAN	TACC1	TACC1_HUMAN Isoform 2 of Transforming acidic coiled-coil-containing protein 1	25	2576.95	3342.06	3315.98	4461.6	5343.08	5556.3	0.601198	1.66335	1.66335	0.734088	0.00816694	2.08794
sp|Q8WZA0|LZIC_HUMAN	LZIC	LZIC_HUMAN Protein LZIC	3	325.361	489.79	413.871	485.253	723.204	835.566	0.601276	1.66313	1.66313	0.733901	0.075181	1.12389
sp|O95359|TACC2_HUMAN	TACC2	TACC2_HUMAN Transforming acidic coiled-coil-containing protein 2	5	299.968	403.28	417.726	582.938	592.987	688.172	0.60135	1.66293	1.66293	0.733724	0.00773352	2.11162
sp|Q8N1W1-6|ARG28_HUMAN	ARHGEF28	ARG28_HUMAN Isoform 6 of Rho guanine nucleotide exchange factor 28	4	331.879	255.357	350.979	623.883	384.499	551.767	0.601362	1.66289	1.66289	0.733693	0.0539015	1.2684
sp|P08758|ANXA5_HUMAN	ANXA5	ANXA5_HUMAN Annexin A5	39	3810.36	4395.6	6348.4	8752.27	6598.98	8843.36	0.601554	1.66236	1.66236	0.733234	0.0388791	1.41028
sp|Q9H1E3|NUCKS_HUMAN	NUCKS1	NUCKS_HUMAN Nuclear ubiquitous casein and cyclin-dependent kinase substrate 1	7	584.045	723.311	1096.01	1129.09	1196.14	1668.95	0.601717	1.66191	1.66191	0.732843	0.0810867	1.09105
sp|Q9H7F4|T185B_HUMAN	TMEM185B	T185B_HUMAN Transmembrane protein 185B	4	1014.79	737.694	815.815	1765.29	1046.28	1456.16	0.601795	1.6617	1.6617	0.732656	0.0647245	1.18893
sp|Q7Z3T8|ZFY16_HUMAN	ZFYVE16	ZFY16_HUMAN Zinc finger FYVE domain-containing protein 16	5	539.948	402.552	447.154	895.733	641.798	771.058	0.60195	1.66127	1.66127	0.732286	0.0216177	1.66519
sp|Q9NS86|LANC2_HUMAN	LANCL2	LANC2_HUMAN LanC-like protein 2	3	465.615	415.558	466.64	754.926	685.003	797.71	0.602337	1.6602	1.6602	0.731357	0.00130314	2.88501
sp|P55884-2|EIF3B_HUMAN	EIF3B	EIF3B_HUMAN Isoform 2 of Eukaryotic translation initiation factor 3 subunit B	26	2381.66	1833.04	2812.46	3715.94	3497.82	4438.07	0.603095	1.65811	1.65811	0.729543	0.0184395	1.73425
sp|Q9H444|CHM4B_HUMAN	CHMP4B	CHM4B_HUMAN Charged multivesicular body protein 4b	11	919.122	2024.44	1890.25	1689.27	3114.44	3210.76	0.603136	1.658	1.658	0.729446	0.153368	0.814267
sp|P07900-2|HS90A_HUMAN	HSP90AA1	HS90A_HUMAN Isoform 2 of Heat shock protein HSP 90-alpha	122	15674.6	13473.3	17418.9	25784.1	22116.1	29286.1	0.603304	1.65754	1.65754	0.729043	0.0124702	1.90413
sp|Q96P70|IPO9_HUMAN	IPO9	IPO9_HUMAN Importin-9	19	2452.14	1277.38	1957.98	4176.17	2072.49	3176.09	0.603464	1.6571	1.6571	0.72866	0.148177	0.829219
sp|P18669|PGAM1_HUMAN	PGAM1	PGAM1_HUMAN Phosphoglycerate mutase 1	13	2026.22	2094.66	1997	2721.73	3107.23	4293.13	0.604409	1.65451	1.65451	0.726403	0.0479458	1.31925
sp|O76003|GLRX3_HUMAN	GLRX3	GLRX3_HUMAN Glutaredoxin-3	11	1521.27	1610.57	1771.44	2627.26	2342.43	3142.33	0.604446	1.65441	1.65441	0.726314	0.0120519	1.91895
sp|Q96JH7|VCIP1_HUMAN	VCPIP1	VCIP1_HUMAN Deubiquitinating protein VCIP135	7	1143.66	955.321	1114.47	1733.6	1566.82	2014.77	0.604579	1.65404	1.65404	0.725998	0.00809129	2.09198
sp|P19838-2|NFKB1_HUMAN	NFKB1	NFKB1_HUMAN Isoform 2 of Nuclear factor NF-kappa-B p105 subunit	4	549.533	487.051	505.281	833.003	824.89	891.531	0.60479	1.65347	1.65347	0.725495	0.000277475	3.55678
sp|Q9Y6Y8|S23IP_HUMAN	SEC23IP	S23IP_HUMAN SEC23-interacting protein	21	2820.57	2737.35	2555.66	3902.28	4218.18	5288.22	0.605099	1.65262	1.65262	0.724757	0.014406	1.84146
sp|P85037|FOXK1_HUMAN	FOXK1	FOXK1_HUMAN Forkhead box protein K1	7	578.565	493.458	639.759	987.177	881.022	960.149	0.605223	1.65228	1.65228	0.724461	0.00217326	2.66289
sp|P43246|MSH2_HUMAN	MSH2	MSH2_HUMAN DNA mismatch repair protein Msh2	11	1510.2	1020.25	1342.95	2082.88	1899.44	2415.64	0.605412	1.65177	1.65177	0.724011	0.0156715	1.80489
sp|Q9UGJ0|AAKG2_HUMAN	PRKAG2	AAKG2_HUMAN 5'-AMP-activated protein kinase subunit gamma-2	3	505.261	377.495	457.47	778.039	622.095	813.555	0.605427	1.65173	1.65173	0.723976	0.0138942	1.85717
sp|P61970|NTF2_HUMAN	NUTF2	NTF2_HUMAN Nuclear transport factor 2	3	315.996	392.767	360.675	501.446	583.909	680.577	0.605594	1.65127	1.65127	0.723577	0.0146105	1.83533
sp|P48444|COPD_HUMAN	ARCN1	COPD_HUMAN Coatomer subunit delta	21	2965.81	2314.34	3304.87	5049.41	3915.95	5208.88	0.605678	1.65104	1.65104	0.723378	0.0203824	1.69074
sp|O00459|P85B_HUMAN	PIK3R2	P85B_HUMAN Phosphatidylinositol 3-kinase regulatory subunit beta	4	379.031	389.336	433.775	624.75	610.426	749.301	0.605773	1.65078	1.65078	0.723152	0.00523728	2.28089
sp|Q6DKJ4|NXN_HUMAN	NXN	NXN_HUMAN Nucleoredoxin	2	75.3172	64.359	84.0692	141.389	103.219	124.577	0.606052	1.65002	1.65002	0.722486	0.0175364	1.75606
sp|Q01433|AMPD2_HUMAN	AMPD2	AMPD2_HUMAN AMP deaminase 2	12	1137.43	825.602	901.247	1548.27	1344.73	1829.8	0.606479	1.64886	1.64886	0.72147	0.0215139	1.66728
sp|Q99460|PSMD1_HUMAN	PSMD1	PSMD1_HUMAN 26S proteasome non-ATPase regulatory subunit 1	18	2873.38	2020.57	3238.69	4414.1	3559.92	5432.89	0.606601	1.64853	1.64853	0.721181	0.0539786	1.26778
sp|Q8WWM7-3|ATX2L_HUMAN	ATXN2L	ATX2L_HUMAN Isoform 3 of Ataxin-2-like protein	29	3154.85	3696.73	4772.34	5782.71	7130.36	6248.34	0.606632	1.64845	1.64845	0.721107	0.0152907	1.81557
sp|P51665|PSMD7_HUMAN	PSMD7	PSMD7_HUMAN 26S proteasome non-ATPase regulatory subunit 7	6	580.577	551.031	682.421	977.612	820.887	1190.14	0.606975	1.64751	1.64751	0.720291	0.0265429	1.57605
sp|Q8TF05|PP4R1_HUMAN	PPP4R1	PP4R1_HUMAN Serine/threonine-protein phosphatase 4 regulatory subunit 1	9	844.63	582.789	987.518	1469.68	996.621	1511.71	0.607071	1.64725	1.64725	0.720062	0.0624156	1.20471
sp|Q66PJ3|AR6P4_HUMAN	ARL6IP4	AR6P4_HUMAN ADP-ribosylation factor-like protein 6-interacting protein 4	6	557.511	682.483	931.547	1134.91	1329.36	1112.78	0.607076	1.64724	1.64724	0.720051	0.0225081	1.64766
sp|Q96RY7|IF140_HUMAN	IFT140	IF140_HUMAN Intraflagellar transport protein 140 homolog	1	83.1589	56.469	62.259	132.472	98.4255	101.599	0.607185	1.64694	1.64694	0.719792	0.0324984	1.48814
sp|Q96A72|MGN2_HUMAN	MAGOHB	MGN2_HUMAN Protein mago nashi homolog 2	5	654.954	550.41	1004.48	1547.84	1024.88	1063.58	0.607718	1.6455	1.6455	0.718527	0.0937268	1.02814
sp|P41161|ETV5_HUMAN	ETV5	ETV5_HUMAN ETS translocation variant 5	1	35.2428	35.9502	38.1557	58.2454	53.4613	68.1614	0.607938	1.6449	1.6449	0.718003	0.00599758	2.22202
sp|P35080|PROF2_HUMAN	PFN2	PROF2_HUMAN Profilin-2	3	576.694	869.092	914.001	1056.26	1284.87	1540.23	0.607979	1.64479	1.64479	0.717906	0.0443987	1.35263
sp|P00492|HPRT_HUMAN	HPRT1	HPRT_HUMAN Hypoxanthine-guanine phosphoribosyltransferase	5	760.061	924.858	736.72	1063.44	1315.61	1602.84	0.608163	1.6443	1.6443	0.71747	0.0355246	1.44947
sp|Q04760|LGUL_HUMAN	GLO1	LGUL_HUMAN Lactoylglutathione lyase	6	725.93	1100.92	1096.36	1169.91	1676.61	1959.82	0.608199	1.6442	1.6442	0.717385	0.0749422	1.12527
sp|Q05086|UBE3A_HUMAN	UBE3A	UBE3A_HUMAN Ubiquitin-protein ligase E3A	7	534.003	458.117	548.581	787.222	721.701	1022.46	0.60864	1.64301	1.64301	0.716339	0.0258868	1.58692
sp|P49321-3|NASP_HUMAN	NASP	NASP_HUMAN Isoform 3 of Nuclear autoantigenic sperm protein	15	1453.39	1881.98	1785.04	1762.56	2980.98	3668.2	0.608722	1.64279	1.64279	0.716145	0.12761	0.894114
tr|B7Z9C2|B7Z9C2_HUMAN	NAP1L1	B7Z9C2_HUMAN Nucleosome assembly protein 1-like 1	1	36.8664	48.2948	34.8251	54.2948	62.7316	80.0653	0.608784	1.64262	1.64262	0.715997	0.0413228	1.38381
sp|P58546|MTPN_HUMAN	MTPN	MTPN_HUMAN Myotrophin	6	649.102	926.91	1296.41	1391.49	1439.49	1886.22	0.608925	1.64224	1.64224	0.715663	0.0659738	1.18063
sp|O75832|PSD10_HUMAN	PSMD10	PSD10_HUMAN 26S proteasome non-ATPase regulatory subunit 10	4	489.025	366.815	559.948	775.148	636.924	911.485	0.609319	1.64118	1.64118	0.71473	0.0358551	1.44545
sp|Q8WXX5|DNJC9_HUMAN	DNAJC9	DNJC9_HUMAN DnaJ homolog subfamily C member 9	8	1265.39	1595.31	1674.22	2378.66	2449.02	2611.02	0.609639	1.64032	1.64032	0.713973	0.00247704	2.60607
sp|Q96AB3-2|ISOC2_HUMAN	ISOC2	ISOC2_HUMAN Isoform 2 of Isochorismatase domain-containing protein 2, mitochondrial	4	173.622	193.44	198.662	223.94	382.351	321.421	0.609806	1.63987	1.63987	0.713579	0.0612953	1.21257
sp|Q8NE71|ABCF1_HUMAN	ABCF1	ABCF1_HUMAN ATP-binding cassette sub-family F member 1	22	2403.8	1644.56	3031.86	4473.04	3262.84	3873.86	0.609852	1.63974	1.63974	0.71347	0.0469343	1.32851
sp|Q9BR76|COR1B_HUMAN	CORO1B	COR1B_HUMAN Coronin-1B	18	1484.86	1624.5	2779.21	3039.88	2837.4	3776.44	0.609979	1.6394	1.6394	0.713168	0.0659228	1.18096
sp|Q99973|TEP1_HUMAN	TEP1	TEP1_HUMAN Telomerase protein component 1	1	79.0709	54.5188	50.4833	109.734	96.373	95.6462	0.610012	1.63931	1.63931	0.713091	0.0174282	1.75875
sp|Q9BV73|CP250_HUMAN	CEP250	CP250_HUMAN Centrosome-associated protein CEP250	33	3085.07	3661.35	2550.25	4267.91	5882.64	5086.57	0.610133	1.63899	1.63899	0.712804	0.0249133	1.60357
sp|P78318|IGBP1_HUMAN	IGBP1	IGBP1_HUMAN Immunoglobulin-binding protein 1	11	710.315	907.393	963.683	1394.29	1279.99	1555.95	0.610225	1.63874	1.63874	0.712587	0.00773939	2.11129
sp|Q9C035|TRIM5_HUMAN	TRIM5	TRIM5_HUMAN Tripartite motif-containing protein 5	3	191.337	140.157	168.606	257.513	209.764	352.155	0.610301	1.63854	1.63854	0.712408	0.0744942	1.12788
sp|P31948|STIP1_HUMAN	STIP1	STIP1_HUMAN Stress-induced-phosphoprotein 1	50	6865.12	8032.01	10098.9	11250.7	13274.7	16404.4	0.610705	1.63745	1.63745	0.711453	0.0400722	1.39716
sp|Q86Y56|HEAT2_HUMAN	HEATR2	HEAT2_HUMAN HEAT repeat-containing protein 2	14	2451.3	1366.47	1832.94	4035.5	2206.68	3005.43	0.611045	1.63654	1.63654	0.710648	0.123273	0.909133
sp|Q03154|ACY1_HUMAN	ACY1	ACY1_HUMAN Aminoacylase-1	8	616.467	710.38	659.373	881.485	1049.34	1319.09	0.611161	1.63623	1.63623	0.710377	0.0319065	1.49612
tr|E9PF99|E9PF99_HUMAN	CEP192	E9PF99_HUMAN Centrosomal protein of 192 kDa	12	1442.63	1298.57	1386.19	2274.71	2380.24	2091.84	0.611756	1.63464	1.63464	0.708971	0.000750224	3.12481
sp|Q9Y2L5|TPPC8_HUMAN	TRAPPC8	TPPC8_HUMAN Trafficking protein particle complex subunit 8	5	509.716	389.119	559.524	833.775	758.409	791.248	0.611874	1.63432	1.63432	0.708695	0.00500089	2.30095
sp|Q9UFW8|CGBP1_HUMAN	CGGBP1	CGBP1_HUMAN CGG triplet repeat-binding protein 1	5	534.51	682.267	829.084	800.948	1184.06	1357.87	0.612006	1.63397	1.63397	0.708383	0.0798501	1.09772
sp|Q8IYI6|EXOC8_HUMAN	EXOC8	EXOC8_HUMAN Exocyst complex component 8	10	865.565	907.529	1220.78	1690.32	1410	1791.37	0.612033	1.6339	1.6339	0.708319	0.0167345	1.77639
sp|Q7LBR1|CHM1B_HUMAN	CHMP1B	CHM1B_HUMAN Charged multivesicular body protein 1b	4	212.173	269.251	266.79	296.645	396.672	528.833	0.612211	1.63342	1.63342	0.707898	0.0862823	1.06408
sp|Q13526|PIN1_HUMAN	PIN1	PIN1_HUMAN Peptidyl-prolyl cis-trans isomerase NIMA-interacting 1	2	235.201	380.801	378.934	407.9	527.659	689.352	0.612302	1.63318	1.63318	0.707685	0.0909666	1.04112
sp|Q86YD5|LRAD3_HUMAN	LDLRAD3	LRAD3_HUMAN Low-density lipoprotein receptor class A domain-containing protein 3	3	329.009	333.544	281.297	569.481	384.755	586.531	0.612585	1.63243	1.63243	0.707019	0.0406703	1.39072
sp|P63098|CANB1_HUMAN	PPP3R1	CANB1_HUMAN Calcineurin subunit B type 1	1	173.344	422.839	316.161	348.629	509.227	631.079	0.612749	1.63199	1.63199	0.706631	0.153061	0.815135
sp|Q9NT62|ATG3_HUMAN	ATG3	ATG3_HUMAN Ubiquitin-like-conjugating enzyme ATG3	9	1392.14	1060.64	1120.74	2382.26	1403.46	2043.18	0.613069	1.63114	1.63114	0.705878	0.0690504	1.16083
sp|P21333|FLNA_HUMAN	FLNA	FLNA_HUMAN Filamin-A	178	16231.9	16347.9	37738.4	37164.1	33183	44338.4	0.613139	1.63095	1.63095	0.705713	0.133018	0.87609
sp|Q14203|DCTN1_HUMAN	DCTN1	DCTN1_HUMAN Dynactin subunit 1	26	3104.19	2467.84	3275.52	4850.08	4270.44	5308.96	0.613158	1.6309	1.6309	0.705669	0.0086876	2.0611
sp|Q6FI81|CPIN1_HUMAN	CIAPIN1	CPIN1_HUMAN Anamorsin	7	740.934	677.502	1055.53	1335.34	1166.45	1532.1	0.613295	1.63054	1.63054	0.705346	0.0299271	1.52394
sp|Q68D85|NR3L1_HUMAN	NCR3LG1	NR3L1_HUMAN Natural cytotoxicity triggering receptor 3 ligand 1	5	514.33	656.906	654.836	1048.29	939.663	989.262	0.613349	1.63039	1.63039	0.70522	0.00248337	2.60496
sp|Q15382|RHEB_HUMAN	RHEB	RHEB_HUMAN GTP-binding protein Rheb	2	270.396	218.108	273.189	521.96	304.426	415.33	0.61342	1.63021	1.63021	0.705054	0.0704345	1.15221
sp|Q13114|TRAF3_HUMAN	TRAF3	TRAF3_HUMAN TNF receptor-associated factor 3	3	270.283	270.332	247.459	430.815	398.052	455.763	0.613464	1.63009	1.63009	0.70495	0.000839149	3.07616
sp|Q9NX55|HYPK_HUMAN	HYPK	HYPK_HUMAN Huntingtin-interacting protein K	1	132.591	245.764	109.817	120.139	328.522	346.911	0.613611	1.6297	1.6297	0.704603	0.289507	0.538341
sp|P62942|FKB1A_HUMAN	FKBP1A	FKB1A_HUMAN Peptidyl-prolyl cis-trans isomerase FKBP1A	1	13.1693	8.73176	32.9149	42.7674	23.5305	23.0206	0.613713	1.62943	1.62943	0.704363	0.308812	0.510305
tr|F8VQZ7|F8VQZ7_HUMAN	METAP2	F8VQZ7_HUMAN Methionine aminopeptidase 2	2	385.704	411.833	540.512	704.381	768.732	706.515	0.613889	1.62896	1.62896	0.703951	0.00582891	2.23441
sp|Q6ZSR9|YJ005_HUMAN		YJ005_HUMAN Uncharacterized protein FLJ45252	3	222.536	288.796	355.296	455.335	416.791	539.535	0.613907	1.62891	1.62891	0.703909	0.026189	1.58188
sp|P09619|PGFRB_HUMAN	PDGFRB	PGFRB_HUMAN Platelet-derived growth factor receptor beta	6	743.371	765.576	770.945	1258.87	821.629	1633.23	0.613909	1.62891	1.62891	0.703903	0.11137	0.953232
sp|O43318|M3K7_HUMAN	MAP3K7	M3K7_HUMAN Mitogen-activated protein kinase kinase kinase 7	7	708.344	748.45	1190.54	1417.15	1219.07	1675.42	0.613997	1.62867	1.62867	0.703697	0.0524874	1.27994
sp|Q9H334|FOXP1_HUMAN	FOXP1	FOXP1_HUMAN Forkhead box protein P1	3	237.684	273.753	359.74	362.893	345.514	710.276	0.614074	1.62847	1.62847	0.703514	0.215627	0.666297
sp|Q8NC42|RN149_HUMAN	RNF149	RN149_HUMAN E3 ubiquitin-protein ligase RNF149	8	869.678	770.65	799.29	1329.87	1105.19	1536.44	0.614281	1.62792	1.62792	0.703029	0.0162562	1.78898
sp|Q86YR5|GPSM1_HUMAN	GPSM1	GPSM1_HUMAN G-protein-signaling modulator 1	3	301.444	327.41	343.44	399.382	486.452	696.825	0.614342	1.62776	1.62776	0.702886	0.0845443	1.07292
sp|Q92616|GCN1L_HUMAN	GCN1L1	GCN1L_HUMAN Translational activator GCN1	67	10114.1	5152.69	8619.89	16429.7	9531.53	12914.1	0.614443	1.62749	1.62749	0.702649	0.113663	0.944381
sp|O75223|GGCT_HUMAN	GGCT	GGCT_HUMAN Gamma-glutamylcyclotransferase	10	897.955	1380.7	1171	1292.7	2063.13	2255.39	0.614778	1.6266	1.6266	0.701862	0.0913653	1.03922
sp|P00441|SODC_HUMAN	SOD1	SODC_HUMAN Superoxide dismutase [Cu-Zn]	7	1045.98	1657.16	2041.75	2205.01	2400.45	3111.7	0.614849	1.62641	1.62641	0.701695	0.0684126	1.16486
sp|Q00796|DHSO_HUMAN	SORD	DHSO_HUMAN Sorbitol dehydrogenase	8	842.212	733.454	905.23	1395.61	1154.05	1483.35	0.615147	1.62563	1.62563	0.700996	0.00943377	2.02531
sp|Q9NWS0|PIHD1_HUMAN	PIH1D1	PIHD1_HUMAN PIH1 domain-containing protein 1	5	448.934	537.103	623.787	735.155	852.735	1028.87	0.615197	1.62549	1.62549	0.700879	0.0276578	1.55818
sp|Q8WVT3|TPC12_HUMAN	TRAPPC12	TPC12_HUMAN Trafficking protein particle complex subunit 12	6	531.069	571.381	644.978	944.453	841.138	1054.61	0.615248	1.62536	1.62536	0.70076	0.00652546	2.18539
sp|P01008|ANT3_HUMAN	SERPINC1	ANT3_HUMAN Antithrombin-III	2	266.854	242.927	233.138	449.426	399.229	358.538	0.61541	1.62493	1.62493	0.70038	0.00532136	2.27398
sp|P52799|EFNB2_HUMAN	EFNB2	EFNB2_HUMAN Ephrin-B2	3	282.748	405.503	496.285	613.843	534.849	775.585	0.615575	1.6245	1.6245	0.699994	0.0587114	1.23128
sp|Q15437|SC23B_HUMAN	SEC23B	SC23B_HUMAN Protein transport protein Sec23B	12	1101.47	1012.04	1181.05	1840.02	1621.24	1889.92	0.61567	1.62425	1.62425	0.699771	0.0020237	2.69385
sp|Q9NR46|SHLB2_HUMAN	SH3GLB2	SHLB2_HUMAN Endophilin-B2	4	368.449	450.802	617.457	781.104	708.075	843.88	0.615804	1.62389	1.62389	0.699456	0.0228433	1.64124
sp|Q13045-2|FLII_HUMAN	FLII	FLII_HUMAN Isoform 2 of Protein flightless-1 homolog	3	184.521	123.232	271.106	373.981	244.85	321.164	0.615811	1.62388	1.62388	0.699441	0.102117	0.990902
sp|Q9Y3C5|RNF11_HUMAN	RNF11	RNF11_HUMAN RING finger protein 11	3	174.342	183.404	143.813	306.401	224.809	283.218	0.615842	1.62379	1.62379	0.699368	0.0182571	1.73857
sp|Q13451|FKBP5_HUMAN	FKBP5	FKBP5_HUMAN Peptidyl-prolyl cis-trans isomerase FKBP5	9	1094.02	1076.51	1235.76	1697.14	1789.75	2044.05	0.615861	1.62374	1.62374	0.699323	0.00356367	2.4481
sp|Q5TAQ9|DCAF8_HUMAN	DCAF8	DCAF8_HUMAN DDB1- and CUL4-associated factor 8	2	68.0346	75.7189	87.5758	112.388	128.504	134.603	0.616065	1.62321	1.62321	0.698846	0.00531268	2.27469
sp|O60343|TBCD4_HUMAN	TBC1D4	TBCD4_HUMAN TBC1 domain family member 4	15	2505.52	1306.08	1632.58	3896.61	2128.66	2810.54	0.61615	1.62298	1.62298	0.698648	0.145736	0.836433
sp|Q96MC6|HIAT1_HUMAN	HIAT1	HIAT1_HUMAN Hippocampus abundant transcript 1 protein	2	51.0521	36.437	37.1507	68.8518	60.0217	73.4144	0.616151	1.62298	1.62298	0.698645	0.013761	1.86135
sp|P54762|EPHB1_HUMAN	EPHB1	EPHB1_HUMAN Ephrin type-B receptor 1	2	54.1867	36.2615	48.8822	92.4892	48.5574	84.9921	0.616401	1.62232	1.62232	0.69806	0.118343	0.926857
sp|Q06330|SUH_HUMAN	RBPJ	SUH_HUMAN Recombining binding protein suppressor of hairless	2	245.1	123.29	238.205	383.113	241.416	359.552	0.616408	1.6223	1.6223	0.698043	0.0999473	1.00023
sp|O00233|PSMD9_HUMAN	PSMD9	PSMD9_HUMAN 26S proteasome non-ATPase regulatory subunit 9	6	359.021	504.239	607.853	583.942	788.391	1013.64	0.616567	1.62188	1.62188	0.69767	0.100845	0.996348
sp|P00558|PGK1_HUMAN	PGK1	PGK1_HUMAN Phosphoglycerate kinase 1	29	3566.02	4900.98	4983.74	5629	7430.69	8745.3	0.616865	1.6211	1.6211	0.696973	0.0514796	1.28837
sp|Q92626|PXDN_HUMAN	PXDN	PXDN_HUMAN Peroxidasin homolog	44	4226.78	4078.92	3934.81	5973.25	6914.75	6953.6	0.616911	1.62098	1.62098	0.696865	0.00157245	2.80342
sp|P34896|GLYC_HUMAN	SHMT1	GLYC_HUMAN Serine hydroxymethyltransferase, cytosolic	1	49.3128	39.5283	43.1748	81.0109	58.3374	74.6381	0.616936	1.62091	1.62091	0.696807	0.0203389	1.69167
sp|P23468-2|PTPRD_HUMAN	PTPRD	PTPRD_HUMAN Isoform 2 of Receptor-type tyrosine-protein phosphatase delta	5	252.551	279.472	256.209	420.446	403.907	452.945	0.617109	1.62046	1.62046	0.696403	0.00061545	3.21081
sp|Q13217|DNJC3_HUMAN	DNAJC3	DNJC3_HUMAN DnaJ homolog subfamily C member 3	37	5646.91	5144.33	6718.81	9817.82	10154.5	8339.78	0.618465	1.61691	1.61691	0.693236	0.00768575	2.11431
sp|P63244|GBLP_HUMAN	GNB2L1	GBLP_HUMAN Guanine nucleotide-binding protein subunit beta-2-like 1	28	2926.16	3058.47	3666.55	4930.05	5123.93	5548.19	0.618579	1.61661	1.61661	0.692969	0.00245323	2.61026
sp|Q9BY42|RTF2_HUMAN	RTFDC1	RTF2_HUMAN Protein RTF2 homolog	7	1214.45	1526.48	2137.74	2173.37	2510.82	3198.09	0.618941	1.61566	1.61566	0.692125	0.069016	1.16105
sp|Q9H9Y4|GPN2_HUMAN	GPN2	GPN2_HUMAN GPN-loop GTPase 2	1	94.3557	78.6302	81.8577	151.926	108.761	150.983	0.619048	1.61538	1.61538	0.691876	0.0253421	1.59616
sp|Q8N6R0|MET13_HUMAN	METTL13	MET13_HUMAN Methyltransferase-like protein 13	6	337.185	278.81	385.031	574.809	472.77	569.239	0.619133	1.61516	1.61516	0.691678	0.0104647	1.98027
sp|Q16186|ADRM1_HUMAN	ADRM1	ADRM1_HUMAN Proteasomal ubiquitin receptor ADRM1	7	476	539.427	546.119	632.357	767.655	1122	0.619167	1.61507	1.61507	0.6916	0.0960451	1.01752
sp|P28066|PSA5_HUMAN	PSMA5	PSA5_HUMAN Proteasome subunit alpha type-5	15	1483.45	1611.94	1854.34	2429.85	2407.93	3153.83	0.619366	1.61455	1.61455	0.691136	0.0194025	1.71214
sp|P46934-4|NEDD4_HUMAN	NEDD4	NEDD4_HUMAN Isoform 4 of E3 ubiquitin-protein ligase NEDD4	12	1479.73	1530.51	1629.57	2713.38	2120.33	2656.53	0.619447	1.61434	1.61434	0.690946	0.00805439	2.09397
sp|Q13867|BLMH_HUMAN	BLMH	BLMH_HUMAN Bleomycin hydrolase	4	387.701	450.307	446.414	548.616	625.769	898.248	0.619705	1.61367	1.61367	0.690345	0.0717091	1.14443
sp|Q9NQY0|BIN3_HUMAN	BIN3	BIN3_HUMAN Bridging integrator 3	8	690.887	969.898	1201.44	1338	1404.92	1874.13	0.619925	1.6131	1.6131	0.689834	0.0594285	1.22601
sp|Q9UNM6|PSD13_HUMAN	PSMD13	PSD13_HUMAN 26S proteasome non-ATPase regulatory subunit 13	12	1551.49	1392.53	2114.61	2758.92	2308.42	3090	0.620132	1.61256	1.61256	0.689352	0.0305582	1.51487
sp|P06132|DCUP_HUMAN	UROD	DCUP_HUMAN Uroporphyrinogen decarboxylase	5	400.548	441.771	486.841	635.702	717.479	789.816	0.620234	1.61229	1.61229	0.689115	0.00601581	2.22071
sp|P42126|ECI1_HUMAN	ECI1	ECI1_HUMAN Enoyl-CoA delta isomerase 1, mitochondrial	14	882.634	883.869	1032.19	1389.91	1800.32	1322.03	0.620242	1.61227	1.61227	0.689097	0.0221997	1.65365
sp|Q7Z4G1-2|COMD6_HUMAN	COMMD6	COMD6_HUMAN Isoform 2 of COMM domain-containing protein 6	1	123.066	158.194	157.943	227.555	201.961	278.096	0.620683	1.61113	1.61113	0.688071	0.0238757	1.62204
sp|Q9H2H8|PPIL3_HUMAN	PPIL3	PPIL3_HUMAN Peptidyl-prolyl cis-trans isomerase-like 3	1	97.476	130.829	127.99	172.523	195.029	206.155	0.62104	1.6102	1.6102	0.687242	0.00760133	2.11911
sp|Q9H6R3|ACSS3_HUMAN	ACSS3	ACSS3_HUMAN Acyl-CoA synthetase short-chain family member 3, mitochondrial	20	3462.81	3271.19	3248	4860.28	5975.61	5236.75	0.621055	1.61016	1.61016	0.687206	0.00372547	2.42882
sp|P52926|HMGA2_HUMAN	HMGA2	HMGA2_HUMAN High mobility group protein HMGI-C	4	441.29	696.683	553.887	831.328	663.844	1228.81	0.621098	1.61005	1.61005	0.687107	0.133454	0.874668
sp|O43299|AP5Z1_HUMAN	AP5Z1	AP5Z1_HUMAN AP-5 complex subunit zeta-1	1	49.5252	23.6825	43.6179	74.3384	44.6434	69.0777	0.621216	1.60975	1.60975	0.686833	0.119737	0.92177
sp|O60678|ANM3_HUMAN	PRMT3	ANM3_HUMAN Protein arginine N-methyltransferase 3	3	188.274	149.125	258.79	357.05	250.315	352.096	0.621379	1.60932	1.60932	0.686454	0.0627115	1.20265
sp|O00562|PITM1_HUMAN	PITPNM1	PITM1_HUMAN Membrane-associated phosphatidylinositol transfer protein 1	7	641.931	498.779	534.299	1013.68	832.112	849.345	0.621493	1.60903	1.60903	0.68619	0.00920335	2.03605
sp|P55327-3|TPD52_HUMAN	TPD52	TPD52_HUMAN Isoform 3 of Tumor protein D52	2	103.782	207.64	144.173	201.889	237.708	293.391	0.621559	1.60886	1.60886	0.686038	0.0833384	1.07915
sp|P14174|MIF_HUMAN	MIF	MIF_HUMAN Macrophage migration inhibitory factor	2	87.5309	125.666	78.2813	103.675	178.283	186.881	0.621702	1.60849	1.60849	0.685705	0.121319	0.916072
sp|Q66K14|TBC9B_HUMAN	TBC1D9B	TBC9B_HUMAN TBC1 domain family member 9B	9	1279.11	701.628	960.212	1974.44	1122.29	1633.68	0.621711	1.60846	1.60846	0.685683	0.116511	0.933635
sp|Q9H4A3-6|WNK1_HUMAN	WNK1	WNK1_HUMAN Isoform 5 of Serine/threonine-protein kinase WNK1	19	2702.14	2080.82	2732.96	4577.89	3280.05	4223.52	0.622104	1.60745	1.60745	0.684773	0.0261705	1.58219
sp|Q9Y6E2|BZW2_HUMAN	BZW2	BZW2_HUMAN Basic leucine zipper and W2 domain-containing protein 2	21	2259.66	2092.24	2322.23	3716.17	3187.24	3821.68	0.622291	1.60696	1.60696	0.684338	0.00289992	2.53761
sp|Q6ZS30|NBEL1_HUMAN	NBEAL1	NBEL1_HUMAN Neurobeachin-like protein 1	1	96.7128	51.8725	76.4259	160.165	76.307	125.026	0.622441	1.60658	1.60658	0.683991	0.174048	0.759331
sp|P13798|ACPH_HUMAN	APEH	ACPH_HUMAN Acylamino-acid-releasing enzyme	10	992.539	1015.59	996.475	1388.58	1538.97	1898.16	0.622624	1.60611	1.60611	0.683566	0.0159792	1.79645
sp|O95163|ELP1_HUMAN	IKBKAP	ELP1_HUMAN Elongator complex protein 1	7	590.439	437.201	616.394	1013.75	751.644	872.815	0.623163	1.60472	1.60472	0.682319	0.0244428	1.61185
sp|Q13506|NAB1_HUMAN	NAB1	NAB1_HUMAN NGFI-A-binding protein 1	3	185.136	249.534	163.93	222.367	378.613	359.357	0.623323	1.60431	1.60431	0.681948	0.0955956	1.01956
sp|P27361|MK03_HUMAN	MAPK3	MK03_HUMAN Mitogen-activated protein kinase 3	7	453.594	506.834	565.813	833.398	746.419	867.103	0.62374	1.60323	1.60323	0.680984	0.00316892	2.49909
sp|Q16678|CP1B1_HUMAN	CYP1B1	CP1B1_HUMAN Cytochrome P450 1B1	15	1988.26	1110.77	1643.89	2677.29	2859.55	2066.52	0.623793	1.6031	1.6031	0.680862	0.0528554	1.27691
sp|Q5XPI4-2|RN123_HUMAN	RNF123	RN123_HUMAN Isoform 2 of E3 ubiquitin-protein ligase RNF123	1	56.1488	42.3611	57.7047	109.336	54.7498	86.327	0.623828	1.60301	1.60301	0.680779	0.130766	0.883504
sp|P12821|ACE_HUMAN	ACE	ACE_HUMAN Angiotensin-converting enzyme	1	59.9405	61.2974	55.6522	106.06	79.0218	98.3517	0.624097	1.60231	1.60231	0.680157	0.0124425	1.90509
sp|O15162|PLS1_HUMAN	PLSCR1	PLS1_HUMAN Phospholipid scramblase 1	8	783.676	810.518	795.416	1384.75	1117.36	1326.75	0.624105	1.60229	1.60229	0.68014	0.00417831	2.379
sp|O00308|WWP2_HUMAN	WWP2	WWP2_HUMAN NEDD4-like E3 ubiquitin-protein ligase WWP2	5	397.897	277.162	358.718	649.368	415.811	590.807	0.624267	1.60188	1.60188	0.679765	0.0577737	1.23827
sp|A6NHG4|DDTL_HUMAN	DDTL	DDTL_HUMAN D-dopachrome decarboxylase-like protein	8	430.702	595.05	509.599	606.449	845.134	1007.61	0.624331	1.60171	1.60171	0.679616	0.0705955	1.15122
sp|Q9Y4F5|C170B_HUMAN	CEP170B	C170B_HUMAN Centrosomal protein of 170 kDa protein B	1	63.2015	72.9042	122.741	125.492	118.599	170.049	0.625022	1.59994	1.59994	0.678021	0.102144	0.990788
sp|Q9BRP1|PDD2L_HUMAN	PDCD2L	PDD2L_HUMAN Programmed cell death protein 2-like	1	60.7563	59.5006	76.3994	110.604	96.2175	107.735	0.625186	1.59952	1.59952	0.677643	0.004923	2.30777
sp|Q9HBF4|ZFYV1_HUMAN	ZFYVE1	ZFYV1_HUMAN Zinc finger FYVE domain-containing protein 1	2	125.068	130.953	86.7346	172.702	150.348	225.148	0.625241	1.59938	1.59938	0.677517	0.0588482	1.23027
sp|Q9HB21|PKHA1_HUMAN	PLEKHA1	PKHA1_HUMAN Pleckstrin homology domain-containing family A member 1	4	243.241	267.411	334.667	431.253	439.669	480.808	0.625361	1.59908	1.59908	0.677239	0.00574811	2.24047
sp|Q96K21|ZFY19_HUMAN	ZFYVE19	ZFY19_HUMAN Zinc finger FYVE domain-containing protein 19	1	110.61	108.51	136.439	170.504	173.761	224.299	0.625363	1.59907	1.59907	0.677234	0.0222826	1.65203
sp|Q92597|NDRG1_HUMAN	NDRG1	NDRG1_HUMAN Protein NDRG1	2	120.788	200.417	89.1328	236.926	211.384	207.721	0.625485	1.59876	1.59876	0.676952	0.0756749	1.12105
sp|Q9BZK7|TBL1R_HUMAN	TBL1XR1	TBL1R_HUMAN F-box-like/WD repeat-containing protein TBL1XR1	7	605.676	556.467	612.838	848.956	962.224	1026.2	0.62557	1.59854	1.59854	0.676756	0.00294637	2.53071
sp|Q9Y262|EIF3L_HUMAN	EIF3L	EIF3L_HUMAN Eukaryotic translation initiation factor 3 subunit L	13	1473.02	1081.32	1930.85	2611.83	1980.99	2576.68	0.625593	1.59848	1.59848	0.676703	0.0488357	1.31126
sp|P39687|AN32A_HUMAN	ANP32A	AN32A_HUMAN Acidic leucine-rich nuclear phosphoprotein 32 family member A	8	883.148	1223.01	1226.6	1301.19	1940.64	2085.48	0.625599	1.59847	1.59847	0.676691	0.0671469	1.17297
sp|Q9UIC8-2|LCMT1_HUMAN	LCMT1	LCMT1_HUMAN Isoform 2 of Leucine carboxyl methyltransferase 1	1	85.7479	98.5084	86.6699	114.502	158.465	159.974	0.625781	1.598	1.598	0.676271	0.02509	1.6005
sp|O75368|SH3L1_HUMAN	SH3BGRL	SH3L1_HUMAN SH3 domain-binding glutamic acid-rich-like protein	2	85.0747	142.465	102.048	90.1611	199.947	236.507	0.625861	1.5978	1.5978	0.676086	0.236098	0.626907
sp|P11166|GTR1_HUMAN	SLC2A1	GTR1_HUMAN Solute carrier family 2, facilitated glucose transporter member 1	11	1496.81	1152.82	1230.94	2633.23	1590.55	1974.57	0.626065	1.59728	1.59728	0.675616	0.0742676	1.1292
sp|Q9UK41-2|VPS28_HUMAN	VPS28	VPS28_HUMAN Isoform 2 of Vacuolar protein sorting-associated protein 28 homolog	11	624.911	880.417	812.811	1052.72	1181.16	1468.82	0.626067	1.59727	1.59727	0.675611	0.0333207	1.47729
sp|Q9H446|RWDD1_HUMAN	RWDD1	RWDD1_HUMAN RWD domain-containing protein 1	2	158.851	208.429	235.216	272.505	315.678	374.01	0.62617	1.59701	1.59701	0.675375	0.0315304	1.50127
sp|P05413|FABPH_HUMAN	FABP3	FABPH_HUMAN Fatty acid-binding protein, heart	3	217.322	259.324	108.704	360.808	409.857	163.826	0.626384	1.59647	1.59647	0.674881	0.254522	0.594275
sp|P16333|NCK1_HUMAN	NCK1	NCK1_HUMAN Cytoplasmic protein NCK1	3	230.18	363.035	361.697	393.724	509.227	621.509	0.626394	1.59644	1.59644	0.674859	0.0744848	1.12793
sp|Q04771|ACVR1_HUMAN	ACVR1	ACVR1_HUMAN Activin receptor type-1	6	693.557	584.517	808.77	1207.55	859.253	1264.16	0.626499	1.59617	1.59617	0.674617	0.0433913	1.3626
sp|P33316|DUT_HUMAN	DUT	DUT_HUMAN Deoxyuridine 5'-triphosphate nucleotidohydrolase, mitochondrial	19	1766.55	2528.29	1741.82	2200.85	4452.04	2981.63	0.626566	1.596	1.596	0.674462	0.165828	0.780342
sp|P46976|GLYG_HUMAN	GYG1	GLYG_HUMAN Glycogenin-1	8	1240.4	944.799	1902.57	2267.62	1738.89	2516.83	0.626637	1.59582	1.59582	0.674297	0.0898106	1.04667
sp|Q9NR56|MBNL1_HUMAN	MBNL1	MBNL1_HUMAN Muscleblind-like protein 1	11	943.448	1073.83	1345.77	1540.12	1799.92	2026.07	0.62672	1.59561	1.59561	0.674107	0.0220791	1.65602
sp|P06241|FYN_HUMAN	FYN	FYN_HUMAN Tyrosine-protein kinase Fyn	3	179.312	209.212	268.358	378.302	245.013	424.679	0.626799	1.59541	1.59541	0.673924	0.0950005	1.02227
sp|Q9UBE0|SAE1_HUMAN	SAE1	SAE1_HUMAN SUMO-activating enzyme subunit 1	4	488.102	537.511	725.363	662.886	948.109	1181.51	0.627027	1.59483	1.59483	0.673401	0.105363	0.977311
sp|Q6ULP2|AFTIN_HUMAN	AFTPH	AFTIN_HUMAN Aftiphilin	1	50.024	65.4118	109.246	101.397	117.11	139.79	0.627083	1.59469	1.59469	0.673273	0.100675	0.997079
sp|Q9BST9|RTKN_HUMAN	RTKN	RTKN_HUMAN Rhotekin	1	45.3946	51.3288	61.659	88.779	69.8237	93.9217	0.627196	1.5944	1.5944	0.673011	0.0228974	1.64021
sp|P25786-2|PSA1_HUMAN	PSMA1	PSA1_HUMAN Isoform Long of Proteasome subunit alpha type-1	19	2201.15	2233.42	2810.86	3222.66	3700.98	4624.48	0.627412	1.59385	1.59385	0.672515	0.0348142	1.45824
sp|Q9NZZ3|CHMP5_HUMAN	CHMP5	CHMP5_HUMAN Charged multivesicular body protein 5	3	169.199	268.834	511.858	441.741	427.963	644.268	0.627416	1.59384	1.59384	0.672505	0.202453	0.693675
sp|Q9NYC9|DYH9_HUMAN	DNAH9	DYH9_HUMAN Dynein heavy chain 9, axonemal	4	367.372	410.266	389.972	651.556	551.122	657.984	0.627524	1.59356	1.59356	0.672258	0.00327095	2.48533
sp|Q15942|ZYX_HUMAN	ZYX	ZYX_HUMAN Zyxin	18	1995.41	2705.96	3796.72	4152.88	4283.96	5102.42	0.627663	1.59321	1.59321	0.671938	0.0492957	1.30719
sp|P14621|ACYP2_HUMAN	ACYP2	ACYP2_HUMAN Acylphosphatase-2	3	192.818	252.583	312.884	358.105	419.247	430.733	0.627675	1.59318	1.59318	0.67191	0.0222304	1.65305
sp|O15013|ARHGA_HUMAN	ARHGEF10	ARHGA_HUMAN Rho guanine nucleotide exchange factor 10	2	208.067	156.078	177.551	331.908	230.429	300.681	0.627676	1.59318	1.59318	0.671907	0.0332447	1.47828
sp|Q92688|AN32B_HUMAN	ANP32B	AN32B_HUMAN Acidic leucine-rich nuclear phosphoprotein 32 family member B	11	1141.57	1502.68	1657.52	1657.72	2511.64	2683.05	0.627775	1.59293	1.59293	0.671681	0.073135	1.13587
sp|Q08AD1|CAMP2_HUMAN	CAMSAP2	CAMP2_HUMAN Calmodulin-regulated spectrin-associated protein 2	2	174.112	158.882	233.969	359.247	234.025	309.825	0.627799	1.59287	1.59287	0.671626	0.0597871	1.22339
sp|Q13057-2|COASY_HUMAN	COASY	COASY_HUMAN Isoform 2 of Bifunctional coenzyme A synthase	7	783.785	637.285	738.495	1271.03	1138.53	1029.49	0.627954	1.59247	1.59247	0.671269	0.00656022	2.18308
sp|Q96GX2|A7L3B_HUMAN	ATXN7L3B	A7L3B_HUMAN Putative ataxin-7-like protein 3B	2	201.753	259.219	187.099	261.057	287.089	483.853	0.627976	1.59242	1.59242	0.671218	0.157458	0.802835
sp|Q9UMZ2|SYNRG_HUMAN	SYNRG	SYNRG_HUMAN Synergin gamma	9	832.123	1050.17	1587.7	1784.85	1572.47	2164.36	0.628431	1.59127	1.59127	0.670175	0.0733791	1.13443
sp|Q9H0W8|SMG9_HUMAN	SMG9	SMG9_HUMAN Protein SMG9	4	267.804	207.322	333.213	489.113	375.441	421.575	0.628505	1.59108	1.59108	0.670003	0.0315662	1.50078
sp|Q9UMY4|SNX12_HUMAN	SNX12	SNX12_HUMAN Sorting nexin-12	10	1004.68	1070.96	861.862	1626.95	1429.43	1616.43	0.628637	1.59074	1.59074	0.669701	0.00289224	2.53877
sp|Q96BI1|S22AI_HUMAN	SLC22A18	S22AI_HUMAN Solute carrier family 22 member 18	3	747.107	513.707	414.546	951.379	951.666	760.907	0.6289	1.59008	1.59008	0.669097	0.0483254	1.31582
sp|P36894|BMR1A_HUMAN	BMPR1A	BMR1A_HUMAN Bone morphogenetic protein receptor type-1A	9	1141.68	876.126	865.291	1678.95	1212.95	1690.51	0.629166	1.58941	1.58941	0.668487	0.0354445	1.45045
sp|Q92567|F168A_HUMAN	FAM168A	F168A_HUMAN Protein FAM168A	1	21.1683	31.3415	16.0875	19.2875	36.3826	53.3488	0.629224	1.58926	1.58926	0.668355	0.280505	0.55206
sp|Q99829|CPNE1_HUMAN	CPNE1	CPNE1_HUMAN Copine-1	23	2447.14	3662.48	2613.99	3748.19	4523.8	5591.81	0.629237	1.58923	1.58923	0.668326	0.0592953	1.22698
tr|L0R819|L0R819_HUMAN	ASNSD1	L0R819_HUMAN Alternative protein ASNSD1	1	33.7336	32.9881	51.5339	60.8958	57.8999	69.0705	0.629467	1.58865	1.58865	0.667797	0.0284854	1.54538
sp|Q13045|FLII_HUMAN	FLII	FLII_HUMAN Protein flightless-1 homolog	26	2772.16	2069.32	3750.85	5027.42	3771.47	4847.13	0.629658	1.58816	1.58816	0.667359	0.0545212	1.26343
sp|Q7Z6L1-4|TCPR1_HUMAN	TECPR1	TCPR1_HUMAN Isoform 4 of Tectonin beta-propeller repeat-containing protein 1	2	132.043	93.6375	92.0085	155.887	145.622	202.9	0.629824	1.58774	1.58774	0.666979	0.0471137	1.32685
sp|Q8NBW4|S38A9_HUMAN	SLC38A9	S38A9_HUMAN Putative sodium-coupled neutral amino acid transporter 9	3	408.231	296.885	334.934	538.126	420.53	691.945	0.630104	1.58704	1.58704	0.666339	0.0750579	1.1246
sp|P50579|MAP2_HUMAN	METAP2	MAP2_HUMAN Methionine aminopeptidase 2	22	2299.22	2518.15	2881.49	3803.08	4184.52	4226.1	0.630346	1.58643	1.58643	0.665784	0.00225754	2.64636
sp|Q9HCN8|SDF2L_HUMAN	SDF2L1	SDF2L_HUMAN Stromal cell-derived factor 2-like protein 1	16	1822.27	2731.91	2170.59	2698.49	4696.39	3271.01	0.630493	1.58606	1.58606	0.665448	0.113528	0.944898
sp|Q14997|PSME4_HUMAN	PSME4	PSME4_HUMAN Proteasome activator complex subunit 4	4	348.305	272.092	329.171	457.801	423.209	624.884	0.630568	1.58587	1.58587	0.665277	0.0490454	1.3094
sp|Q13332-6|PTPRS_HUMAN	PTPRS	PTPRS_HUMAN Isoform 2 of Receptor-type tyrosine-protein phosphatase S	26	2538.79	2065.03	2337.98	3912.35	2521.76	4567.07	0.631005	1.58477	1.58477	0.664277	0.0939139	1.02727
sp|P16989|YBOX3_HUMAN	YBX3	YBOX3_HUMAN Y-box-binding protein 3	10	626.429	787.095	1327.7	1323.52	1544	1476.59	0.631021	1.58473	1.58473	0.66424	0.0737418	1.13229
sp|P28330|ACADL_HUMAN	ACADL	ACADL_HUMAN Long-chain specific acyl-CoA dehydrogenase, mitochondrial	4	506.951	497.753	555.019	662.125	963.3	846.198	0.631052	1.58466	1.58466	0.664169	0.0273094	1.56369
sp|P57764|GSDMD_HUMAN	GSDMD	GSDMD_HUMAN Gasdermin-D	8	1067.65	924.245	787.947	1480.49	1241.48	1682.99	0.631071	1.58461	1.58461	0.664126	0.0230159	1.63797
sp|Q15555|MARE2_HUMAN	MAPRE2	MARE2_HUMAN Microtubule-associated protein RP/EB family member 2	6	714.441	710.473	1046.31	1120.4	1152.43	1642.97	0.63109	1.58456	1.58456	0.664081	0.0761043	1.11859
sp|Q6PGP7|TTC37_HUMAN	TTC37	TTC37_HUMAN Tetratricopeptide repeat protein 37	15	2452.32	1584.97	2436	3740.12	2671.19	3845.46	0.631124	1.58448	1.58448	0.664005	0.0556798	1.2543
sp|P55899|FCGRN_HUMAN	FCGRT	FCGRN_HUMAN IgG receptor FcRn large subunit p51	2	229.992	159.77	324.695	444.817	270.206	416.293	0.631527	1.58346	1.58346	0.663083	0.126476	0.897993
sp|Q9NWV8|BABA1_HUMAN	BABAM1	BABA1_HUMAN BRISC and BRCA1-A complex member 1	5	370.629	407.458	459.6	602.656	626.799	730.357	0.631534	1.58345	1.58345	0.663069	0.00683116	2.16551
sp|Q96MX6|WDR92_HUMAN	WDR92	WDR92_HUMAN WD repeat-containing protein 92	5	675.263	666.157	943.659	1175.53	1071	1371.74	0.631539	1.58343	1.58343	0.663056	0.0247343	1.6067
sp|P15880|RS2_HUMAN	RPS2	RS2_HUMAN 40S ribosomal protein S2	23	3908.03	2570.6	3938.99	7404.22	4242.07	4845.64	0.63168	1.58308	1.58308	0.662735	0.131148	0.882239
sp|Q8WUM4|PDC6I_HUMAN	PDCD6IP	PDC6I_HUMAN Programmed cell death 6-interacting protein	46	6557.92	6265.34	7218.66	11173.2	9227.01	11317.5	0.631884	1.58257	1.58257	0.662268	0.00597903	2.22337
sp|O00487|PSDE_HUMAN	PSMD14	PSDE_HUMAN 26S proteasome non-ATPase regulatory subunit 14	9	1738.79	1736.87	1871.29	2344.65	2535.47	3581.47	0.631908	1.58251	1.58251	0.662213	0.0550737	1.25906
sp|Q5T0F9|C2D1B_HUMAN	CC2D1B	C2D1B_HUMAN Coiled-coil and C2 domain-containing protein 1B	3	177.063	182.165	200.031	323.588	265.859	295.3	0.632112	1.582	1.582	0.661748	0.00386645	2.41269
sp|Q9UH65|SWP70_HUMAN	SWAP70	SWP70_HUMAN Switch-associated protein 70	15	1561.77	1886.55	1643.93	2363.34	2545.91	3141.98	0.632481	1.58108	1.58108	0.660906	0.0179125	1.74684
sp|O60504|VINEX_HUMAN	SORBS3	VINEX_HUMAN Vinexin	13	999.406	1274.2	1695.18	1793.49	2036.59	2444.83	0.632485	1.58107	1.58107	0.660897	0.0503623	1.29789
sp|Q96CW5|GCP3_HUMAN	TUBGCP3	GCP3_HUMAN Gamma-tubulin complex component 3	4	417.669	301.903	436.515	695.859	514.028	617.725	0.632567	1.58086	1.58086	0.66071	0.0293642	1.53218
sp|Q8N543|OGFD1_HUMAN	OGFOD1	OGFD1_HUMAN 2-oxoglutarate and iron-dependent oxygenase domain-containing protein 1	2	231.964	358.826	303.248	320.909	478.66	612.262	0.633247	1.57916	1.57916	0.659159	0.133445	0.874699
sp|Q9NPH2|INO1_HUMAN	ISYNA1	INO1_HUMAN Inositol-3-phosphate synthase 1	5	504.467	465.617	422.937	656.739	689.356	853.676	0.633257	1.57914	1.57914	0.659136	0.0146578	1.83393
sp|Q96G03|PGM2_HUMAN	PGM2	PGM2_HUMAN Phosphoglucomutase-2	3	564.819	512.362	611.352	853.185	768.603	1043.94	0.633423	1.57872	1.57872	0.658759	0.0195322	1.70925
sp|O60925|PFD1_HUMAN	PFDN1	PFD1_HUMAN Prefoldin subunit 1	3	404.146	539.987	557.387	534.916	760.6	1074.52	0.633543	1.57842	1.57842	0.658485	0.151875	0.818513
sp|O00139-2|KIF2A_HUMAN	KIF2A	KIF2A_HUMAN Isoform 2 of Kinesin-like protein KIF2A	1	16.4428	15.509	22.3719	33.1397	21.5275	31.0726	0.633588	1.57831	1.57831	0.658383	0.0660662	1.18002
sp|Q15596|NCOA2_HUMAN	NCOA2	NCOA2_HUMAN Nuclear receptor coactivator 2	2	119.117	106.719	93.8496	133.871	151.093	219.279	0.633991	1.57731	1.57731	0.657465	0.0855482	1.06779
sp|Q14139-2|UBE4A_HUMAN	UBE4A	UBE4A_HUMAN Isoform 2 of Ubiquitin conjugation factor E4 A	12	1841.21	1564.2	1619.39	2844.46	2269.89	2809.37	0.634147	1.57692	1.57692	0.657112	0.00910711	2.04062
sp|Q9BRA2|TXD17_HUMAN	TXNDC17	TXD17_HUMAN Thioredoxin domain-containing protein 17	3	172.467	299.062	285.588	263.488	424.983	505.436	0.634151	1.57691	1.57691	0.657102	0.149254	0.826075
sp|Q8WVY7|UBCP1_HUMAN	UBLCP1	UBCP1_HUMAN Ubiquitin-like domain-containing CTD phosphatase 1	1	67.8222	80.7232	62.7901	78.8558	128.839	125.467	0.634333	1.57646	1.57646	0.656688	0.0751506	1.12407
sp|Q08AG7|MZT1_HUMAN	MZT1	MZT1_HUMAN Mitotic-spindle organizing protein 1	2	141.598	215.601	174.063	264.054	258.029	315.417	0.634343	1.57643	1.57643	0.656666	0.0221334	1.65495
sp|Q13426|XRCC4_HUMAN	XRCC4	XRCC4_HUMAN DNA repair protein XRCC4	6	588.531	706.198	872.34	1015.15	1247.78	1152.46	0.634501	1.57604	1.57604	0.656305	0.0174212	1.75892
sp|Q86XR8|CEP57_HUMAN	CEP57	CEP57_HUMAN Centrosomal protein of 57 kDa	12	1185.64	1932.6	1202.88	1796.23	2826.46	2184.82	0.634758	1.5754	1.5754	0.655722	0.0997474	1.0011
sp|P47813|IF1AX_HUMAN	EIF1AX	IF1AX_HUMAN Eukaryotic translation initiation factor 1A, X-chromosomal	5	577.573	1078.32	1012.85	830.59	1557.28	1811.1	0.635571	1.57339	1.57339	0.653875	0.20056	0.697756
sp|Q9UNE7|CHIP_HUMAN	STUB1	CHIP_HUMAN E3 ubiquitin-protein ligase CHIP	12	864.284	1185.39	1188.6	1541.57	1558.69	1993.91	0.635682	1.57311	1.57311	0.653622	0.0277595	1.55659
sp|Q13464|ROCK1_HUMAN	ROCK1	ROCK1_HUMAN Rho-associated protein kinase 1	11	728.139	717.59	1156	1332.19	1175.38	1584.96	0.635726	1.573	1.573	0.653522	0.0568144	1.24554
sp|P60981|DEST_HUMAN	DSTN	DEST_HUMAN Destrin	9	492.031	676.715	833.152	868.811	996.885	1283.04	0.635778	1.57288	1.57288	0.653404	0.071842	1.14362
sp|Q96JB2|COG3_HUMAN	COG3	COG3_HUMAN Conserved oligomeric Golgi complex subunit 3	4	556.582	376.21	370.189	811.048	534.325	703.755	0.635871	1.57265	1.57265	0.653194	0.0697468	1.15648
sp|Q9NSK7|CS012_HUMAN	C19orf12	CS012_HUMAN Protein C19orf12	1	23.5487	29.7587	34.4981	49.517	44.7711	43.7933	0.635897	1.57258	1.57258	0.653136	0.00990354	2.00421
sp|Q16635|TAZ_HUMAN	TAZ	TAZ_HUMAN Tafazzin	7	851.97	659.046	725.055	1401.29	1250.15	864.233	0.636029	1.57225	1.57225	0.652835	0.0657331	1.18222
sp|Q14542|S29A2_HUMAN	SLC29A2	S29A2_HUMAN Equilibrative nucleoside transporter 2	1	186.257	141.052	179.8	285.507	232.525	279.18	0.636103	1.57207	1.57207	0.652668	0.0114988	1.93935
sp|P42858|HD_HUMAN	HTT	HD_HUMAN Huntingtin	6	610.075	258.655	442.429	957.805	414.274	688.698	0.636245	1.57172	1.57172	0.652346	0.252137	0.598363
tr|R4GN35|R4GN35_HUMAN	DENND4C	R4GN35_HUMAN DENN domain-containing protein 4C	8	1115.39	713.467	855.721	1653.47	1026.91	1537.28	0.636509	1.57107	1.57107	0.651747	0.0861425	1.06478
sp|Q9Y6D5|BIG2_HUMAN	ARFGEF2	BIG2_HUMAN Brefeldin A-inhibited guanine nucleotide-exchange protein 2	9	1743	951.298	1101	2445.52	1482.52	2032.18	0.636771	1.57042	1.57042	0.651152	0.122765	0.910927
sp|P30419|NMT1_HUMAN	NMT1	NMT1_HUMAN Glycylpeptide N-tetradecanoyltransferase 1	10	1509.63	1270.78	1702.91	2509.25	2124.09	2406.16	0.63688	1.57015	1.57015	0.650905	0.00741347	2.12998
sp|Q96P48|ARAP1_HUMAN	ARAP1	ARAP1_HUMAN Arf-GAP with Rho-GAP domain, ANK repeat and PH domain-containing protein 1	6	438.085	290.77	354.874	677.07	466.2	558.189	0.636941	1.57	1.57	0.650768	0.050569	1.29612
sp|Q13530|SERC3_HUMAN	SERINC3	SERC3_HUMAN Serine incorporator 3	14	1938.68	1581.86	1594.64	2645.64	1962.59	3421.11	0.637061	1.56971	1.56971	0.650496	0.0904421	1.04363
sp|Q8TD22|SFXN5_HUMAN	SFXN5	SFXN5_HUMAN Sideroflexin-5	8	1127.18	868.882	872.035	1461.11	1714.45	1326.12	0.637117	1.56957	1.56957	0.65037	0.0187177	1.72775
sp|P40925-3|MDHC_HUMAN	MDH1	MDHC_HUMAN Isoform 3 of Malate dehydrogenase, cytoplasmic	17	1892.19	1881.88	2166.53	2782.84	3075.79	3463.8	0.637237	1.56927	1.56927	0.650097	0.00666183	2.17641
sp|O00505|IMA4_HUMAN	KPNA3	IMA4_HUMAN Importin subunit alpha-4	3	830.952	602.328	504.983	1019.46	837.215	1184.12	0.63742	1.56882	1.56882	0.649684	0.0575456	1.23999
sp|P11586|C1TC_HUMAN	MTHFD1	C1TC_HUMAN C-1-tetrahydrofolate synthase, cytoplasmic	58	5977.11	6347.63	8189.35	9493.68	10793.9	11886.9	0.637589	1.56841	1.56841	0.649302	0.0161938	1.79065
sp|Q9NZ09-4|UBAP1_HUMAN	UBAP1	UBAP1_HUMAN Isoform 4 of Ubiquitin-associated protein 1	1	37.4164	38.1767	41.8767	48.1923	62.9028	73.1295	0.637644	1.56827	1.56827	0.649176	0.0391523	1.40724
sp|P25789|PSA4_HUMAN	PSMA4	PSA4_HUMAN Proteasome subunit alpha type-4	14	1591.06	1491.62	1823.92	2319.01	2291.51	3083.76	0.637694	1.56815	1.56815	0.649063	0.028661	1.54271
sp|Q0VDF9|HSP7E_HUMAN	HSPA14	HSP7E_HUMAN Heat shock 70 kDa protein 14	13	819.204	825.383	1205.3	1448.04	1420.2	1598.71	0.637994	1.56741	1.56741	0.648385	0.0179594	1.74571
sp|Q9C0F1-2|CEP44_HUMAN	CEP44	CEP44_HUMAN Isoform 2 of Centrosomal protein of 44 kDa	2	101.295	102.9	105.306	158.037	150.022	177.031	0.638028	1.56733	1.56733	0.648308	0.00193941	2.71233
sp|Q8N1B4|VPS52_HUMAN	VPS52	VPS52_HUMAN Vacuolar protein sorting-associated protein 52 homolog	6	542.475	430.336	592.904	1017.03	632.107	804.667	0.638077	1.56721	1.56721	0.648198	0.0710803	1.14825
sp|Q8NCM8-2|DYHC2_HUMAN	DYNC2H1	DYHC2_HUMAN Isoform 2 of Cytoplasmic dynein 2 heavy chain 1	3	555.521	267.302	521.499	944.977	462.937	698.139	0.638313	1.56663	1.56663	0.647663	0.201387	0.695969
sp|Q14353-2|GAMT_HUMAN	GAMT	GAMT_HUMAN Isoform 2 of Guanidinoacetate N-methyltransferase	2	105.948	138.6	144.167	179.158	191.846	237.882	0.638404	1.56641	1.56641	0.647459	0.0267686	1.57237
sp|Q96EK9|KTI12_HUMAN	KTI12	KTI12_HUMAN Protein KTI12 homolog	2	431.263	388.719	470.06	755.3	554.868	710.396	0.638456	1.56628	1.56628	0.64734	0.0201231	1.6963
sp|Q96T51|RUFY1_HUMAN	RUFY1	RUFY1_HUMAN RUN and FYVE domain-containing protein 1	23	2642.83	2159.73	2232.02	4625.44	2683.22	3703.46	0.638803	1.56543	1.56543	0.646556	0.0845015	1.07314
sp|Q9UHD2|TBK1_HUMAN	TBK1	TBK1_HUMAN Serine/threonine-protein kinase TBK1	12	1541.11	901.45	1445.89	2527.49	1503.63	2050.99	0.639326	1.56415	1.56415	0.645377	0.10966	0.959952
sp|Q6F5E8|LR16C_HUMAN	RLTPR	LR16C_HUMAN Leucine-rich repeat-containing protein 16C	2	62.2533	83.7938	155.736	125.396	174.912	171.703	0.639356	1.56407	1.56407	0.645308	0.155527	0.808194
sp|P28300|LYOX_HUMAN	LOX	LYOX_HUMAN Protein-lysine 6-oxidase	10	632.037	1027.56	681.781	890.115	1501.59	1269.33	0.63954	1.56362	1.56362	0.644894	0.112968	0.947046
sp|Q9UJ41|RABX5_HUMAN	RABGEF1	RABX5_HUMAN Rab5 GDP/GTP exchange factor	5	379.777	400.741	503.742	702.752	588.622	716.716	0.639543	1.56362	1.56362	0.644887	0.0124084	1.90629
sp|O15116|LSM1_HUMAN	LSM1	LSM1_HUMAN U6 snRNA-associated Sm-like protein LSm1	1	70.7792	105.088	133.455	113.638	148.278	221.272	0.640169	1.56209	1.56209	0.643474	0.187834	0.726226
sp|P51692|STA5B_HUMAN	STAT5B	STA5B_HUMAN Signal transducer and activator of transcription 5B	6	561.424	372.101	468.32	839.63	533.52	815.77	0.640428	1.56146	1.56146	0.642892	0.0800228	1.09679
sp|Q8N614|TM156_HUMAN	TMEM156	TM156_HUMAN Transmembrane protein 156	2	354.57	274.137	360.625	486.297	475.429	582.634	0.64061	1.56101	1.56101	0.642482	0.0136635	1.86444
sp|Q9NUQ8|ABCF3_HUMAN	ABCF3	ABCF3_HUMAN ATP-binding cassette sub-family F member 3	6	585.561	413.372	581.011	893.496	679.639	892.454	0.640798	1.56055	1.56055	0.642059	0.0314665	1.50215
sp|P10644|KAP0_HUMAN	PRKAR1A	KAP0_HUMAN cAMP-dependent protein kinase type I-alpha regulatory subunit	11	894.092	946.635	1258.18	1457.37	1448.93	1928.08	0.641014	1.56003	1.56003	0.641571	0.0412074	1.38502
sp|Q12768|STRUM_HUMAN	KIAA0196	STRUM_HUMAN WASH complex subunit strumpellin	9	1458.8	736.826	1093.62	2214.03	1161.02	1756.17	0.641026	1.56	1.56	0.641545	0.171709	0.765206
sp|Q9BV86|NTM1A_HUMAN	NTMT1	NTM1A_HUMAN N-terminal Xaa-Pro-Lys N-methyltransferase 1	3	275.617	363.445	329.504	421.322	516.664	572.914	0.641052	1.55993	1.55993	0.641486	0.0240642	1.61863
sp|O14617-5|AP3D1_HUMAN	AP3D1	AP3D1_HUMAN Isoform 5 of AP-3 complex subunit delta-1	13	1870.45	1237.95	2135.99	3309.84	2062.2	2804.61	0.641386	1.55912	1.55912	0.640735	0.0954344	1.0203
sp|Q9Y5X3|SNX5_HUMAN	SNX5	SNX5_HUMAN Sorting nexin-5	6	785.662	666.9	673.562	1122.69	941.013	1250.76	0.641469	1.55892	1.55892	0.640549	0.0154577	1.81086
sp|Q8WX92|NELFB_HUMAN	NELFB	NELFB_HUMAN Negative elongation factor B	2	150.583	131.472	78.9464	193.502	169.529	199.74	0.641471	1.55892	1.55892	0.640544	0.044786	1.34886
sp|O75083|WDR1_HUMAN	WDR1	WDR1_HUMAN WD repeat-containing protein 1	45	5585.52	6762.11	6998.19	9063.77	9175.6	11919.1	0.641472	1.55891	1.55891	0.640541	0.024979	1.60243
sp|Q8WWN8|ARAP3_HUMAN	ARAP3	ARAP3_HUMAN Arf-GAP with Rho-GAP domain, ANK repeat and PH domain-containing protein 3	1	21.3177	14.8212	25.0459	34.2368	24.0393	37.0957	0.64154	1.55875	1.55875	0.640389	0.0832735	1.07949
sp|P62258|1433E_HUMAN	YWHAE	1433E_HUMAN 14-3-3 protein epsilon	56	6228.58	9447.7	8584.21	10643.6	11781.4	15390.2	0.641554	1.55872	1.55872	0.640358	0.0587605	1.23091
sp|Q8IZH2|XRN1_HUMAN	XRN1	XRN1_HUMAN 5'-3' exoribonuclease 1	7	813.17	707.914	839.915	1327.89	985.089	1366.3	0.641702	1.55836	1.55836	0.640026	0.0262672	1.58059
sp|Q96BN8|OTUL_HUMAN	FAM105B	OTUL_HUMAN Ubiquitin thioesterase otulin	3	236.19	183.992	195.375	382.92	256.648	319.516	0.641818	1.55808	1.55808	0.639765	0.044971	1.34707
sp|Q14974|IMB1_HUMAN	KPNB1	IMB1_HUMAN Importin subunit beta-1	24	3081.88	2514.72	3263.56	4464.25	3982.32	5357.08	0.641871	1.55795	1.55795	0.639645	0.0233742	1.63126
sp|Q96IU4|ABHEB_HUMAN	ABHD14B	ABHEB_HUMAN Alpha/beta hydrolase domain-containing protein 14B	5	664.424	668.255	584.318	793.026	916.481	1276.55	0.641983	1.55767	1.55767	0.639394	0.0732165	1.13539
sp|Q16543|CDC37_HUMAN	CDC37	CDC37_HUMAN Hsp90 co-chaperone Cdc37	19	4076.78	4909.32	4732.64	5737.54	7067.68	8562.39	0.642034	1.55755	1.55755	0.639278	0.0405632	1.39187
sp|P60033|CD81_HUMAN	CD81	CD81_HUMAN CD81 antigen	9	1186.11	1070.93	1156.05	2163.98	1219.9	1931.93	0.642064	1.55748	1.55748	0.639211	0.0909441	1.04123
sp|O00471|EXOC5_HUMAN	EXOC5	EXOC5_HUMAN Exocyst complex component 5	16	1998.04	2023.33	2521.94	3509.14	2876.89	3803.39	0.642167	1.55723	1.55723	0.638979	0.0195658	1.7085
sp|Q8TF30|WHAMM_HUMAN	WHAMM	WHAMM_HUMAN WASP homolog-associated protein with actin, membranes and microtubules	2	177.584	145.726	152.938	305.93	189.027	246.625	0.642205	1.55713	1.55713	0.638893	0.0653678	1.18464
sp|Q9UJU6-3|DBNL_HUMAN	DBNL	DBNL_HUMAN Isoform 3 of Drebrin-like protein	12	1057.73	1403.62	1951.87	2124.16	2153.32	2592.72	0.642371	1.55673	1.55673	0.63852	0.0530447	1.27536
sp|Q5VZE5|NAA35_HUMAN	NAA35	NAA35_HUMAN N-alpha-acetyltransferase 35, NatC auxiliary subunit	7	1079.4	872.703	1222.76	1717.85	1348.81	1874.51	0.642533	1.55634	1.55634	0.638158	0.0340216	1.46825
sp|P06396|GELS_HUMAN	GSN	GELS_HUMAN Gelsolin	19	1760.32	3018.15	2997.4	3384.59	3843.93	4869.92	0.642717	1.5559	1.5559	0.637745	0.0757743	1.12048
sp|Q8IVD9|NUDC3_HUMAN	NUDCD3	NUDC3_HUMAN NudC domain-containing protein 3	7	811.287	704.899	751.364	1301.31	1009.57	1215.62	0.643003	1.5552	1.5552	0.637103	0.0102842	1.98783
sp|Q15477|SKIV2_HUMAN	SKIV2L	SKIV2_HUMAN Helicase SKI2W	11	1816.57	1246.81	1861.39	2768.83	2184.46	2703.02	0.64323	1.55465	1.55465	0.636593	0.0282136	1.54954
sp|P46020|KPB1_HUMAN	PHKA1	KPB1_HUMAN Phosphorylase b kinase regulatory subunit alpha, skeletal muscle isoform	1	26.8086	13.3234	19.3596	36.7288	20.7937	34.9424	0.643397	1.55425	1.55425	0.63622	0.159683	0.796742
sp|Q9BT78|CSN4_HUMAN	COPS4	CSN4_HUMAN COP9 signalosome complex subunit 4	5	726.006	814.183	1015.69	1073.39	1211.52	1687.48	0.643411	1.55422	1.55422	0.636188	0.0824437	1.08384
sp|O15403|MOT7_HUMAN	SLC16A6	MOT7_HUMAN Monocarboxylate transporter 7	4	601.872	420.03	315.452	959.379	559.304	558.81	0.643735	1.55344	1.55344	0.635462	0.192327	0.71596
sp|Q9Y2X7-3|GIT1_HUMAN	GIT1	GIT1_HUMAN Isoform 3 of ARF GTPase-activating protein GIT1	6	417.298	455.76	600.837	722.913	655.652	910.265	0.643951	1.55291	1.55291	0.634977	0.0452286	1.34459
sp|Q8TAG9|EXOC6_HUMAN	EXOC6	EXOC6_HUMAN Exocyst complex component 6	5	413.313	400.526	508.967	741.99	566.553	745.272	0.644073	1.55262	1.55262	0.634705	0.0233513	1.63169
sp|Q8NB16|MLKL_HUMAN	MLKL	MLKL_HUMAN Mixed lineage kinase domain-like protein	5	451.381	332.349	373.366	646.04	526.037	624.229	0.644153	1.55243	1.55243	0.634525	0.0137608	1.86135
sp|Q9Y519|T184B_HUMAN	TMEM184B	T184B_HUMAN Transmembrane protein 184B	1	77.1838	57.1241	76.161	123.468	93.389	109.874	0.644166	1.5524	1.5524	0.634496	0.0234814	1.62928
sp|Q14746|COG2_HUMAN	COG2	COG2_HUMAN Conserved oligomeric Golgi complex subunit 2	11	1229.7	945.698	992.593	1962.79	1266.58	1688.36	0.644198	1.55232	1.55232	0.634424	0.0574393	1.24079
sp|Q9UBS4|DJB11_HUMAN	DNAJB11	DJB11_HUMAN DnaJ homolog subfamily B member 11	29	3109.76	4091.87	3323.38	4923.81	6519.92	4889.29	0.644401	1.55183	1.55183	0.63397	0.0345845	1.46112
sp|Q99613|EIF3C_HUMAN	EIF3C	EIF3C_HUMAN Eukaryotic translation initiation factor 3 subunit C	25	2543.55	1899.76	3441.95	4031.13	3518.45	4682.11	0.644658	1.55121	1.55121	0.633394	0.0608049	1.21606
sp|Q96FX7|TRM61_HUMAN	TRMT61A	TRM61_HUMAN tRNA (adenine(58)-N(1))-methyltransferase catalytic subunit TRMT61A	3	190.763	130.732	245.789	322.788	271.135	285.943	0.644739	1.55102	1.55102	0.633213	0.0465516	1.33207
sp|P20618|PSB1_HUMAN	PSMB1	PSB1_HUMAN Proteasome subunit beta type-1	3	227.226	180.502	384.341	456.554	320.081	451.696	0.644834	1.55079	1.55079	0.633001	0.128811	0.890047
sp|P29692-2|EF1D_HUMAN	EEF1D	EF1D_HUMAN Isoform 2 of Elongation factor 1-delta	34	3299.57	4412.36	6800.1	6992.67	7412.98	8096.59	0.644915	1.55059	1.55059	0.632819	0.0695003	1.15801
sp|O15371|EIF3D_HUMAN	EIF3D	EIF3D_HUMAN Eukaryotic translation initiation factor 3 subunit D	15	1369.51	1154.34	1663.01	2038.72	1912.05	2538.91	0.645157	1.55001	1.55001	0.632279	0.0336114	1.47351
sp|O95336|6PGL_HUMAN	PGLS	6PGL_HUMAN 6-phosphogluconolactonase	3	157.359	204.263	214.528	235.926	307.237	349.43	0.645479	1.54924	1.54924	0.631558	0.0482049	1.31691
sp|Q9NUM4|T106B_HUMAN	TMEM106B	T106B_HUMAN Transmembrane protein 106B	3	312.487	282.865	263.198	433.035	387.243	509.659	0.645557	1.54905	1.54905	0.631384	0.0150514	1.82242
sp|P62851|RS25_HUMAN	RPS25	RS25_HUMAN 40S ribosomal protein S25	4	515.876	520.06	520.271	883.501	621.048	906.061	0.645566	1.54903	1.54903	0.631364	0.0357679	1.44651
sp|Q8ND04-2|SMG8_HUMAN	SMG8	SMG8_HUMAN Isoform 2 of Protein SMG8	3	791.854	629.382	685.695	1169.44	924.817	1168.01	0.645849	1.54835	1.54835	0.630732	0.0150122	1.82356
sp|O00425|IF2B3_HUMAN	IGF2BP3	IF2B3_HUMAN Insulin-like growth factor 2 mRNA-binding protein 3	20	2589.07	2636.06	3745.73	3857.21	4769.62	5260.63	0.645968	1.54806	1.54806	0.630465	0.0426261	1.37032
sp|O60524|NEMF_HUMAN	NEMF	NEMF_HUMAN Nuclear export mediator factor NEMF	16	2621.1	1335.29	1964.19	3827.38	2495.17	2842.32	0.646008	1.54797	1.54797	0.630376	0.118211	0.927344
sp|P50395|GDIB_HUMAN	GDI2	GDIB_HUMAN Rab GDP dissociation inhibitor beta	11	1266.12	1362.83	1260.18	1526.46	1950.2	2543.56	0.646011	1.54796	1.54796	0.630369	0.0749162	1.12542
sp|P43003|EAA1_HUMAN	SLC1A3	EAA1_HUMAN Excitatory amino acid transporter 1	5	301.459	272.639	318.59	530.39	377.834	473.618	0.646013	1.54796	1.54796	0.630365	0.0247365	1.60666
sp|Q9BRX2|PELO_HUMAN	PELO	PELO_HUMAN Protein pelota homolog	7	685.734	762.977	888.238	1144.96	1124.43	1348.1	0.646014	1.54795	1.54795	0.630363	0.00996268	2.00162
sp|Q08209-2|PP2BA_HUMAN	PPP3CA	PP2BA_HUMAN Isoform 2 of Serine/threonine-protein phosphatase 2B catalytic subunit alpha isoform	10	882.246	1045.45	1120.4	1484.22	1413.05	1820.9	0.646034	1.54791	1.54791	0.630319	0.0180946	1.74245
sp|O75436|VP26A_HUMAN	VPS26A	VP26A_HUMAN Vacuolar protein sorting-associated protein 26A	6	651.788	592.42	750.974	1170.78	820.841	1096.64	0.646054	1.54786	1.54786	0.630274	0.0348812	1.45741
sp|Q8NEB9|PK3C3_HUMAN	PIK3C3	PK3C3_HUMAN Phosphatidylinositol 3-kinase catalytic subunit type 3	6	372.901	307.706	368.134	614.492	424.928	583.78	0.646095	1.54776	1.54776	0.630182	0.0372997	1.42829
sp|O60551|NMT2_HUMAN	NMT2	NMT2_HUMAN Glycylpeptide N-tetradecanoyltransferase 2	4	412.3	355.505	843.204	1111.66	608.756	772.259	0.646297	1.54728	1.54728	0.62973	0.240952	0.618069
sp|P23526|SAHH_HUMAN	AHCY	SAHH_HUMAN Adenosylhomocysteinase	12	1513.21	1244.3	1779.88	2107.93	2087.06	2823.96	0.646449	1.54691	1.54691	0.629393	0.0450806	1.34601
sp|P30086|PEBP1_HUMAN	PEBP1	PEBP1_HUMAN Phosphatidylethanolamine-binding protein 1	5	464.273	698.305	627.331	701.647	916.201	1150.01	0.646677	1.54637	1.54637	0.628884	0.0906163	1.04279
sp|P11274|BCR_HUMAN	BCR	BCR_HUMAN Breakpoint cluster region protein	3	317.562	199.54	257.924	500.219	297.366	400.025	0.647144	1.54525	1.54525	0.627842	0.106128	0.974172
sp|P13646|K1C13_HUMAN_contaminant	KRT13	K1C13_HUMAN_contaminant Keratin, type I cytoskeletal 13	4	346.218	308.341	239.021	282.306	793.062	304.771	0.647457	1.54451	1.54451	0.627145	0.39299	0.405619
sp|Q8NDI1|EHBP1_HUMAN	EHBP1	EHBP1_HUMAN EH domain-binding protein 1	8	650.804	613.1	694.286	1035.6	941.283	1046.47	0.647688	1.54395	1.54395	0.626629	0.00096121	3.01718
sp|Q6ZNE5|BAKOR_HUMAN	ATG14	BAKOR_HUMAN Beclin 1-associated autophagy-related key regulator	2	162.523	142.085	152.629	293.797	171.483	240.451	0.647891	1.54347	1.54347	0.626176	0.0822387	1.08492
sp|O60294|LCMT2_HUMAN	LCMT2	LCMT2_HUMAN Leucine carboxyl methyltransferase 2	1	44.4898	29.7933	43.4665	63.1054	51.2252	67.3146	0.64824	1.54264	1.54264	0.625401	0.0344384	1.46296
sp|Q14145|KEAP1_HUMAN	KEAP1	KEAP1_HUMAN Kelch-like ECH-associated protein 1	8	991.192	553.394	786.039	1474.01	861.069	1259.74	0.648329	1.54243	1.54243	0.625202	0.127491	0.89452
sp|Q9NVM4|ANM7_HUMAN	PRMT7	ANM7_HUMAN Protein arginine N-methyltransferase 7	2	278.895	261.158	242.76	320.884	379.666	506.695	0.648429	1.54219	1.54219	0.624979	0.0643394	1.19152
sp|P54727|RD23B_HUMAN	RAD23B	RD23B_HUMAN UV excision repair protein RAD23 homolog B	16	1803.59	2345.72	2378.71	2621.64	3418.11	4027.63	0.648433	1.54218	1.54218	0.624971	0.0578827	1.23745
sp|P05362|ICAM1_HUMAN	ICAM1	ICAM1_HUMAN Intercellular adhesion molecule 1	16	1727.03	2218.67	1338.67	3672.72	2641.37	1833.12	0.648611	1.54176	1.54176	0.624575	0.181156	0.741947
sp|Q12923-4|PTN13_HUMAN	PTPN13	PTN13_HUMAN Isoform 4 of Tyrosine-protein phosphatase non-receptor type 13	6	406.394	338.887	527.447	806.542	496.553	658.077	0.648963	1.54092	1.54092	0.623792	0.0944734	1.02469
sp|P55735|SEC13_HUMAN	SEC13	SEC13_HUMAN Protein SEC13 homolog	10	1417.59	1258.73	1162.72	1695.67	1928.68	2289.53	0.649158	1.54046	1.54046	0.623359	0.0212478	1.67269
sp|Q96A65|EXOC4_HUMAN	EXOC4	EXOC4_HUMAN Exocyst complex component 4	12	1181.44	1105.18	1369.66	2089.23	1460.21	2082.27	0.649231	1.54028	1.54028	0.623196	0.0417661	1.37918
sp|Q9BXW6|OSBL1_HUMAN	OSBPL1A	OSBL1_HUMAN Oxysterol-binding protein-related protein 1	10	1399.96	1156.31	1082.86	1940.25	1813.22	1851.8	0.649234	1.54028	1.54028	0.62319	0.00312141	2.50565
sp|Q14240-2|IF4A2_HUMAN	EIF4A2	IF4A2_HUMAN Isoform 2 of Eukaryotic initiation factor 4A-II	16	1780.43	1261.11	2005.6	2952.36	2237.53	2583.5	0.649284	1.54016	1.54016	0.623078	0.0395753	1.40258
sp|Q96QR8|PURB_HUMAN	PURB	PURB_HUMAN Transcriptional activator protein Pur-beta	5	324.124	363.573	500.23	564.404	616.62	648.309	0.649377	1.53994	1.53994	0.622872	0.0219164	1.65923
sp|Q8TEA1|NSUN6_HUMAN	NSUN6	NSUN6_HUMAN Putative methyltransferase NSUN6	1	188.409	152.6	219.346	308.615	226.485	327.624	0.649518	1.5396	1.5396	0.622558	0.0509277	1.29305
sp|Q96CS2|HAUS1_HUMAN	HAUS1	HAUS1_HUMAN HAUS augmin-like complex subunit 1	2	188.875	344.59	328.879	351.278	463.764	512.615	0.649523	1.53959	1.53959	0.622547	0.0871689	1.05964
sp|Q7Z4H7|HAUS6_HUMAN	HAUS6	HAUS6_HUMAN HAUS augmin-like complex subunit 6	7	838.89	823.643	868.105	1370.52	1221.81	1303.55	0.649568	1.53949	1.53949	0.622448	0.000535061	3.2716
sp|Q9Y5X1|SNX9_HUMAN	SNX9	SNX9_HUMAN Sorting nexin-9	11	1115.5	1459.48	1678.25	2173.93	2010.43	2362.57	0.649653	1.53928	1.53928	0.62226	0.0166037	1.77979
sp|P63241-2|IF5A1_HUMAN	EIF5A	IF5A1_HUMAN Isoform 2 of Eukaryotic translation initiation factor 5A-1	39	5068.5	7266.35	6337.14	8367.29	10263.7	10110.1	0.649662	1.53926	1.53926	0.622239	0.0189222	1.72303
sp|Q9NRY6|PLS3_HUMAN	PLSCR3	PLS3_HUMAN Phospholipid scramblase 3	1	28.7063	30.8932	42.0699	56.0555	43.7853	56.6292	0.649769	1.53901	1.53901	0.622001	0.0361465	1.44193
sp|Q6SZW1|SARM1_HUMAN	SARM1	SARM1_HUMAN Sterile alpha and TIR motif-containing protein 1	7	525.506	357.297	446.634	720.336	685.305	640.27	0.649802	1.53893	1.53893	0.621928	0.0113649	1.94443
sp|Q5GLZ8|HERC4_HUMAN	HERC4	HERC4_HUMAN Probable E3 ubiquitin-protein ligase HERC4	4	301.004	171.944	247.493	515.685	223.221	369.691	0.649867	1.53878	1.53878	0.621783	0.233837	0.631087
sp|O14787|TNPO2_HUMAN	TNPO2	TNPO2_HUMAN Transportin-2	4	479.208	336.099	311.648	649.555	441.574	642.974	0.649878	1.53875	1.53875	0.62176	0.0781493	1.10708
sp|Q96RT7|GCP6_HUMAN	TUBGCP6	GCP6_HUMAN Gamma-tubulin complex component 6	1	170.934	124.161	186.549	312.813	204.426	223.791	0.649966	1.53854	1.53854	0.621565	0.0867873	1.06154
sp|Q01804|OTUD4_HUMAN	OTUD4	OTUD4_HUMAN OTU domain-containing protein 4	3	351.007	419.112	586.517	695.549	622.352	765.424	0.651188	1.53566	1.53566	0.618854	0.0406918	1.39049
sp|Q9H9T3|ELP3_HUMAN	ELP3	ELP3_HUMAN Elongator complex protein 3	6	709.806	442.833	599.731	1043.51	663.94	981.739	0.651635	1.5346	1.5346	0.617864	0.090845	1.0417
sp|P52630|STAT2_HUMAN	STAT2	STAT2_HUMAN Signal transducer and activator of transcription 2	6	690.38	473.609	623.886	956.746	719.695	1066.26	0.651867	1.53406	1.53406	0.617351	0.0577834	1.2382
sp|Q8N573|OXR1_HUMAN	OXR1	OXR1_HUMAN Oxidation resistance protein 1	1	46.4286	54.6573	47.8128	68.2683	67.1688	92.9514	0.651954	1.53385	1.53385	0.617159	0.0394183	1.4043
sp|Q8WW12|PCNP_HUMAN	PCNP	PCNP_HUMAN PEST proteolytic signal-containing nuclear protein	8	1403.68	1461.14	1440.1	1790.64	2263.67	2548.02	0.65203	1.53367	1.53367	0.616989	0.0258889	1.58689
sp|Q05209|PTN12_HUMAN	PTPN12	PTN12_HUMAN Tyrosine-protein phosphatase non-receptor type 12	21	1979.56	1584.53	2246.85	3364.14	2345.27	3202.59	0.652035	1.53366	1.53366	0.616978	0.0491565	1.30842
sp|P60900|PSA6_HUMAN	PSMA6	PSA6_HUMAN Proteasome subunit alpha type-6	11	1060.89	1380.3	1643.07	1382.32	2149.49	2728.14	0.652443	1.5327	1.5327	0.616076	0.16279	0.788372
sp|O60502|NCOAT_HUMAN	MGEA5	NCOAT_HUMAN Bifunctional protein NCOAT	7	1081.67	1084.79	1171.89	1441.04	1553.25	2122.31	0.652455	1.53267	1.53267	0.61605	0.049642	1.30415
sp|Q9Y287|ITM2B_HUMAN	ITM2B	ITM2B_HUMAN Integral membrane protein 2B	10	1423.01	1658.58	968.557	1385.16	1777.3	3042.73	0.652703	1.53209	1.53209	0.615501	0.2539	0.595338
sp|Q9Y2I7|FYV1_HUMAN	PIKFYVE	FYV1_HUMAN 1-phosphatidylinositol 3-phosphate 5-kinase	3	241.821	163.895	190.233	380.225	261.728	270.794	0.652918	1.53159	1.53159	0.615026	0.0762409	1.11781
sp|P54105|ICLN_HUMAN	CLNS1A	ICLN_HUMAN Methylosome subunit pICln	2	119.912	143.874	158.37	186.853	196.147	263.546	0.65294	1.53153	1.53153	0.614977	0.0484296	1.31489
sp|Q9UPM8|AP4E1_HUMAN	AP4E1	AP4E1_HUMAN AP-4 complex subunit epsilon-1	2	297.246	174.26	208.046	461.186	235.413	344.066	0.652998	1.5314	1.5314	0.61485	0.182864	0.737871
sp|O96007|MOC2B_HUMAN	MOCS2	MOC2B_HUMAN Molybdopterin synthase catalytic subunit	1	38.3136	42.3496	51.2322	48.4937	60.7872	92.618	0.653274	1.53075	1.53075	0.614239	0.163486	0.786519
sp|O60711-2|LPXN_HUMAN	LPXN	LPXN_HUMAN Isoform 2 of Leupaxin	4	202.404	307.162	279.06	276.654	399.473	530.852	0.653388	1.53048	1.53048	0.613987	0.155437	0.808447
sp|Q5TB80|CE162_HUMAN	KIAA1009	CE162_HUMAN Centrosomal protein of 162 kDa	1	17.1118	25.8729	18.0303	29.2998	35.0929	28.9649	0.653562	1.53008	1.53008	0.613604	0.0343873	1.4636
sp|Q9Y496|KIF3A_HUMAN	KIF3A	KIF3A_HUMAN Kinesin-like protein KIF3A	3	119.389	132.896	209.361	241.664	208.778	255.91	0.653564	1.53007	1.53007	0.6136	0.0596488	1.2244
sp|P50548|ERF_HUMAN	ERF	ERF_HUMAN ETS domain-containing transcription factor ERF	3	312.716	379.909	274.965	392.006	501.038	587.248	0.653648	1.52988	1.52988	0.613414	0.0564867	1.24805
sp|Q8NB37-2|PDDC1_HUMAN	PDDC1	PDDC1_HUMAN Isoform 2 of Parkinson disease 7 domain-containing protein 1	2	216.056	283.318	289.904	320.198	424.679	462.48	0.653724	1.5297	1.5297	0.613247	0.0457316	1.33978
sp|P53618|COPB_HUMAN	COPB1	COPB_HUMAN Coatomer subunit beta	27	4562.19	2772.29	3954.75	6555.76	4409.52	6298.52	0.653925	1.52923	1.52923	0.612803	0.0807318	1.09296
sp|Q9NX08|COMD8_HUMAN	COMMD8	COMD8_HUMAN COMM domain-containing protein 8	2	242	284.603	302.239	372.838	376.641	517.926	0.653968	1.52913	1.52913	0.612709	0.045581	1.34122
sp|Q14161|GIT2_HUMAN	GIT2	GIT2_HUMAN ARF GTPase-activating protein GIT2	4	294.977	321.618	441.166	507.189	492.795	617.285	0.654041	1.52896	1.52896	0.612546	0.0354273	1.45066
sp|Q9ULC4|MCTS1_HUMAN	MCTS1	MCTS1_HUMAN Malignant T-cell-amplified sequence 1	6	989.597	865.973	1098.92	1395.04	1457.58	1663.71	0.654179	1.52863	1.52863	0.612242	0.00782826	2.10633
sp|P42684|ABL2_HUMAN	ABL2	ABL2_HUMAN Abelson tyrosine-protein kinase 2	2	104.44	78.7057	122.33	193.032	118.451	155.321	0.654398	1.52812	1.52812	0.611759	0.0976488	1.01033
sp|Q6VEQ5|WASH2_HUMAN	WASH2P	WASH2_HUMAN WAS protein family homolog 2	4	227.503	245.546	318.202	332.643	357.167	519.291	0.654413	1.52809	1.52809	0.611727	0.0979987	1.00878
sp|Q14232|EI2BA_HUMAN	EIF2B1	EI2BA_HUMAN Translation initiation factor eIF-2B subunit alpha	4	527.9	377.281	637.335	870.879	624.515	861.373	0.654505	1.52787	1.52787	0.611524	0.0697168	1.15666
sp|P54646|AAPK2_HUMAN	PRKAA2	AAPK2_HUMAN 5'-AMP-activated protein kinase catalytic subunit alpha-2	3	407.387	273.786	321.951	547.565	390.494	593.586	0.654932	1.52688	1.52688	0.610582	0.0728722	1.13744
sp|P14735|IDE_HUMAN	IDE	IDE_HUMAN Insulin-degrading enzyme	34	4548.84	3889.87	4613.35	6424.49	6606.28	6897.76	0.654943	1.52685	1.52685	0.610558	0.00104272	2.98183
sp|Q9Y3Z3|SAMH1_HUMAN	SAMHD1	SAMH1_HUMAN Deoxynucleoside triphosphate triphosphohydrolase SAMHD1	4	338.023	339.546	317.844	489.004	494.672	536.157	0.654949	1.52684	1.52684	0.610546	0.000441541	3.35503
sp|Q9BZG8|DPH1_HUMAN	DPH1	DPH1_HUMAN Diphthamide biosynthesis protein 1	1	241.355	180.234	230.609	341.514	283.844	370.32	0.655029	1.52665	1.52665	0.610369	0.0223904	1.64994
sp|Q6IA69|NADE_HUMAN	NADSYN1	NADE_HUMAN Glutamine-dependent NAD(+) synthetase	1	161.155	136.944	155.314	249.653	190.318	252.204	0.655055	1.52659	1.52659	0.610311	0.0207806	1.68234
sp|Q14141|SEPT6_HUMAN	2016-09-06	SEPT6_HUMAN Septin-6	5	614.196	798.242	1479.52	1168.16	1758.48	1488.02	0.655081	1.52653	1.52653	0.610256	0.180913	0.74253
sp|O14818|PSA7_HUMAN	PSMA7	PSA7_HUMAN Proteasome subunit alpha type-7	10	1133.41	897.732	1527.07	1832.56	1498.69	2099.25	0.655227	1.52619	1.52619	0.609933	0.0690009	1.16114
sp|Q8TD30|ALAT2_HUMAN	GPT2	ALAT2_HUMAN Alanine aminotransferase 2	16	2168.15	2937.62	2711.18	2838.86	5230.58	3859.97	0.655267	1.5261	1.5261	0.609845	0.133428	0.874754
sp|P53367-2|ARFP1_HUMAN	ARFIP1	ARFP1_HUMAN Isoform A of Arfaptin-1	12	1284	1099.4	1403.21	2028.63	1623.31	2121.84	0.655829	1.52479	1.52479	0.608609	0.0199748	1.69952
sp|Q96M27-2|PRRC1_HUMAN	PRRC1	PRRC1_HUMAN Isoform 2 of Protein PRRC1	13	1228.52	1546.38	1136.59	1865.91	2132.14	1964.5	0.65601	1.52437	1.52437	0.608211	0.00953222	2.02081
sp|Q01415|GALK2_HUMAN	GALK2	GALK2_HUMAN N-acetylgalactosamine kinase	6	624.497	599.982	574.715	918.02	801.914	1021.86	0.65621	1.5239	1.5239	0.607769	0.00849757	2.07071
sp|Q92615|LAR4B_HUMAN	LARP4B	LAR4B_HUMAN La-related protein 4B	14	1247.96	1578.82	1877.56	2162.9	2516.21	2489.25	0.656264	1.52378	1.52378	0.607651	0.0185952	1.7306
sp|Q9Y5S9|RBM8A_HUMAN	RBM8A	RBM8A_HUMAN RNA-binding protein 8A	4	242.043	287.197	329.623	401.096	432.678	474.847	0.656311	1.52367	1.52367	0.607547	0.0105859	1.97527
sp|Q9NPI6|DCP1A_HUMAN	DCP1A	DCP1A_HUMAN mRNA-decapping enzyme 1A	11	995.376	1051.31	1469.22	1720.3	1692.83	1942.98	0.656429	1.52339	1.52339	0.607289	0.0222458	1.65275
sp|Q9UKV8|AGO2_HUMAN	AGO2	AGO2_HUMAN Protein argonaute-2	7	556.245	377.396	646.679	890.107	674.821	842.202	0.656516	1.52319	1.52319	0.607097	0.0548165	1.26109
sp|P61204|ARF3_HUMAN	ARF3	ARF3_HUMAN ADP-ribosylation factor 3	22	3701.5	3363.27	4259.95	6150.45	4940.51	6158.71	0.656518	1.52319	1.52319	0.607093	0.0148629	1.8279
sp|Q9H1B7|I2BPL_HUMAN	IRF2BPL	I2BPL_HUMAN Interferon regulatory factor 2-binding protein-like	11	1253.19	1109.53	1230.39	1467.96	1757.01	2247.87	0.656535	1.52315	1.52315	0.607057	0.0540272	1.26739
sp|Q9C0C9|UBE2O_HUMAN	UBE2O	UBE2O_HUMAN Ubiquitin-conjugating enzyme E2 O	16	1883.81	1530.34	2041.18	2932.1	2195.78	3181.2	0.65655	1.52311	1.52311	0.607022	0.045752	1.33959
sp|P30038|AL4A1_HUMAN	ALDH4A1	AL4A1_HUMAN Delta-1-pyrroline-5-carboxylate dehydrogenase, mitochondrial	26	2917.63	3511.18	2798.35	3671.63	5925.05	4456.25	0.6566	1.523	1.523	0.606912	0.0819973	1.0862
sp|P49720|PSB3_HUMAN	PSMB3	PSB3_HUMAN Proteasome subunit beta type-3	3	294.514	278.808	392.119	405.07	453.12	611.819	0.656759	1.52263	1.52263	0.606565	0.0792274	1.10112
sp|P14550|AK1A1_HUMAN	AKR1A1	AK1A1_HUMAN Alcohol dehydrogenase [NADP(+)]	7	1173.45	1133.79	834.342	1313.76	1714.21	1755.26	0.656791	1.52255	1.52255	0.606494	0.0364472	1.43834
sp|Q8IWR1|TRI59_HUMAN	TRIM59	TRI59_HUMAN Tripartite motif-containing protein 59	2	233.035	186.188	209.492	342.782	311.98	301.36	0.657568	1.52076	1.52076	0.604789	0.00401974	2.3958
sp|O94986|CE152_HUMAN	CEP152	CE152_HUMAN Centrosomal protein of 152 kDa	33	3723.61	5114.93	3318.57	4932.69	7913.85	5640.17	0.657613	1.52065	1.52065	0.604688	0.115138	0.938781
sp|Q9Y371|SHLB1_HUMAN	SH3GLB1	SHLB1_HUMAN Endophilin-B1	6	602.473	756.558	789.07	909.759	1088.4	1268.26	0.657632	1.52061	1.52061	0.604648	0.0345808	1.46116
sp|Q7Z3D4|LYSM3_HUMAN	LYSMD3	LYSM3_HUMAN LysM and putative peptidoglycan-binding domain-containing protein 3	2	204.633	211.936	159.697	260.88	348.944	266.206	0.657815	1.52018	1.52018	0.604245	0.0383557	1.41617
sp|P62333|PRS10_HUMAN	PSMC6	PRS10_HUMAN 26S protease regulatory subunit 10B	17	2447.94	2405.92	2835.92	3423.55	3546.98	4715.89	0.65801	1.51973	1.51973	0.603819	0.0372825	1.4285
sp|O75460|ERN1_HUMAN	ERN1	ERN1_HUMAN Serine/threonine-protein kinase/endoribonuclease IRE1	5	557.972	431.844	339.527	676.626	791.597	549.743	0.658754	1.51802	1.51802	0.602188	0.071597	1.14511
sp|Q9Y315|DEOC_HUMAN	DERA	DEOC_HUMAN Putative deoxyribose-phosphate aldolase	3	199.099	150.318	259.808	343.163	221.342	360.243	0.658801	1.51791	1.51791	0.602085	0.123262	0.909171
sp|Q7LBC6|KDM3B_HUMAN	KDM3B	KDM3B_HUMAN Lysine-specific demethylase 3B	5	491.618	381.158	469.62	712.763	547.166	777.518	0.658862	1.51777	1.51777	0.601952	0.0387527	1.4117
sp|O14686-3|KMT2D_HUMAN	KMT2D	KMT2D_HUMAN Isoform 3 of Histone-lysine N-methyltransferase 2D	1	125.044	98.1494	57.3836	159.695	135.795	130.2	0.659111	1.51719	1.51719	0.601406	0.0891726	1.04977
sp|P16949|STMN1_HUMAN	STMN1	STMN1_HUMAN Stathmin	16	2242.86	3766.21	3954.39	3877.37	5206.41	6029.92	0.659234	1.51691	1.51691	0.601138	0.107054	0.970397
sp|Q9UPT5|EXOC7_HUMAN	EXOC7	EXOC7_HUMAN Exocyst complex component 7	13	1438.01	1882.54	2588.04	2872.7	2665.65	3419.25	0.659618	1.51603	1.51603	0.600298	0.0653439	1.18479
sp|Q5JTD0|TJAP1_HUMAN	TJAP1	TJAP1_HUMAN Tight junction-associated protein 1	3	222.66	320.108	282.886	333.847	427.356	490.387	0.659684	1.51588	1.51588	0.600153	0.057076	1.24355
sp|P34741|SDC2_HUMAN	SDC2	SDC2_HUMAN Syndecan-2	2	275.239	260.671	236.922	393.205	321.842	455.815	0.660054	1.51503	1.51503	0.599344	0.0301083	1.52131
sp|Q15003|CND2_HUMAN	NCAPH	CND2_HUMAN Condensin complex subunit 2	16	1228.58	1378.58	1910.9	2148.02	2220.84	2476.05	0.660061	1.51501	1.51501	0.599328	0.02786	1.55502
sp|P10768|ESTD_HUMAN	ESD	ESTD_HUMAN S-formylglutathione hydrolase	6	615.881	873.028	924.807	965.288	1223.97	1467.25	0.660115	1.51489	1.51489	0.599211	0.0754411	1.12239
sp|Q86VP6|CAND1_HUMAN	CAND1	CAND1_HUMAN Cullin-associated NEDD8-dissociated protein 1	27	4589.55	2641.65	3774.23	6403.95	4464.74	5801.32	0.660193	1.51471	1.51471	0.599039	0.0787869	1.10355
sp|P19474|RO52_HUMAN	TRIM21	RO52_HUMAN E3 ubiquitin-protein ligase TRIM21	3	258.138	298.735	517.856	563.573	437.152	626.681	0.660394	1.51425	1.51425	0.598601	0.133412	0.874804
sp|P23396|RS3_HUMAN	RPS3	RS3_HUMAN 40S ribosomal protein S3	38	5570.11	3988.05	5512.77	9331.78	6392.6	7074.11	0.661049	1.51275	1.51275	0.59717	0.0664045	1.1778
sp|P18615|NELFE_HUMAN	NELFE	NELFE_HUMAN Negative elongation factor E	8	606.905	683.527	955.956	1075.77	1047.31	1273.14	0.661438	1.51186	1.51186	0.596323	0.0397181	1.40101
sp|Q8NF50|DOCK8_HUMAN	DOCK8	DOCK8_HUMAN Dedicator of cytokinesis protein 8	2	233.613	159.14	251.048	421.093	236.756	314.67	0.661993	1.51059	1.51059	0.595112	0.143873	0.84202
sp|Q14999-2|CUL7_HUMAN	CUL7	CUL7_HUMAN Isoform 2 of Cullin-7	8	769.829	480.352	958.535	1354.86	778.892	1202.4	0.662055	1.51045	1.51045	0.594977	0.164866	0.78287
sp|Q8NB90|SPAT5_HUMAN	SPATA5	SPAT5_HUMAN Spermatogenesis-associated protein 5	4	253.84	255.545	330.937	396.842	369.95	502.271	0.662159	1.51021	1.51021	0.59475	0.0401293	1.39654
sp|P16989-2|YBOX3_HUMAN	YBX3	YBOX3_HUMAN Isoform 2 of Y-box-binding protein 3	6	365.242	617.756	721.132	723.448	977.433	872.488	0.662218	1.51008	1.51008	0.594623	0.0877707	1.05665
sp|Q9UNH7|SNX6_HUMAN	SNX6	SNX6_HUMAN Sorting nexin-6	15	2222.12	1727.23	1710.96	2937.23	2525.16	3084.65	0.662254	1.51	1.51	0.594544	0.0153471	1.81397
sp|O00203|AP3B1_HUMAN	AP3B1	AP3B1_HUMAN AP-3 complex subunit beta-1	19	2205.04	1801.12	2858.84	3900.72	2684.04	3777.23	0.662518	1.50939	1.50939	0.593969	0.0778606	1.10868
sp|Q9HBR0|S38AA_HUMAN	SLC38A10	S38AA_HUMAN Putative sodium-coupled neutral amino acid transporter 10	17	2636.48	2726.09	2271.83	3211.93	4283.42	4027.3	0.662556	1.50931	1.50931	0.593886	0.0210982	1.67575
sp|O00299|CLIC1_HUMAN	CLIC1	CLIC1_HUMAN Chloride intracellular channel protein 1	35	4027.1	4760.06	3955.27	6158.21	5809.21	7262.32	0.662642	1.50911	1.50911	0.593699	0.0130745	1.88358
sp|P16144|ITB4_HUMAN	ITGB4	ITB4_HUMAN Integrin beta-4	2	71.6582	88.2347	78.2508	132.265	105.815	121.257	0.662731	1.50891	1.50891	0.593505	0.0111651	1.95214
sp|Q9GZT8|GTPC1_HUMAN	NIF3L1	GTPC1_HUMAN Putative GTP cyclohydrolase 1 type 2 NIF3L1	9	1309.78	1446.15	1277.96	1702.61	2382.48	2001.27	0.662775	1.50881	1.50881	0.593408	0.0282076	1.54963
sp|Q13107|UBP4_HUMAN	USP4	UBP4_HUMAN Ubiquitin carboxyl-terminal hydrolase 4	1	81.3484	66.5376	118.571	126.485	105.71	169.67	0.663051	1.50818	1.50818	0.592808	0.137785	0.860798
sp|O14618|CCS_HUMAN	CCS	CCS_HUMAN Copper chaperone for superoxide dismutase	7	888.188	933.902	716.779	1077.79	1448.53	1300.91	0.66337	1.50745	1.50745	0.592115	0.0273458	1.56311
sp|Q9NYJ8|TAB2_HUMAN	TAB2	TAB2_HUMAN TGF-beta-activated kinase 1 and MAP3K7-binding protein 2	2	108.569	139.206	202.865	212.964	201.671	264.499	0.663551	1.50704	1.50704	0.591721	0.0875795	1.0576
sp|Q9UPU5|UBP24_HUMAN	USP24	UBP24_HUMAN Ubiquitin carboxyl-terminal hydrolase 24	15	1841.2	889.171	1452.79	2733.44	1394.13	2171.85	0.664055	1.5059	1.5059	0.590625	0.212957	0.671708
sp|Q8IU81|I2BP1_HUMAN	IRF2BP1	I2BP1_HUMAN Interferon regulatory factor 2-binding protein 1	3	213.275	172.119	162.557	237.372	254.558	333.18	0.664094	1.50581	1.50581	0.59054	0.0502973	1.29846
sp|Q01968|OCRL_HUMAN	OCRL	OCRL_HUMAN Inositol polyphosphate 5-phosphatase OCRL-1	7	727.229	594.294	874.881	1206.41	930.581	1168.22	0.664528	1.50483	1.50483	0.589599	0.0354449	1.45045
sp|Q14457|BECN1_HUMAN	BECN1	BECN1_HUMAN Beclin-1	5	458.064	504.159	441.145	692.207	621.626	797.397	0.664716	1.5044	1.5044	0.58919	0.0122999	1.9101
sp|Q99816|TS101_HUMAN	TSG101	TS101_HUMAN Tumor susceptibility gene 101 protein	13	1727.1	1508.71	1658.61	2791.45	1974.34	2597.04	0.664747	1.50433	1.50433	0.589122	0.0319768	1.49517
sp|O14976|GAK_HUMAN	GAK	GAK_HUMAN Cyclin-G-associated kinase	10	994.619	823.947	1238.34	1712.21	1173.11	1712.33	0.664884	1.50402	1.50402	0.588824	0.076395	1.11693
sp|Q99961|SH3G1_HUMAN	SH3GL1	SH3G1_HUMAN Endophilin-A2	10	888.434	1213.92	1096.55	1246.95	1662.07	1902.01	0.66491	1.50396	1.50396	0.588768	0.0657334	1.18221
sp|P54619-3|AAKG1_HUMAN	PRKAG1	AAKG1_HUMAN Isoform 3 of 5'-AMP-activated protein kinase subunit gamma-1	2	202.27	167.26	233.98	319.449	262.597	325.467	0.665015	1.50372	1.50372	0.588541	0.0218469	1.66061
sp|O94888|UBXN7_HUMAN	UBXN7	UBXN7_HUMAN UBX domain-containing protein 7	1	81.3669	87.5238	98.3426	134.802	119.103	147.913	0.665061	1.50362	1.50362	0.588442	0.00982342	2.00774
sp|P31146|COR1A_HUMAN	CORO1A	COR1A_HUMAN Coronin-1A	7	427.025	631.554	768.359	829.558	781.702	1135.51	0.665122	1.50348	1.50348	0.588308	0.108253	0.965559
sp|O00429-4|DNM1L_HUMAN	DNM1L	DNM1L_HUMAN Isoform 3 of Dynamin-1-like protein	31	3290.85	2407.42	3162.96	5676.73	2965.31	4680.15	0.665148	1.50342	1.50342	0.588252	0.150815	0.821555
sp|Q15691|MARE1_HUMAN	MAPRE1	MARE1_HUMAN Microtubule-associated protein RP/EB family member 1	12	1441.56	1516.04	2618.96	3011.41	2659.22	2712.63	0.665202	1.5033	1.5033	0.588136	0.0775088	1.11065
sp|P51798|CLCN7_HUMAN	CLCN7	CLCN7_HUMAN H(+)/Cl(-) exchange transporter 7	7	913.093	599.665	664.457	1294.7	932.748	1045.36	0.665244	1.50321	1.50321	0.588045	0.0635205	1.19709
sp|Q14185|DOCK1_HUMAN	DOCK1	DOCK1_HUMAN Dedicator of cytokinesis protein 1	4	451.874	320.577	483.399	751.996	470.689	664.401	0.665497	1.50264	1.50264	0.587496	0.0956988	1.01909
sp|Q8IX04|UEVLD_HUMAN	UEVLD	UEVLD_HUMAN Ubiquitin-conjugating enzyme E2 variant 3	1	54.6051	39.713	49.9422	89.4565	51.5457	75.7298	0.665616	1.50237	1.50237	0.587238	0.112703	0.948065
sp|Q9Y5L0-1|TNPO3_HUMAN	TNPO3	TNPO3_HUMAN Isoform 1 of Transportin-3	10	1275.58	740.094	864.812	1890.88	975.812	1460.58	0.665659	1.50227	1.50227	0.587146	0.194633	0.710783
sp|Q8IWE2|NXP20_HUMAN	FAM114A1	NXP20_HUMAN Protein NOXP20	4	396.323	447.538	366.189	567.559	556.593	692.92	0.665934	1.50165	1.50165	0.586549	0.0152691	1.81619
sp|Q53HC9|TSSC1_HUMAN	TSSC1	TSSC1_HUMAN Protein TSSC1	6	300.756	461.213	490.895	514.11	666.854	699.76	0.66616	1.50114	1.50114	0.586058	0.063596	1.19657
sp|P26885|FKBP2_HUMAN	FKBP2	FKBP2_HUMAN Peptidyl-prolyl cis-trans isomerase FKBP2	7	680.615	758.128	823.096	1243.61	1233.76	917.94	0.666166	1.50113	1.50113	0.586047	0.0300273	1.52248
sp|Q14152|EIF3A_HUMAN	EIF3A	EIF3A_HUMAN Eukaryotic translation initiation factor 3 subunit A	49	6055.21	4951.59	9094.93	9918.96	8728.3	11526.8	0.666192	1.50107	1.50107	0.585989	0.0859541	1.06573
sp|P19438|TNR1A_HUMAN	TNFRSF1A	TNR1A_HUMAN Tumor necrosis factor receptor superfamily member 1A	5	868.519	874.647	526.58	1088.33	954.149	1364.21	0.666262	1.50091	1.50091	0.585839	0.0854409	1.06833
sp|O43847-2|NRDC_HUMAN	NRD1	NRDC_HUMAN Isoform 2 of Nardilysin	11	1162.92	896.503	1086.32	1518.25	1376.57	1826.18	0.66633	1.50076	1.50076	0.585692	0.0273376	1.56324
sp|Q9NRY5|F1142_HUMAN	FAM114A2	F1142_HUMAN Protein FAM114A2	6	412.237	446.702	509.462	679.673	549.393	824.049	0.6665	1.50038	1.50038	0.585323	0.0536292	1.2706
sp|Q6ZMI0|PPR21_HUMAN	PPP1R21	PPR21_HUMAN Protein phosphatase 1 regulatory subunit 21	7	666.13	658.825	771.199	1030.48	975.092	1139.37	0.666516	1.50034	1.50034	0.585289	0.00442374	2.35421
sp|Q567U6|CCD93_HUMAN	CCDC93	CCD93_HUMAN Coiled-coil domain-containing protein 93	3	134.746	111.183	130.983	201.508	166.334	197.542	0.666648	1.50004	1.50004	0.585003	0.00916859	2.0377
sp|Q9Y3C8|UFC1_HUMAN	UFC1	UFC1_HUMAN Ubiquitin-fold modifier-conjugating enzyme 1	11	1520.24	1436.68	1833.33	2507.12	2353.64	2315.98	0.667469	1.4982	1.4982	0.583228	0.00405132	2.3924
sp|P28070|PSB4_HUMAN	PSMB4	PSB4_HUMAN Proteasome subunit beta type-4	9	680.474	598.368	848.246	967.95	943.868	1274.54	0.667561	1.49799	1.49799	0.583029	0.0524783	1.28002
sp|P13639|EF2_HUMAN	EEF2	EF2_HUMAN Elongation factor 2	128	14262.2	14667.9	19277.1	23097	22874.7	26217.6	0.667789	1.49748	1.49748	0.582536	0.0145239	1.83792
sp|P49721|PSB2_HUMAN	PSMB2	PSB2_HUMAN Proteasome subunit beta type-2	4	746.296	675.279	779.829	1030.19	1009.25	1256.19	0.667977	1.49706	1.49706	0.58213	0.0126591	1.8976
sp|Q9Y3L3|3BP1_HUMAN	SH3BP1	3BP1_HUMAN SH3 domain-binding protein 1	4	151.091	171.308	187.61	233.062	233.745	296.611	0.66806	1.49687	1.49687	0.58195	0.0230874	1.63663
sp|Q9GZQ3|COMD5_HUMAN	COMMD5	COMD5_HUMAN COMM domain-containing protein 5	1	139.655	139.694	139.83	242.901	178.859	205.517	0.668252	1.49644	1.49644	0.581536	0.0202149	1.69433
sp|Q13546|RIPK1_HUMAN	RIPK1	RIPK1_HUMAN Receptor-interacting serine/threonine-protein kinase 1	6	324.96	243.763	356.947	493.544	362.565	528.949	0.668326	1.49628	1.49628	0.581377	0.0654295	1.18423
sp|P68104|EF1A1_HUMAN	EEF1A1	EF1A1_HUMAN Elongation factor 1-alpha 1	24	3752.48	2455.18	4560.32	7550.45	4073.85	4476.94	0.668767	1.49529	1.49529	0.580424	0.23033	0.63765
sp|P80404|GABT_HUMAN	ABAT	GABT_HUMAN 4-aminobutyrate aminotransferase, mitochondrial	4	459.704	509.824	597.71	707.281	880.13	755.69	0.668873	1.49505	1.49505	0.580195	0.0167548	1.77586
sp|O15372|EIF3H_HUMAN	EIF3H	EIF3H_HUMAN Eukaryotic translation initiation factor 3 subunit H	11	1111.11	1183.15	1465.48	1632.26	1792.52	2195.62	0.668945	1.49489	1.49489	0.58004	0.0358825	1.44512
sp|P40261|NNMT_HUMAN	NNMT	NNMT_HUMAN Nicotinamide N-methyltransferase	1	211.228	188.443	110.333	315.175	271.949	175.258	0.668961	1.49485	1.49485	0.580005	0.177176	0.751594
sp|P61081|UBC12_HUMAN	UBE2M	UBC12_HUMAN NEDD8-conjugating enzyme Ubc12	7	904.874	1011.56	954.314	1197.52	1293.9	1799.85	0.668974	1.49483	1.49483	0.579978	0.0666915	1.17593
sp|P41743|KPCI_HUMAN	PRKCI	KPCI_HUMAN Protein kinase C iota type	4	354.095	337.14	556.044	705.751	515.698	640.824	0.669762	1.49307	1.49307	0.57828	0.0843974	1.07367
sp|Q969E4|TCAL3_HUMAN	TCEAL3	TCAL3_HUMAN Transcription elongation factor A protein-like 3	1	66.7445	103.847	120.295	103.266	162.527	168.349	0.670026	1.49248	1.49248	0.577711	0.14172	0.848567
sp|Q2M2I8|AAK1_HUMAN	AAK1	AAK1_HUMAN AP2-associated protein kinase 1	14	1545.23	1608.26	2804.86	3320.44	2369.05	3199.02	0.670343	1.49177	1.49177	0.577029	0.126459	0.898051
sp|O00189|AP4M1_HUMAN	AP4M1	AP4M1_HUMAN AP-4 complex subunit mu-1	2	166.197	86.6354	194.973	329.538	138.42	199.927	0.670483	1.49146	1.49146	0.576728	0.322036	0.492095
sp|P62195|PRS8_HUMAN	PSMC5	PRS8_HUMAN 26S protease regulatory subunit 8	11	1042.35	1297.75	1401.08	1427.65	1823.46	2327.43	0.670638	1.49112	1.49112	0.576394	0.0950807	1.02191
sp|Q5VW36|FOCAD_HUMAN	FOCAD	FOCAD_HUMAN Focadhesin	6	863.086	461.408	645.744	1177.64	701.883	1057.56	0.670815	1.49072	1.49072	0.576014	0.15485	0.81009
sp|P05067-8|A4_HUMAN	APP	A4_HUMAN Isoform APP751 of Amyloid beta A4 protein	35	4024.77	4754.47	2762.36	5280.45	5355.08	6566.84	0.670931	1.49047	1.49047	0.575764	0.0578218	1.23791
sp|Q96J02|ITCH_HUMAN	ITCH	ITCH_HUMAN E3 ubiquitin-protein ligase Itchy homolog	12	1099.32	884.553	946.663	1721.45	1068.48	1576.74	0.671115	1.49006	1.49006	0.575369	0.082826	1.08183
sp|O75792|RNH2A_HUMAN	RNASEH2A	RNH2A_HUMAN Ribonuclease H2 subunit A	6	697.643	896.19	847.787	960.301	1268.3	1408.81	0.671252	1.48975	1.48975	0.575073	0.051742	1.28616
sp|Q16658|FSCN1_HUMAN	FSCN1	FSCN1_HUMAN Fascin	29	3629.4	3815.55	4782.8	5572.3	5057.52	7580.7	0.671466	1.48928	1.48928	0.574613	0.0785376	1.10492
sp|Q15404|RSU1_HUMAN	RSU1	RSU1_HUMAN Ras suppressor protein 1	7	395.458	554.079	570.751	650.113	689.707	924.136	0.671518	1.48916	1.48916	0.574501	0.0722145	1.14138
sp|O43149|ZZEF1_HUMAN	ZZEF1	ZZEF1_HUMAN Zinc finger ZZ-type and EF-hand domain-containing protein 1	2	93.9831	65.129	63.1087	130.924	92.901	107.093	0.671528	1.48914	1.48914	0.57448	0.0720555	1.14233
sp|O60890|OPHN1_HUMAN	OPHN1	OPHN1_HUMAN Oligophrenin-1	1	91.1214	77.1816	103.867	146.134	130.641	128.412	0.671715	1.48873	1.48873	0.57408	0.00957301	2.01895
sp|Q9Y678|COPG1_HUMAN	COPG1	COPG1_HUMAN Coatomer subunit gamma-1	29	4106.21	2935.64	4106.48	6138.88	4316.94	6138.69	0.671808	1.48852	1.48852	0.573878	0.0657129	1.18235
tr|H0YBE0|H0YBE0_HUMAN	MTDH	H0YBE0_HUMAN Protein LYRIC (Fragment)	3	397.161	295.756	626.857	825.118	625.44	513.775	0.671869	1.48839	1.48839	0.573749	0.183435	0.736518
sp|Q9NUJ7|PLCX1_HUMAN	PLCXD1	PLCX1_HUMAN PI-PLC X domain-containing protein 1	4	379.524	317.479	191.003	396.996	406.555	517.943	0.671971	1.48816	1.48816	0.573529	0.0997378	1.00114
sp|Q96PZ0|PUS7_HUMAN	PUS7	PUS7_HUMAN Pseudouridylate synthase 7 homolog	3	159.612	166.001	207.06	230.239	275.655	286.676	0.672083	1.48791	1.48791	0.573288	0.019076	1.71951
sp|Q5TKA1-2|LIN9_HUMAN	LIN9	LIN9_HUMAN Isoform 2 of Protein lin-9 homolog	1	27.8371	23.0068	31.0526	39.4267	37.6151	44.8037	0.672134	1.4878	1.4878	0.573179	0.0138665	1.85803
sp|P37275-2|ZEB1_HUMAN	ZEB1	ZEB1_HUMAN Isoform 2 of Zinc finger E-box-binding homeobox 1	1	138.332	129.809	192.617	209.736	191.28	284.486	0.672147	1.48777	1.48777	0.573152	0.0964983	1.01548
sp|P22681|CBL_HUMAN	CBL	CBL_HUMAN E3 ubiquitin-protein ligase CBL	5	460.102	553.255	584.719	730.436	753.288	893.309	0.672299	1.48743	1.48743	0.572826	0.0147361	1.83162
sp|Q9NU53|GINM1_HUMAN	GINM1	GINM1_HUMAN Glycoprotein integral membrane protein 1	4	476.582	462.945	354.454	669.222	513.305	741.906	0.672396	1.48722	1.48722	0.572617	0.0538708	1.26865
sp|Q92499|DDX1_HUMAN	DDX1	DDX1_HUMAN ATP-dependent RNA helicase DDX1	33	4350.06	4400.04	4447.48	5791.87	6788.47	7038.98	0.672683	1.48658	1.48658	0.572002	0.00497658	2.30307
sp|Q5VT06|CE350_HUMAN	CEP350	CE350_HUMAN Centrosome-associated protein 350	10	819.078	848.773	803.677	1185.27	1257.48	1231.38	0.672684	1.48658	1.48658	0.571999	8.72847e-05	4.05906
sp|O15357|SHIP2_HUMAN	INPPL1	SHIP2_HUMAN Phosphatidylinositol 3,4,5-trisphosphate 5-phosphatase 2	8	556.604	371.627	579.659	824.286	628.86	788.31	0.672728	1.48649	1.48649	0.571905	0.0516922	1.28658
sp|O75351|VPS4B_HUMAN	VPS4B	VPS4B_HUMAN Vacuolar protein sorting-associated protein 4B	6	1162.51	1082.14	905.121	1548.39	1277.47	1856.21	0.67273	1.48648	1.48648	0.5719	0.0497627	1.3031
sp|P30825|CTR1_HUMAN	SLC7A1	CTR1_HUMAN High affinity cationic amino acid transporter 1	8	1047.85	748.324	671.71	1403.64	989.813	1273.6	0.672988	1.48591	1.48591	0.571347	0.0756077	1.12143
sp|Q9H8Y5|ANKZ1_HUMAN	ANKZF1	ANKZ1_HUMAN Ankyrin repeat and zinc finger domain-containing protein 1	6	448.631	561.397	585.549	797.915	729.519	842.992	0.673118	1.48562	1.48562	0.571068	0.00850754	2.0702
sp|Q9BY12|SCAPE_HUMAN	SCAPER	SCAPE_HUMAN S phase cyclin A-associated protein in the endoplasmic reticulum	1	83.3431	68.616	103.632	154.755	96.4899	128.36	0.673308	1.4852	1.4852	0.570661	0.103426	0.985372
sp|Q7Z422|SZRD1_HUMAN	SZRD1	SZRD1_HUMAN SUZ domain-containing protein 1	3	177.932	279.38	289.625	252.417	389.266	467.092	0.67366	1.48443	1.48443	0.569908	0.169975	0.769614
sp|Q8N3F8|MILK1_HUMAN	MICALL1	MILK1_HUMAN MICAL-like protein 1	2	78.2043	118.548	102.605	107.619	170.305	166.417	0.673711	1.48432	1.48432	0.569799	0.108097	0.966185
sp|P13984|T2FB_HUMAN	GTF2F2	T2FB_HUMAN General transcription factor IIF subunit 2	2	211.877	311.331	392.555	258.996	497.427	602.82	0.67373	1.48427	1.48427	0.569757	0.265659	0.575675
sp|Q96KG9|NTKL_HUMAN	SCYL1	NTKL_HUMAN N-terminal kinase-like protein	10	1156.81	1087.34	1101.23	1629.93	1514.99	1820.39	0.67375	1.48423	1.48423	0.569714	0.00413349	2.38368
sp|Q8IY95|TM192_HUMAN	TMEM192	TM192_HUMAN Transmembrane protein 192	4	690.933	440.339	409.877	669.927	657.711	958.983	0.673985	1.48371	1.48371	0.569211	0.13453	0.87118
sp|Q5T5Y3-3|CAMP1_HUMAN	CAMSAP1	CAMP1_HUMAN Isoform 3 of Calmodulin-regulated spectrin-associated protein 1	2	118.081	120.821	162.968	193.206	174.881	227.935	0.674254	1.48312	1.48312	0.568637	0.038386	1.41583
sp|Q8TC05|MDM1_HUMAN	MDM1	MDM1_HUMAN Nuclear protein MDM1	6	335.11	647.922	509.422	503.087	938.388	771.587	0.674384	1.48283	1.48283	0.568357	0.197952	0.703439
sp|P69905|HBA_HUMAN	HBA1	HBA_HUMAN Hemoglobin subunit alpha	2	527.299	321.518	245.891	568.906	649.784	404.554	0.674395	1.48281	1.48281	0.568334	0.187	0.728158
sp|A0JNW5|UH1BL_HUMAN	UHRF1BP1L	UH1BL_HUMAN UHRF1-binding protein 1-like	4	275.103	271.842	271.576	427.464	353.124	432.872	0.674535	1.4825	1.4825	0.568035	0.00692577	2.15953
sp|Q9NQE9|HINT3_HUMAN	HINT3	HINT3_HUMAN Histidine triad nucleotide-binding protein 3	2	146.604	152.327	196.029	206.506	287.22	240.026	0.67456	1.48245	1.48245	0.567981	0.0473999	1.32422
sp|Q9BQ69|MACD1_HUMAN	MACROD1	MACD1_HUMAN O-acetyl-ADP-ribose deacetylase MACROD1	11	1176.34	1455.64	1260.54	1623.13	2576.38	1569.94	0.674678	1.48219	1.48219	0.567729	0.137195	0.862663
sp|Q9Y5B8|NDK7_HUMAN	NME7	NDK7_HUMAN Nucleoside diphosphate kinase 7	4	279.85	341.822	310.037	441.04	485.511	453.446	0.675153	1.48115	1.48115	0.566714	0.00256499	2.59091
sp|Q9H3P7|GCP60_HUMAN	ACBD3	GCP60_HUMAN Golgi resident protein GCP60	9	991.566	1046.25	731.932	1254.09	1398.67	1445.67	0.675807	1.47971	1.47971	0.565317	0.0171532	1.76565
sp|Q5JTW2-2|CEP78_HUMAN	CEP78	CEP78_HUMAN Isoform 2 of Centrosomal protein of 78 kDa	1	99.755	74.183	78.1188	125.221	122.123	125.596	0.675864	1.47959	1.47959	0.565195	0.00738106	2.13188
sp|Q8IWF6|DEN6A_HUMAN	DENND6A	DEN6A_HUMAN Protein DENND6A	3	243.71	176.974	234.533	403.656	248.841	316.623	0.676095	1.47908	1.47908	0.564703	0.101728	0.992561
sp|Q96L92|SNX27_HUMAN	SNX27	SNX27_HUMAN Sorting nexin-27	9	982.453	1041.1	963.826	1681.67	1155.47	1578.73	0.67651	1.47818	1.47818	0.563817	0.0429455	1.36708
sp|Q969U7|PSMG2_HUMAN	PSMG2	PSMG2_HUMAN Proteasome assembly chaperone 2	2	125.701	109.982	142.926	175.343	163.561	220.601	0.676686	1.47779	1.47779	0.563442	0.0383054	1.41674
sp|Q8WUP2-2|FBLI1_HUMAN	FBLIM1	FBLI1_HUMAN Isoform 2 of Filamin-binding LIM protein 1	1	32.2004	50.4361	56.4623	51.8623	72.169	81.4593	0.676911	1.4773	1.4773	0.562962	0.123772	0.907377
sp|Q9Y4K1|AIM1_HUMAN	AIM1	AIM1_HUMAN Absent in melanoma 1 protein	9	853.473	771.916	1795.11	1651.54	1405.1	1992.28	0.677471	1.47608	1.47608	0.561768	0.216084	0.665378
sp|Q8N960|CE120_HUMAN	CEP120	CE120_HUMAN Centrosomal protein of 120 kDa	6	936.905	1060.17	609.07	1068	1595.1	1183.49	0.677521	1.47597	1.47597	0.561663	0.119107	0.924062
sp|Q6GYQ0-6|RGPA1_HUMAN	RALGAPA1	RGPA1_HUMAN Isoform 6 of Ral GTPase-activating protein subunit alpha-1	2	171.178	146.938	186.241	303.331	187.25	253.567	0.677764	1.47544	1.47544	0.561144	0.0876089	1.05745
sp|Q8N394|TMTC2_HUMAN	TMTC2	TMTC2_HUMAN Transmembrane and TPR repeat-containing protein 2	1	124.47	89.5299	84.0824	145.373	148.623	145.768	0.677823	1.47531	1.47531	0.561019	0.0204671	1.68894
sp|Q9Y3X0|CCDC9_HUMAN	CCDC9	CCDC9_HUMAN Coiled-coil domain-containing protein 9	6	515.093	551.626	662.451	748.672	915.236	886.294	0.678052	1.47481	1.47481	0.560532	0.0156831	1.80457
sp|Q2TAZ0-3|ATG2A_HUMAN	ATG2A	ATG2A_HUMAN Isoform 2 of Autophagy-related protein 2 homolog A	3	302.143	171.131	191.671	423.32	228.521	328.494	0.678283	1.47431	1.47431	0.56004	0.204446	0.689422
sp|Q9Y3A5|SBDS_HUMAN	SBDS	SBDS_HUMAN Ribosome maturation protein SBDS	13	1603.01	1429.46	1686.47	2175.8	2304.13	2473.08	0.67869	1.47343	1.47343	0.559175	0.002896	2.5382
sp|Q9UK97|FBX9_HUMAN	FBXO9	FBX9_HUMAN F-box only protein 9	1	103.358	75.2415	189.591	204.318	133.786	204.373	0.678721	1.47336	1.47336	0.55911	0.235746	0.627555
sp|P05198|IF2A_HUMAN	EIF2S1	IF2A_HUMAN Eukaryotic translation initiation factor 2 subunit 1	30	4066.98	3421.66	4349.22	6082.19	5620.53	5737.98	0.678749	1.4733	1.4733	0.55905	0.00371226	2.43036
sp|Q9UK59|DBR1_HUMAN	DBR1	DBR1_HUMAN Lariat debranching enzyme	10	838.858	837.292	908.644	1179.52	1249.39	1378.82	0.678828	1.47313	1.47313	0.558882	0.00292964	2.53319
sp|Q96KP1|EXOC2_HUMAN	EXOC2	EXOC2_HUMAN Exocyst complex component 2	18	1754.73	1731.37	2566.33	3334.14	2387.07	3191.81	0.679055	1.47263	1.47263	0.5584	0.0770764	1.11308
sp|Q709C8|VP13C_HUMAN	VPS13C	VP13C_HUMAN Vacuolar protein sorting-associated protein 13C	29	4779.1	2515.9	3970.83	7262.19	3723.41	5604.05	0.679088	1.47256	1.47256	0.55833	0.218834	0.659885
sp|Q7L5N1|CSN6_HUMAN	COPS6	CSN6_HUMAN COP9 signalosome complex subunit 6	4	598.958	589.05	819.691	876.978	894.974	1183.99	0.679208	1.4723	1.4723	0.558075	0.0644099	1.19105
sp|Q92783|STAM1_HUMAN	STAM	STAM1_HUMAN Signal transducing adapter molecule 1	10	1376.08	1693.94	1509.41	2365.73	2101.25	2273.65	0.679377	1.47194	1.47194	0.557715	0.00392445	2.40622
sp|O43609|SPY1_HUMAN	SPRY1	SPY1_HUMAN Protein sprouty homolog 1	1	89.6083	103.882	115.018	134.867	118.412	200.819	0.679387	1.47192	1.47192	0.557694	0.137969	0.860219
sp|Q9UBF2|COPG2_HUMAN	COPG2	COPG2_HUMAN Coatomer subunit gamma-2	10	1041.35	678.016	991.941	1557.52	999.388	1430.48	0.679971	1.47065	1.47065	0.556456	0.104982	0.978884
sp|P60228|EIF3E_HUMAN	EIF3E	EIF3E_HUMAN Eukaryotic translation initiation factor 3 subunit E	21	2464.91	2180.21	3091.91	3782.84	3285.81	4308.49	0.680051	1.47048	1.47048	0.556286	0.0385428	1.41406
sp|Q13131-2|AAPK1_HUMAN	PRKAA1	AAPK1_HUMAN Isoform 2 of 5'-AMP-activated protein kinase catalytic subunit alpha-1	8	992.585	728.73	888.151	1402.12	1094.61	1339.14	0.68028	1.46998	1.46998	0.555799	0.0279433	1.55372
sp|Q13951|PEBB_HUMAN	CBFB	PEBB_HUMAN Core-binding factor subunit beta	8	1029.8	1319.24	1223.55	1398.46	1661.21	2189.08	0.680655	1.46917	1.46917	0.555004	0.0869862	1.06055
sp|Q5VU97|CAHD1_HUMAN	CACHD1	CAHD1_HUMAN VWFA and cache domain-containing protein 1	3	106.405	86.7572	90.5983	183.817	115.259	117.501	0.681172	1.46806	1.46806	0.553909	0.129957	0.8862
sp|Q9Y5X2|SNX8_HUMAN	SNX8	SNX8_HUMAN Sorting nexin-8	8	967.845	965.332	852.654	1627.05	1144.42	1318.16	0.681194	1.46801	1.46801	0.553863	0.0409995	1.38722
sp|Q9Y295|DRG1_HUMAN	DRG1	DRG1_HUMAN Developmentally-regulated GTP-binding protein 1	12	1466.52	1213.56	1602.27	2377.39	1936.78	1970.65	0.68138	1.46761	1.46761	0.553469	0.0213219	1.67117
sp|Q9Y265|RUVB1_HUMAN	RUVBL1	RUVB1_HUMAN RuvB-like 1	18	3274.34	2946.42	2764.22	3966.01	4081.13	5137.81	0.681457	1.46744	1.46744	0.553305	0.0252246	1.59818
sp|Q9Y3I0|RTCB_HUMAN	RTCB	RTCB_HUMAN tRNA-splicing ligase RtcB homolog	23	2876.54	2976.05	3300.41	4218.82	4453.07	4759.5	0.681463	1.46743	1.46743	0.553292	0.0021307	2.67148
sp|Q9NZV1|CRIM1_HUMAN	CRIM1	CRIM1_HUMAN Cysteine-rich motor neuron 1 protein	39	3918.68	4065.47	3207.49	5619.42	4354.02	6448.89	0.681489	1.46737	1.46737	0.553237	0.0584913	1.23291
sp|P50552|VASP_HUMAN	VASP	VASP_HUMAN Vasodilator-stimulated phosphoprotein	19	1499.55	1996.91	2780.1	2672.69	3180.28	3355.67	0.681595	1.46715	1.46715	0.553014	0.0831041	1.08038
sp|O76024|WFS1_HUMAN	WFS1	WFS1_HUMAN Wolframin	15	1763.98	1226.05	1263.73	2079.32	2220.96	1939.43	0.681724	1.46687	1.46687	0.55274	0.0258819	1.587
sp|P35612|ADDB_HUMAN	ADD2	ADDB_HUMAN Beta-adducin	2	164.593	197.88	228.751	276.259	274.669	316.31	0.681732	1.46685	1.46685	0.552723	0.0161157	1.79275
sp|Q8TCU4|ALMS1_HUMAN	ALMS1	ALMS1_HUMAN Alstrom syndrome protein 1	5	466.744	638.887	588.119	684.397	911.259	888.698	0.681767	1.46678	1.46678	0.55265	0.0406898	1.39051
sp|P22059|OSBP1_HUMAN	OSBP	OSBP1_HUMAN Oxysterol-binding protein 1	25	2463.92	2124.47	1928.82	3477.91	2867.65	3212.08	0.681885	1.46652	1.46652	0.5524	0.0126809	1.89685
sp|Q9UPQ9|TNR6B_HUMAN	TNRC6B	TNR6B_HUMAN Trinucleotide repeat-containing gene 6B protein	21	1812.15	2109.27	2412.67	2920.65	2993.53	3373.69	0.681974	1.46633	1.46633	0.55221	0.0115739	1.93652
sp|P25116|PAR1_HUMAN	F2R	PAR1_HUMAN Proteinase-activated receptor 1	7	588.54	541.026	700.02	811.21	614.234	1257.29	0.681986	1.46631	1.46631	0.552187	0.220361	0.656865
sp|Q9Y224|CN166_HUMAN	C14orf166	CN166_HUMAN UPF0568 protein C14orf166	6	1647.53	1987.21	1528.6	2053.41	2830.5	2685.86	0.6821	1.46606	1.46606	0.551945	0.0435356	1.36116
sp|Q8IWV7|UBR1_HUMAN	UBR1	UBR1_HUMAN E3 ubiquitin-protein ligase UBR1	2	187.37	97.872	148.29	268.259	159.945	207.329	0.682155	1.46594	1.46594	0.551829	0.173119	0.761655
sp|Q52LJ0-2|FA98B_HUMAN	FAM98B	FA98B_HUMAN Isoform 2 of Protein FAM98B	4	331.958	261.068	315.951	450.402	461.792	419.459	0.682593	1.465	1.465	0.550903	0.00481824	2.31711
sp|P35998|PRS7_HUMAN	PSMC2	PRS7_HUMAN 26S protease regulatory subunit 7	23	3600.86	2848.06	3698.97	5152.38	4196.38	5514	0.682773	1.46462	1.46462	0.550522	0.0299171	1.52408
sp|Q5TGY1|TMCO4_HUMAN	TMCO4	TMCO4_HUMAN Transmembrane and coiled-coil domain-containing protein 4	2	121.803	74.9851	96.7802	188.637	99.3629	141.883	0.682903	1.46434	1.46434	0.550248	0.19361	0.713072
sp|P28482|MK01_HUMAN	MAPK1	MK01_HUMAN Mitogen-activated protein kinase 1	11	1345.02	1491.47	1766.97	2241.76	2151.22	2347.3	0.682978	1.46418	1.46418	0.55009	0.00636029	2.19652
sp|P41214|EIF2D_HUMAN	EIF2D	EIF2D_HUMAN Eukaryotic translation initiation factor 2D	8	717.342	726.721	758.283	870.157	1028.07	1325.9	0.683083	1.46395	1.46395	0.549867	0.0641007	1.19314
sp|Q9P258|RCC2_HUMAN	RCC2	RCC2_HUMAN Protein RCC2	18	2228.97	1817.76	2499.29	3122.27	3005.27	3454.56	0.683151	1.46381	1.46381	0.549724	0.0134204	1.87224
sp|Q14D04|MELT_HUMAN	VEPH1	MELT_HUMAN Ventricular zone-expressed PH domain-containing protein homolog 1	3	312.639	252.38	287.625	485.294	308.577	454.057	0.683248	1.4636	1.4636	0.549519	0.0825742	1.08316
sp|Q8IZN3|ZDH14_HUMAN	ZDHHC14	ZDH14_HUMAN Probable palmitoyltransferase ZDHHC14	1	73.7758	62.3741	95.7339	129.899	81.5427	127.919	0.683296	1.46349	1.46349	0.549417	0.126172	0.899037
sp|Q96DG6|CMBL_HUMAN	CMBL	CMBL_HUMAN Carboxymethylenebutenolidase homolog	5	586.204	517.57	451.217	751.083	732.653	790.822	0.683645	1.46275	1.46275	0.54868	0.00488744	2.31092
sp|P46926|GNPI1_HUMAN	GNPDA1	GNPI1_HUMAN Glucosamine-6-phosphate isomerase 1	5	359.878	277.072	399.242	532.119	460.811	522.482	0.683769	1.46248	1.46248	0.548419	0.0196014	1.70771
sp|Q9Y230|RUVB2_HUMAN	RUVBL2	RUVB2_HUMAN RuvB-like 2	30	3513.97	3121.77	3437.49	4767.31	4480.7	5480.09	0.683946	1.4621	1.4621	0.548045	0.00838736	2.07637
sp|O43310-2|CTIF_HUMAN	CTIF	CTIF_HUMAN Isoform 2 of CBP80/20-dependent translation initiation factor	1	148.113	177.165	186.321	277.243	220.903	249.74	0.68406	1.46186	1.46186	0.547805	0.0167913	1.77492
sp|Q9NRA8-3|4ET_HUMAN	EIF4ENIF1	4ET_HUMAN Isoform 3 of Eukaryotic translation initiation factor 4E transporter	4	284.932	313.672	334.682	420.823	522.556	420.882	0.684096	1.46178	1.46178	0.547729	0.017549	1.75575
sp|P61011|SRP54_HUMAN	SRP54	SRP54_HUMAN Signal recognition particle 54 kDa protein	32	3885.78	4016.45	3867.62	6063.36	5502.92	5628.36	0.684507	1.46091	1.46091	0.546863	0.000507905	3.29422
sp|A6NHL2|TBAL3_HUMAN	TUBAL3	TBAL3_HUMAN Tubulin alpha chain-like 3	1	74.4171	92.834	63.2225	87.9963	145.2	103.459	0.684598	1.46071	1.46071	0.546671	0.138136	0.859694
sp|Q6P1N0|C2D1A_HUMAN	CC2D1A	C2D1A_HUMAN Coiled-coil and C2 domain-containing protein 1A	5	283.376	309.552	435.575	460.688	490.317	550.685	0.684897	1.46007	1.46007	0.546041	0.0430423	1.3661
sp|P12004|PCNA_HUMAN	PCNA	PCNA_HUMAN Proliferating cell nuclear antigen	19	2174.94	2819.16	2833.17	2824.17	3845.81	4758.21	0.684909	1.46005	1.46005	0.546016	0.115746	0.936493
sp|Q15814|TBCC_HUMAN	TBCC	TBCC_HUMAN Tubulin-specific chaperone C	4	252.677	176.655	216.804	340.242	283.198	319.641	0.685133	1.45957	1.45957	0.545544	0.0229653	1.63893
sp|Q13596-3|SNX1_HUMAN	SNX1	SNX1_HUMAN Isoform 3 of Sorting nexin-1	12	1865.01	1656.64	1630.56	2416.84	2349.67	2753.5	0.685133	1.45957	1.45957	0.545543	0.00557197	2.25399
sp|Q8N335|GPD1L_HUMAN	GPD1L	GPD1L_HUMAN Glycerol-3-phosphate dehydrogenase 1-like protein	12	1411.85	1391.7	1135.66	1653.36	2320.01	1776.05	0.685149	1.45954	1.45954	0.54551	0.0539773	1.26779
sp|Q9C0B5|ZDHC5_HUMAN	ZDHHC5	ZDHC5_HUMAN Palmitoyltransferase ZDHHC5	11	1299.29	1361.25	1472.36	2031.24	1659.17	2340.55	0.685281	1.45926	1.45926	0.545233	0.0358409	1.44562
sp|Q15149-4|PLEC_HUMAN	PLEC	PLEC_HUMAN Isoform 4 of Plectin	2	88.9674	61.9303	115.393	133.105	132.322	123.115	0.685359	1.45909	1.45909	0.545069	0.060997	1.21469
tr|B7ZLX3|B7ZLX3_HUMAN	CLASP1	B7ZLX3_HUMAN CLASP1 protein	19	2097.08	1663.43	2283.54	3470.59	2378.18	2964.34	0.685802	1.45815	1.45815	0.544136	0.064838	1.18817
sp|P46782|RS5_HUMAN	RPS5	RS5_HUMAN 40S ribosomal protein S5	19	2163.08	2153.32	2269.77	3275.42	3055.68	3271.24	0.685892	1.45796	1.45796	0.543946	0.000249121	3.60359
sp|O43633|CHM2A_HUMAN	CHMP2A	CHM2A_HUMAN Charged multivesicular body protein 2a	6	501.674	507.156	571.914	865.797	654.243	784.381	0.685961	1.45781	1.45781	0.543801	0.0212631	1.67237
sp|O95825|QORL1_HUMAN	CRYZL1	QORL1_HUMAN Quinone oxidoreductase-like protein 1	5	602.185	778.525	826.791	948.082	1079.8	1189.86	0.68604	1.45764	1.45764	0.543635	0.0261267	1.58292
sp|Q96SN7|ORAI2_HUMAN	ORAI2	ORAI2_HUMAN Protein orai-2	2	170.287	131.781	143.278	246.344	158.929	243.77	0.686158	1.45739	1.45739	0.543387	0.0929491	1.03175
sp|Q01628|IFM3_HUMAN	IFITM3	IFM3_HUMAN Interferon-induced transmembrane protein 3	2	338.485	349.672	127.355	321.889	308.29	557.909	0.686407	1.45686	1.45686	0.542864	0.316625	0.499455
sp|Q9GZT6|CC90B_HUMAN	CCDC90B	CC90B_HUMAN Coiled-coil domain-containing protein 90B, mitochondrial	11	1222.01	1158.68	1480.5	2058.81	1945.76	1620.31	0.686448	1.45677	1.45677	0.542777	0.0231651	1.63517
sp|P78509|RELN_HUMAN	RELN	RELN_HUMAN Reelin	1	147.602	101.018	83.6967	177.923	170.837	135.337	0.686467	1.45673	1.45673	0.542737	0.0945422	1.02437
sp|Q9UN37|VPS4A_HUMAN	VPS4A	VPS4A_HUMAN Vacuolar protein sorting-associated protein 4A	8	1157.89	1031.65	1251.31	1817.02	1453.54	1740.34	0.686673	1.4563	1.4563	0.542305	0.014843	1.82848
sp|Q9Y508|RN114_HUMAN	RNF114	RN114_HUMAN RING finger protein 114	3	245.731	244.39	233.413	293.142	330.433	429.584	0.687013	1.45558	1.45558	0.541591	0.0548645	1.26071
sp|P27708|PYR1_HUMAN	CAD	PYR1_HUMAN CAD protein	46	6114.45	3739.18	5613.92	9348.27	5461.84	7703.51	0.687031	1.45554	1.45554	0.541553	0.154132	0.812109
sp|Q96CX2|KCD12_HUMAN	KCTD12	KCD12_HUMAN BTB/POZ domain-containing protein KCTD12	1	48.993	63.6162	80.484	84.9591	88.1427	107.848	0.687287	1.455	1.455	0.541015	0.0646863	1.18919
sp|P23743|DGKA_HUMAN	DGKA	DGKA_HUMAN Diacylglycerol kinase alpha	1	145.701	117.336	120.502	195.325	170.766	191.926	0.687325	1.45492	1.45492	0.540936	0.00791151	2.10174
sp|Q9H7E9-2|CH033_HUMAN	C8orf33	CH033_HUMAN Isoform 2 of UPF0488 protein C8orf33	6	540.895	865.113	958.761	986.153	1086.04	1365.12	0.68797	1.45355	1.45355	0.539582	0.103247	0.986121
sp|O14595|CTDS2_HUMAN	CTDSP2	CTDS2_HUMAN Carboxy-terminal domain RNA polymerase II polypeptide A small phosphatase 2	1	68.2901	81.1405	75.6954	93.1593	86.6581	147.401	0.687999	1.45349	1.45349	0.539521	0.157729	0.802088
sp|Q9UHD8|SEPT9_HUMAN	2016-09-09	SEPT9_HUMAN Septin-9	18	1537.6	2269.69	3795.02	2960.95	4339.15	3749.16	0.688038	1.45341	1.45341	0.53944	0.212608	0.67242
sp|P84085|ARF5_HUMAN	ARF5	ARF5_HUMAN ADP-ribosylation factor 5	2	379.581	411.203	394.936	511.812	505.107	706.004	0.688203	1.45306	1.45306	0.539095	0.0545168	1.26347
sp|Q7Z3U7|MON2_HUMAN	MON2	MON2_HUMAN Protein MON2 homolog	2	278.476	139.717	168.504	374.244	191.538	286.477	0.688402	1.45264	1.45264	0.538676	0.260568	0.584078
sp|Q8IU60|DCP2_HUMAN	DCP2	DCP2_HUMAN m7GpppN-mRNA hydrolase	1	112.726	71.6351	104.926	173.21	112.375	134.635	0.688418	1.45261	1.45261	0.538643	0.115657	0.936828
sp|Q8WU79|SMAP2_HUMAN	SMAP2	SMAP2_HUMAN Stromal membrane-associated protein 2	3	296.954	289.404	440.379	555.296	388.371	547.652	0.688476	1.45248	1.45248	0.538522	0.102182	0.990626
sp|Q8N111|CEND_HUMAN	CEND1	CEND_HUMAN Cell cycle exit and neuronal differentiation protein 1	4	559.237	678.79	682.282	1189.1	744.984	855.026	0.688502	1.45243	1.45243	0.538466	0.106546	0.972462
sp|Q5VZK9|LR16A_HUMAN	LRRC16A	LR16A_HUMAN Leucine-rich repeat-containing protein 16A	4	441.628	438.066	344.393	575.676	655.929	546.102	0.688576	1.45227	1.45227	0.538311	0.0156471	1.80557
sp|Q99584|S10AD_HUMAN	S100A13	S10AD_HUMAN Protein S100-A13	3	309.012	982.669	489.883	493.858	773.177	1319.46	0.688795	1.45181	1.45181	0.537854	0.442492	0.354095
sp|P68036-3|UB2L3_HUMAN	UBE2L3	UB2L3_HUMAN Isoform 3 of Ubiquitin-conjugating enzyme E2 L3	6	959.1	1445.78	888.982	988.911	1821.83	1971.2	0.688813	1.45177	1.45177	0.537816	0.231792	0.634901
sp|Q86TB9|PATL1_HUMAN	PATL1	PATL1_HUMAN Protein PAT1 homolog 1	7	638.345	654.895	917.617	1173.51	879.265	1156.41	0.688915	1.45156	1.45156	0.537601	0.0645415	1.19016
sp|Q9UNF1|MAGD2_HUMAN	MAGED2	MAGD2_HUMAN Melanoma-associated antigen D2	12	2077.16	1435.43	2164.96	3379.59	1996.32	2863.85	0.689043	1.45129	1.45129	0.537334	0.139815	0.854448
sp|Q9UK45|LSM7_HUMAN	LSM7	LSM7_HUMAN U6 snRNA-associated Sm-like protein LSm7	3	171.232	206.303	234.415	317.363	271.094	299.582	0.689103	1.45116	1.45116	0.537209	0.0154384	1.8114
sp|Q15056|IF4H_HUMAN	EIF4H	IF4H_HUMAN Eukaryotic translation initiation factor 4H	13	1273.08	1828	1530.81	1570.23	2339.71	2809.97	0.689279	1.45079	1.45079	0.536841	0.1531	0.815025
sp|Q96Q15|SMG1_HUMAN	SMG1	SMG1_HUMAN Serine/threonine-protein kinase SMG1	17	1913.21	1264.8	1536.98	2887.55	1797.65	2155.09	0.689297	1.45075	1.45075	0.536803	0.129427	0.887976
sp|Q14019|COTL1_HUMAN	COTL1	COTL1_HUMAN Coactosin-like protein	11	1639.57	2023.93	2350.84	2425.3	2879.63	3419.3	0.689383	1.45057	1.45057	0.536621	0.062833	1.20181
sp|Q8WY07|CTR3_HUMAN	SLC7A3	CTR3_HUMAN Cationic amino acid transporter 3	2	265.197	266.353	250.242	361.008	315.073	457.393	0.689731	1.44984	1.44984	0.535895	0.0501127	1.30005
sp|Q6ZVM7|TM1L2_HUMAN	TOM1L2	TM1L2_HUMAN TOM1-like protein 2	2	154.308	205.653	180.996	244.74	233.878	305.622	0.689785	1.44973	1.44973	0.535781	0.0389367	1.40964
sp|Q7Z569|BRAP_HUMAN	BRAP	BRAP_HUMAN BRCA1-associated protein	2	181.583	220.239	342.409	329.589	374.849	374.366	0.689867	1.44956	1.44956	0.53561	0.0928557	1.03219
sp|Q9Y2G1|MRF_HUMAN	MYRF	MRF_HUMAN Myelin regulatory factor	2	253.803	299.25	226.298	267.079	473.669	388.258	0.690298	1.44865	1.44865	0.534708	0.140793	0.851419
sp|P33176|KINH_HUMAN	KIF5B	KINH_HUMAN Kinesin-1 heavy chain	38	4508.28	4196.63	5757.16	6888.53	6318.6	7738.27	0.690465	1.4483	1.4483	0.534359	0.0265872	1.57533
sp|Q9NP79|VTA1_HUMAN	VTA1	VTA1_HUMAN Vacuolar protein sorting-associated protein VTA1 homolog	3	548.038	584.881	793.033	802.642	797.078	1188.44	0.690761	1.44768	1.44768	0.533742	0.128463	0.891222
sp|Q9GZX9|TWSG1_HUMAN	TWSG1	TWSG1_HUMAN Twisted gastrulation protein homolog 1	3	187.981	337.548	307.935	181.721	508.256	516.436	0.690861	1.44747	1.44747	0.533532	0.356374	0.448093
sp|Q15042|RB3GP_HUMAN	RAB3GAP1	RB3GP_HUMAN Rab3 GTPase-activating protein catalytic subunit	17	1836.01	1255.81	2128.91	3346.17	1779.36	2430.6	0.690926	1.44733	1.44733	0.533396	0.210043	0.677692
sp|P81605|DCD_HUMAN_contaminant	DCD	DCD_HUMAN_contaminant Dermcidin	5	1176.7	1637.75	1414.41	1045.67	2239.8	2834.26	0.691021	1.44713	1.44713	0.533199	0.3099	0.508778
sp|Q5U5Q3|MEX3C_HUMAN	MEX3C	MEX3C_HUMAN RNA-binding E3 ubiquitin-protein ligase MEX3C	1	47.2336	52.7972	81.2222	67.9036	90.393	103.98	0.691076	1.44702	1.44702	0.533084	0.143724	0.842469
sp|Q7Z401-2|MYCPP_HUMAN	DENND4A	MYCPP_HUMAN Isoform 2 of C-myc promoter-binding protein	1	89.5606	59.9515	78.0404	139.026	72.6785	117.516	0.691186	1.44679	1.44679	0.532855	0.187778	0.726354
sp|P24043|LAMA2_HUMAN	LAMA2	LAMA2_HUMAN Laminin subunit alpha-2	1	151.736	143.982	100.687	213.982	188.903	170.452	0.6914	1.44634	1.44634	0.532408	0.0437747	1.35878
sp|P83436|COG7_HUMAN	COG7	COG7_HUMAN Conserved oligomeric Golgi complex subunit 7	2	383.369	287.131	276.156	587.041	336.234	445.84	0.691436	1.44626	1.44626	0.532331	0.153899	0.812764
sp|Q92539|LPIN2_HUMAN	LPIN2	LPIN2_HUMAN Phosphatidate phosphatase LPIN2	1	88.512	99.232	67.7679	98.7446	113.326	157.462	0.691446	1.44624	1.44624	0.532311	0.129067	0.889184
sp|Q147X3|NAA30_HUMAN	NAA30	NAA30_HUMAN N-alpha-acetyltransferase 30	2	144.975	127.493	151.057	198.17	188.847	225.283	0.691695	1.44572	1.44572	0.531792	0.00842435	2.07446
sp|Q13347|EIF3I_HUMAN	EIF3I	EIF3I_HUMAN Eukaryotic translation initiation factor 3 subunit I	12	998.725	1068.77	1471.87	1456.74	1682.5	1977.58	0.691712	1.44569	1.44569	0.531757	0.0672482	1.17232
sp|O43347|MSI1H_HUMAN	MSI1	MSI1H_HUMAN RNA-binding protein Musashi homolog 1	1	59.0983	87.3638	46.8352	45.8022	115.431	117.988	0.692273	1.44452	1.44452	0.530587	0.34088	0.467398
sp|Q9HAU5|RENT2_HUMAN	UPF2	RENT2_HUMAN Regulator of nonsense transcripts 2	15	1602.39	1312	2054.86	2774.66	1980.52	2422.22	0.692347	1.44436	1.44436	0.530433	0.0799432	1.09722
sp|Q8IV50|LYSM2_HUMAN	LYSMD2	LYSM2_HUMAN LysM and putative peptidoglycan-binding domain-containing protein 2	4	201.016	276.727	277.067	282.54	391.315	416.277	0.692402	1.44425	1.44425	0.530317	0.0813239	1.08978
sp|P31751|AKT2_HUMAN	AKT2	AKT2_HUMAN RAC-beta serine/threonine-protein kinase	5	937.445	732.404	883.654	1348.09	945.371	1394.23	0.69244	1.44417	1.44417	0.53024	0.0715253	1.14554
sp|Q8NBF6|AVL9_HUMAN	AVL9	AVL9_HUMAN Late secretory pathway protein AVL9 homolog	7	563.911	374.538	402.61	807.574	445.978	682.829	0.692559	1.44392	1.44392	0.52999	0.177341	0.751192
sp|Q96BY7|ATG2B_HUMAN	ATG2B	ATG2B_HUMAN Autophagy-related protein 2 homolog B	3	232.311	139.292	178.594	326.217	209.746	258.377	0.692647	1.44374	1.44374	0.529808	0.132794	0.876823
sp|Q03013|GSTM4_HUMAN	GSTM4	GSTM4_HUMAN Glutathione S-transferase Mu 4	1	84.4791	88.0413	81.5156	101.579	109.289	155.751	0.692916	1.44318	1.44318	0.529249	0.0922024	1.03526
sp|P50747|BPL1_HUMAN	HLCS	BPL1_HUMAN Biotin--protein ligase	8	1100.67	905.913	1185.87	1558.49	1496.97	1549.47	0.693269	1.44244	1.44244	0.528514	0.0052034	2.28371
sp|Q15645|PCH2_HUMAN	TRIP13	PCH2_HUMAN Pachytene checkpoint protein 2 homolog	10	1622.02	889.197	1060.15	2197.2	1253.61	1700.62	0.693277	1.44243	1.44243	0.528497	0.207961	0.682019
sp|Q86YL5-2|TDRP_HUMAN	TDRP	TDRP_HUMAN Isoform 2 of Testis development-related protein	1	41.7884	53.1173	66.4695	65.4704	81.001	86.2204	0.693515	1.44193	1.44193	0.528001	0.0660678	1.18001
sp|Q9HC77|CENPJ_HUMAN	CENPJ	CENPJ_HUMAN Centromere protein J	3	436.759	421.417	380.179	589.565	613.553	582.278	0.693602	1.44175	1.44175	0.527819	0.000707773	3.15011
sp|Q9HCN4|GPN1_HUMAN	GPN1	GPN1_HUMAN GPN-loop GTPase 1	2	50.3609	35.2684	53.9259	81.1878	46.665	73.3491	0.693608	1.44174	1.44174	0.527808	0.159589	0.796998
sp|P63172|DYLT1_HUMAN	DYNLT1	DYLT1_HUMAN Dynein light chain Tctex-type 1	2	615.498	937.833	782.52	655.304	1228.84	1482.56	0.693809	1.44132	1.44132	0.527389	0.259569	0.585747
sp|Q16625|OCLN_HUMAN	OCLN	OCLN_HUMAN Occludin	11	1486.88	1592.6	1587.85	2481.17	1910.72	2330.27	0.69432	1.44026	1.44026	0.526327	0.0170431	1.76845
sp|Q96QT4|TRPM7_HUMAN	TRPM7	TRPM7_HUMAN Transient receptor potential cation channel subfamily M member 7	6	728.894	416.104	604.449	984.679	739.645	792.987	0.694967	1.43892	1.43892	0.524985	0.0948828	1.02281
sp|Q92599|SEPT8_HUMAN	2016-09-08	SEPT8_HUMAN Septin-8	16	1463.31	2131.41	3567.23	2538.26	4208.15	3558.13	0.695029	1.43879	1.43879	0.524856	0.254635	0.594081
sp|Q9NRS6|SNX15_HUMAN	SNX15	SNX15_HUMAN Sorting nexin-15	2	82.7318	90.8285	67.7504	110.445	111.846	124.803	0.695232	1.43837	1.43837	0.524435	0.0124365	1.9053
sp|Q9Y4I1-3|MYO5A_HUMAN	MYO5A	MYO5A_HUMAN Isoform 3 of Unconventional myosin-Va	35	4423.39	2644.39	3657.86	6341.77	3881.33	5199.42	0.695453	1.43791	1.43791	0.523975	0.149111	0.826489
sp|O94927|HAUS5_HUMAN	HAUS5	HAUS5_HUMAN HAUS augmin-like complex subunit 5	4	159.181	139.012	149.983	241.242	195.118	207.9	0.695645	1.43752	1.43752	0.523578	0.0119048	1.92428
sp|Q5VV41|ARHGG_HUMAN	ARHGEF16	ARHGG_HUMAN Rho guanine nucleotide exchange factor 16	1	71.59	74.7209	89.5914	118.435	111.299	109.228	0.695955	1.43687	1.43687	0.522934	0.00522897	2.28158
sp|Q86SQ4-3|GP126_HUMAN	GPR126	GP126_HUMAN Isoform 3 of G-protein coupled receptor 126	1	42.9461	38.9518	51.1178	44.2299	65.6064	81.2206	0.69621	1.43635	1.43635	0.522406	0.162135	0.790125
sp|P04632|CPNS1_HUMAN	CAPNS1	CPNS1_HUMAN Calpain small subunit 1	5	626.728	809.131	1008.25	1092.95	1069.2	1347.79	0.696339	1.43608	1.43608	0.522138	0.0662954	1.17852
sp|O75815|BCAR3_HUMAN	BCAR3	BCAR3_HUMAN Breast cancer anti-estrogen resistance protein 3	14	1568.16	1484.28	1580.2	2338.91	1858.11	2454.05	0.696526	1.4357	1.4357	0.521752	0.022021	1.65716
sp|Q9UGR2|Z3H7B_HUMAN	ZC3H7B	Z3H7B_HUMAN Zinc finger CCCH domain-containing protein 7B	1	29.9097	24.4678	24.8666	44.9319	37.1991	31.6338	0.696561	1.43562	1.43562	0.521679	0.0531415	1.27457
sp|Q9UHY8-2|FEZ2_HUMAN	FEZ2	FEZ2_HUMAN Isoform 2 of Fasciculation and elongation protein zeta-2	2	103.049	123.888	122.163	160.66	129.712	210.775	0.696602	1.43554	1.43554	0.521593	0.107842	0.967214
sp|Q6ZN17|LN28B_HUMAN	LIN28B	LN28B_HUMAN Protein lin-28 homolog B	1	135.35	147.08	155.218	206.407	224.431	197.264	0.696779	1.43518	1.43518	0.521228	0.00297803	2.52607
sp|Q8TDZ2-4|MICA1_HUMAN	MICAL1	MICA1_HUMAN Isoform 4 of Protein-methionine sulfoxide oxidase MICAL1	9	995.977	1064.56	1468.01	1800.88	1288.48	1974.03	0.696874	1.43498	1.43498	0.521029	0.113287	0.945818
sp|O00178|GTPB1_HUMAN	GTPBP1	GTPB1_HUMAN GTP-binding protein 1	7	777.384	752.502	740.223	1064.4	1031.61	1161.19	0.696951	1.43482	1.43482	0.520871	0.00123731	2.90752
sp|Q9UHW5-3|GPN3_HUMAN	GPN3	GPN3_HUMAN Isoform 3 of GPN-loop GTPase 3	1	71.3141	73.0728	98.7934	113.907	98.8903	136.074	0.697049	1.43462	1.43462	0.520669	0.0653863	1.18451
sp|Q9Y2S6|TMA7_HUMAN	TMA7	TMA7_HUMAN Translation machinery-associated protein 7	4	504.883	753.083	573.657	797.164	774.123	1055.35	0.697326	1.43405	1.43405	0.520094	0.0855038	1.06801
sp|Q13439|GOGA4_HUMAN	GOLGA4	GOGA4_HUMAN Golgin subfamily A member 4	2	122.588	190.144	113.594	151.7	236.862	222.739	0.697408	1.43388	1.43388	0.519926	0.159654	0.79682
sp|Q06124|PTN11_HUMAN	PTPN11	PTN11_HUMAN Tyrosine-protein phosphatase non-receptor type 11	16	1903.51	1990.53	2453.87	3022.15	2649.21	3430.05	0.697464	1.43376	1.43376	0.519808	0.0315346	1.50121
sp|P05387|RLA2_HUMAN	RPLP2	RLA2_HUMAN 60S acidic ribosomal protein P2	12	1677.17	3706.46	1775.13	3650.88	3347.81	3262.04	0.697685	1.43331	1.43331	0.519352	0.198258	0.702769
sp|O96033|MOC2A_HUMAN	MOCS2	MOC2A_HUMAN Molybdopterin synthase sulfur carrier subunit	1	48.3779	57.0797	62.5981	69.9573	71.7294	99.0989	0.697947	1.43277	1.43277	0.51881	0.0782093	1.10674
sp|Q7Z434|MAVS_HUMAN	MAVS	MAVS_HUMAN Mitochondrial antiviral-signaling protein	41	5329.24	4456.85	5399.84	7096.6	8222.99	6437.99	0.69796	1.43275	1.43275	0.518783	0.0221009	1.65559
sp|O75116|ROCK2_HUMAN	ROCK2	ROCK2_HUMAN Rho-associated protein kinase 2	25	2555.26	2133.28	3543.86	3962.62	3291.5	4537.76	0.698141	1.43237	1.43237	0.518409	0.0979309	1.00908
sp|Q9BZI7|REN3B_HUMAN	UPF3B	REN3B_HUMAN Regulator of nonsense transcripts 3B	3	328.757	303.789	432.529	549.751	434.45	540.322	0.698628	1.43138	1.43138	0.517403	0.0471436	1.32658
sp|P14625|ENPL_HUMAN	HSP90B1	ENPL_HUMAN Endoplasmin	360	41629.9	55730.5	53009.7	70468.4	78503.6	66242.6	0.698698	1.43123	1.43123	0.517258	0.0183624	1.73607
sp|Q96CT7|CC124_HUMAN	CCDC124	CC124_HUMAN Coiled-coil domain-containing protein 124	4	156.32	218.969	216.017	262.224	253.178	330.842	0.698742	1.43114	1.43114	0.517169	0.0561698	1.2505
sp|P42766|RL35_HUMAN	RPL35	RL35_HUMAN 60S ribosomal protein L35	6	585.123	1087.46	1224.15	1487.43	1351.62	1305.28	0.698963	1.43069	1.43069	0.516712	0.10838	0.965052
sp|Q2NKX8|ERC6L_HUMAN	ERCC6L	ERC6L_HUMAN DNA excision repair protein ERCC-6-like	18	2109.31	1693.3	2200.87	2891.78	2354.62	3339.16	0.699253	1.4301	1.4301	0.516113	0.0569108	1.24481
sp|P15104|GLNA_HUMAN	GLUL	GLNA_HUMAN Glutamine synthetase	2	174.595	253.663	168.787	214.949	345.148	293.476	0.699466	1.42966	1.42966	0.515675	0.141141	0.850348
sp|P07195|LDHB_HUMAN	LDHB	LDHB_HUMAN L-lactate dehydrogenase B chain	14	3415.08	3212.92	3596.05	4927.42	4486.94	5194.85	0.699836	1.42891	1.42891	0.514911	0.00335719	2.47402
sp|Q6YHU6|THADA_HUMAN	THADA	THADA_HUMAN Thyroid adenoma-associated protein	7	877.954	442.495	649.442	1274.54	641.262	897.661	0.700166	1.42823	1.42823	0.514231	0.275488	0.559897
sp|Q8TBE1|CNIH3_HUMAN	CNIH3	CNIH3_HUMAN Protein cornichon homolog 3	2	206.572	189.032	186.554	261.382	306.025	263.99	0.700217	1.42813	1.42813	0.514127	0.00623159	2.2054
sp|Q9Y5K5|UCHL5_HUMAN	UCHL5	UCHL5_HUMAN Ubiquitin carboxyl-terminal hydrolase isozyme L5	8	1311.54	1172.91	1406.98	1878.32	1598.94	2078.73	0.700403	1.42775	1.42775	0.513744	0.0230953	1.63648
sp|Q9BX68|HINT2_HUMAN	HINT2	HINT2_HUMAN Histidine triad nucleotide-binding protein 2, mitochondrial	29	4679.31	6315.37	6367.59	7352.52	10447.8	6988.16	0.700417	1.42772	1.42772	0.513714	0.114373	0.941675
sp|O15234|CASC3_HUMAN	CASC3	CASC3_HUMAN Protein CASC3	5	179.168	198.506	293.876	314.953	328.023	315.666	0.700522	1.42751	1.42751	0.513497	0.0552296	1.25783
sp|Q96GE4|CEP95_HUMAN	CEP95	CEP95_HUMAN Centrosomal protein of 95 kDa	2	185.035	230.904	202.031	281.81	320.493	279.847	0.700527	1.4275	1.4275	0.513487	0.00946292	2.02398
sp|Q9UBK9|UXT_HUMAN	UXT	UXT_HUMAN Protein UXT	1	69.8019	70.8475	68.7222	99.7636	95.9741	103.124	0.700564	1.42742	1.42742	0.513412	0.000157734	3.80207
sp|Q96JJ3|ELMO2_HUMAN	ELMO2	ELMO2_HUMAN Engulfment and cell motility protein 2	5	490.776	452.056	566.505	766.738	605.266	781.689	0.700813	1.42691	1.42691	0.512898	0.0308481	1.51077
sp|Q6AI08|HEAT6_HUMAN	HEATR6	HEAT6_HUMAN HEAT repeat-containing protein 6	6	791.578	463.844	575.601	1173.27	520.843	917.335	0.701152	1.42622	1.42622	0.5122	0.288585	0.539726
sp|Q9H267|VP33B_HUMAN	VPS33B	VP33B_HUMAN Vacuolar protein sorting-associated protein 33B	7	768.995	654.785	728.261	1098.36	911.636	1059.04	0.701211	1.4261	1.4261	0.51208	0.00976171	2.01047
sp|Q96AE4|FUBP1_HUMAN	FUBP1	FUBP1_HUMAN Far upstream element-binding protein 1	3	106.47	94.7988	127.349	177.707	121.479	169.328	0.701404	1.42571	1.42571	0.511682	0.0794433	1.09994
sp|Q8IV08|PLD3_HUMAN	PLD3	PLD3_HUMAN Phospholipase D3	9	1245.94	1026.72	885.421	1571.33	1251.33	1679.62	0.70144	1.42564	1.42564	0.511608	0.0540705	1.26704
sp|Q12792|TWF1_HUMAN	TWF1	TWF1_HUMAN Twinfilin-1	3	359.362	474.298	483.775	527.778	559.836	788.953	0.702045	1.42441	1.42441	0.510364	0.111174	0.953997
sp|P80303|NUCB2_HUMAN	NUCB2	NUCB2_HUMAN Nucleobindin-2	37	4319.69	9394.25	3912.57	5793.3	10467.1	8843.43	0.702144	1.42421	1.42421	0.510161	0.32686	0.485639
sp|O75822|EIF3J_HUMAN	EIF3J	EIF3J_HUMAN Eukaryotic translation initiation factor 3 subunit J	11	1298.79	1793.45	1998.2	1948.37	2582.85	2712.55	0.702734	1.42301	1.42301	0.50895	0.0844996	1.07315
sp|Q7L1Q6-3|BZW1_HUMAN	BZW1	BZW1_HUMAN Isoform 3 of Basic leucine zipper and W2 domain-containing protein 1	13	1823.02	1856.81	2220.95	2766.79	2439.12	3190.51	0.702773	1.42293	1.42293	0.508869	0.0299229	1.524
sp|Q96LB3|IFT74_HUMAN	IFT74	IFT74_HUMAN Intraflagellar transport protein 74 homolog	4	248.798	319.409	283.834	334.228	394.139	483.468	0.7031	1.42227	1.42227	0.508199	0.0665427	1.1769
sp|Q9NVA2-2|SEP11_HUMAN	2016-09-11	SEP11_HUMAN Isoform 2 of Septin-11	18	2145.03	3552.94	4322.27	2929.61	6145.71	5175.08	0.703155	1.42216	1.42216	0.508085	0.285973	0.543675
sp|Q86TG7|PEG10_HUMAN	PEG10	PEG10_HUMAN Retrotransposon-derived protein PEG10	3	145.814	139.722	179.184	229.533	192.34	238.757	0.70345	1.42157	1.42157	0.507481	0.0253038	1.59681
sp|Q9BTU6|P4K2A_HUMAN	PI4K2A	P4K2A_HUMAN Phosphatidylinositol 4-kinase type 2-alpha	22	3810.42	3421.4	3180.58	5122.64	4454.87	5222.39	0.703545	1.42137	1.42137	0.507285	0.00846718	2.07226
sp|Q15545|TAF7_HUMAN	TAF7	TAF7_HUMAN Transcription initiation factor TFIID subunit 7	2	166.558	179.851	141.555	216.7	196.216	280.649	0.703559	1.42134	1.42134	0.507256	0.0692692	1.15946
sp|Q14008-3|CKAP5_HUMAN	CKAP5	CKAP5_HUMAN Isoform 3 of Cytoskeleton-associated protein 5	36	5614.3	3818.86	6151.15	8785.76	5568.81	7794	0.703626	1.42121	1.42121	0.507119	0.138313	0.859137
sp|P67775|PP2AA_HUMAN	PPP2CA	PP2AA_HUMAN Serine/threonine-protein phosphatase 2A catalytic subunit alpha isoform	14	1246.62	1380.82	1480.56	1717.03	1786.76	2333.74	0.703722	1.42102	1.42102	0.506922	0.0491756	1.30825
sp|Q9Y2V7|COG6_HUMAN	COG6	COG6_HUMAN Conserved oligomeric Golgi complex subunit 6	4	460.019	339.801	398.578	722.483	453.65	526.584	0.703815	1.42083	1.42083	0.506732	0.126927	0.896446
sp|Q9H0B6|KLC2_HUMAN	KLC2	KLC2_HUMAN Kinesin light chain 2	25	3717.85	4810.15	5349.32	5548.21	6509.06	7655.86	0.703963	1.42053	1.42053	0.506428	0.066177	1.17929
sp|P31946|1433B_HUMAN	YWHAB	1433B_HUMAN 14-3-3 protein beta/alpha	13	1422.31	2064.41	1996.39	2040.76	2535.45	3211.31	0.704089	1.42027	1.42027	0.50617	0.124193	0.905902
sp|Q9Y6N7-2|ROBO1_HUMAN	ROBO1	ROBO1_HUMAN Isoform 2 of Roundabout homolog 1	21	1927.8	2412.69	2695.51	3189.49	2516.71	4284.2	0.704276	1.4199	1.4199	0.505787	0.15444	0.811239
sp|Q2M2Z5|KIZ_HUMAN	PLK1S1	KIZ_HUMAN Centrosomal protein kizuna	1	59.5041	77.577	72.1434	68.779	119.958	108.291	0.704393	1.41966	1.41966	0.505547	0.1486	0.827982
sp|Q3MIP1|IPIL2_HUMAN	ITPRIPL2	IPIL2_HUMAN Inositol 1,4,5-trisphosphate receptor-interacting protein-like 2	5	411.03	281.094	327.449	510.403	518.496	417.978	0.704672	1.4191	1.4191	0.504977	0.0460554	1.33672
sp|Q07960|RHG01_HUMAN	ARHGAP1	RHG01_HUMAN Rho GTPase-activating protein 1	12	1440.01	1045.24	1089.47	2000.65	1228.29	1843.74	0.7047	1.41904	1.41904	0.504918	0.13452	0.871214
sp|Q13286|CLN3_HUMAN	CLN3	CLN3_HUMAN Battenin	2	274.475	189.992	192.027	360.53	255.904	314.433	0.70525	1.41794	1.41794	0.503793	0.0901973	1.04481
sp|P30626|SORCN_HUMAN	SRI	SORCN_HUMAN Sorcin	9	1280.33	1967.9	1488.96	1672.63	2239.58	2802.21	0.705525	1.41738	1.41738	0.503231	0.161567	0.791647
sp|Q96JC1|VPS39_HUMAN	VPS39	VPS39_HUMAN Vam6/Vps39-like protein	8	936.248	621.202	850.455	1342.2	941.131	1129.5	0.705545	1.41734	1.41734	0.503191	0.0881346	1.05485
sp|P17096-2|HMGA1_HUMAN	HMGA1	HMGA1_HUMAN Isoform HMG-Y of High mobility group protein HMG-I/HMG-Y	3	641.64	1002.32	498.423	1006.72	814.199	1215.44	0.705576	1.41728	1.41728	0.503126	0.190867	0.71927
sp|Q9UHD9|UBQL2_HUMAN	UBQLN2	UBQL2_HUMAN Ubiquilin-2	8	1410.45	1833.11	1610.42	1785.61	2350.59	2740.87	0.705821	1.41679	1.41679	0.502626	0.0900277	1.04562
sp|A2RUC4|TYW5_HUMAN	TYW5	TYW5_HUMAN tRNA wybutosine-synthesizing protein 5	2	480.477	425.593	301.405	573.936	550.136	585.21	0.706422	1.41558	1.41558	0.501397	0.0362414	1.44079
sp|Q9H1Z8|AUGN_HUMAN	C2orf40	AUGN_HUMAN Augurin	1	111.478	146.673	102.001	152.163	178.887	178.701	0.706525	1.41538	1.41538	0.501187	0.0372163	1.42927
sp|Q92538|GBF1_HUMAN	GBF1	GBF1_HUMAN Golgi-specific brefeldin A-resistance guanine nucleotide exchange factor 1	16	2464.25	1381.44	1700.17	3424.69	1778.69	2646.03	0.706532	1.41536	1.41536	0.501173	0.25182	0.59891
sp|Q96RT8|GCP5_HUMAN	TUBGCP5	GCP5_HUMAN Gamma-tubulin complex component 5	3	206.709	125.034	202.096	339.315	186.594	228.898	0.707252	1.41392	1.41392	0.499703	0.234538	0.629787
sp|Q9NZC9|SMAL1_HUMAN	SMARCAL1	SMAL1_HUMAN SWI/SNF-related matrix-associated actin-dependent regulator of chromatin subfamily A-like protein 1	1	101.746	86.7566	116.288	158.118	134.434	138.303	0.707409	1.41361	1.41361	0.499384	0.0201853	1.69497
sp|Q9BT25|HAUS8_HUMAN	HAUS8	HAUS8_HUMAN HAUS augmin-like complex subunit 8	5	429.727	498.119	534.123	687.809	692.316	686.268	0.707498	1.41343	1.41343	0.499202	0.00277866	2.55616
sp|P57057|GLPT_HUMAN	SLC37A1	GLPT_HUMAN Glycerol-3-phosphate transporter	1	171.503	106.121	104.953	206.986	144.066	189.61	0.707608	1.41321	1.41321	0.498977	0.142385	0.846535
sp|Q9UNP9|PPIE_HUMAN	PPIE	PPIE_HUMAN Peptidyl-prolyl cis-trans isomerase E	8	1365.93	1798.83	1364.21	3205.6	1685.89	1507.35	0.70778	1.41287	1.41287	0.498627	0.326448	0.486186
sp|Q9UJY5|GGA1_HUMAN	GGA1	GGA1_HUMAN ADP-ribosylation factor-binding protein GGA1	1	50.5743	38.5919	32.6361	54.4424	45.6882	71.9597	0.707781	1.41287	1.41287	0.498624	0.147558	0.831037
sp|Q9H2M9|RBGPR_HUMAN	RAB3GAP2	RBGPR_HUMAN Rab3 GTPase-activating protein non-catalytic subunit	23	3856.14	2334.83	3298.29	5402.87	3388.81	4615.09	0.707796	1.41284	1.41284	0.498594	0.150439	0.822638
sp|Q8NHU6|TDRD7_HUMAN	TDRD7	TDRD7_HUMAN Tudor domain-containing protein 7	1	51.5116	47.3352	59.8524	86.5464	63.933	73.6818	0.707969	1.41249	1.41249	0.498242	0.043898	1.35756
sp|P63146|UBE2B_HUMAN	UBE2B	UBE2B_HUMAN Ubiquitin-conjugating enzyme E2 B	1	71.1692	95.1223	105.301	101.386	115.254	166.894	0.708131	1.41217	1.41217	0.497911	0.17036	0.768633
sp|P41252|SYIC_HUMAN	IARS	SYIC_HUMAN Isoleucine--tRNA ligase, cytoplasmic	31	6144.84	5703.95	5229.74	7121.59	8956.93	8036.97	0.708198	1.41204	1.41204	0.497776	0.0166508	1.77857
sp|P0CW22|RS17L_HUMAN	RPS17L	RS17L_HUMAN 40S ribosomal protein S17-like	11	2223.44	1866.88	1646.97	3307.93	2233.82	2556.09	0.708496	1.41144	1.41144	0.497168	0.0940375	1.0267
sp|P17096|HMGA1_HUMAN	HMGA1	HMGA1_HUMAN High mobility group protein HMG-I/HMG-Y	11	1530.07	2203.9	2148.96	3064.85	2180.7	3052.95	0.708915	1.41061	1.41061	0.496316	0.0913145	1.03946
sp|Q96GA3|LTV1_HUMAN	LTV1	LTV1_HUMAN Protein LTV1 homolog	4	357.283	436.225	476.213	514.011	555.608	720.824	0.709166	1.41011	1.41011	0.495805	0.0739695	1.13095
sp|Q9H9Q2|CSN7B_HUMAN	COPS7B	CSN7B_HUMAN COP9 signalosome complex subunit 7b	2	144.348	186.41	209.616	181.32	230.404	350.169	0.709252	1.40994	1.40994	0.49563	0.240824	0.618301
sp|Q13177|PAK2_HUMAN	PAK2	PAK2_HUMAN Serine/threonine-protein kinase PAK 2	12	1343.92	1660.13	2413.05	2250.76	2234.16	3152.76	0.70926	1.40992	1.40992	0.495614	0.166993	0.777303
sp|Q70Z53|F10C1_HUMAN	FRA10AC1	F10C1_HUMAN Protein FRA10AC1	1	73.7743	96.4161	105.309	114.317	136.377	137.514	0.70967	1.40911	1.40911	0.494781	0.0355727	1.44888
sp|O60684|IMA7_HUMAN	KPNA6	IMA7_HUMAN Importin subunit alpha-7	4	240.705	176.092	206.593	357.855	221.259	298.855	0.710036	1.40838	1.40838	0.494035	0.124332	0.905417
sp|P62841|RS15_HUMAN	RPS15	RS15_HUMAN 40S ribosomal protein S15	2	72.6062	99.9822	146.068	139.292	145.67	163.769	0.710128	1.4082	1.4082	0.493849	0.128159	0.89225
sp|Q9P2D3|HTR5B_HUMAN	HEATR5B	HTR5B_HUMAN HEAT repeat-containing protein 5B	8	646.626	329.168	535.141	983.221	427.134	716.818	0.710302	1.40785	1.40785	0.493496	0.330376	0.480992
sp|Q5JSL3|DOC11_HUMAN	DOCK11	DOC11_HUMAN Dedicator of cytokinesis protein 11	7	820.257	707.931	724.348	1111.98	959.071	1100.11	0.710319	1.40782	1.40782	0.493461	0.00709977	2.14876
sp|Q16787|LAMA3_HUMAN	LAMA3	LAMA3_HUMAN Laminin subunit alpha-3	9	1092.89	943.804	667.437	1410.54	1317.08	1077.31	0.710691	1.40708	1.40708	0.492705	0.0826529	1.08274
sp|Q8IY22|CMIP_HUMAN	CMIP	CMIP_HUMAN C-Maf-inducing protein	3	305.671	239.372	275.848	359.977	300.233	494.814	0.710713	1.40704	1.40704	0.49266	0.140219	0.853194
sp|Q8TEQ6|GEMI5_HUMAN	GEMIN5	GEMI5_HUMAN Gem-associated protein 5	22	2329.81	1735.73	2701.03	3427.1	2425.72	3666.9	0.710795	1.40688	1.40688	0.492494	0.124218	0.905816
sp|Q8NHG7|SVIP_HUMAN	SVIP	SVIP_HUMAN Small VCP/p97-interacting protein	1	21.7365	28.8037	33.9978	42.2654	31.043	45.5991	0.710956	1.40656	1.40656	0.492168	0.112867	0.947433
sp|Q9H4M9|EHD1_HUMAN	EHD1	EHD1_HUMAN EH domain-containing protein 1	12	1593.58	1892.3	1901.73	2610.44	2413	2552.92	0.711108	1.40626	1.40626	0.491859	0.00336318	2.47325
sp|P52701|MSH6_HUMAN	MSH6	MSH6_HUMAN DNA mismatch repair protein Msh6	10	1077.39	778.526	996.034	1292.38	1130.68	1585.59	0.711449	1.40558	1.40558	0.491168	0.0738861	1.13144
sp|O00115|DNS2A_HUMAN	DNASE2	DNS2A_HUMAN Deoxyribonuclease-2-alpha	4	155.556	269.37	150.173	240.11	306.102	261.918	0.711642	1.4052	1.4052	0.490777	0.148301	0.828856
sp|Q9H270|VPS11_HUMAN	VPS11	VPS11_HUMAN Vacuolar protein sorting-associated protein 11 homolog	9	699.01	567.305	782.723	1061.73	820.309	997.134	0.711676	1.40513	1.40513	0.490708	0.0443532	1.35308
sp|Q96DT6|ATG4C_HUMAN	ATG4C	ATG4C_HUMAN Cysteine protease ATG4C	1	78.8165	64.7441	47.7785	75.7594	81.904	111.152	0.711786	1.40492	1.40492	0.490484	0.141656	0.848764
sp|Q9Y490|TLN1_HUMAN	TLN1	TLN1_HUMAN Talin-1	75	8864.64	7626.52	8807.78	13178.6	9974.63	12382.2	0.711936	1.40462	1.40462	0.490181	0.0308581	1.51063
sp|Q02750|MP2K1_HUMAN	MAP2K1	MP2K1_HUMAN Dual specificity mitogen-activated protein kinase kinase 1	11	2285.74	1710.49	1511.82	3150.66	1960.9	2623.83	0.712058	1.40438	1.40438	0.489932	0.14821	0.829123
sp|P48426|PI42A_HUMAN	PIP4K2A	PI42A_HUMAN Phosphatidylinositol 5-phosphate 4-kinase type-2 alpha	2	224.473	263.233	266.098	351.48	308.016	399.042	0.712118	1.40426	1.40426	0.489812	0.0262553	1.58078
sp|P28074|PSB5_HUMAN	PSMB5	PSB5_HUMAN Proteasome subunit beta type-5	11	1050.43	785.021	1189.69	1420.92	1243.45	1583.71	0.71212	1.40426	1.40426	0.489809	0.0572458	1.24226
sp|P18887|XRCC1_HUMAN	XRCC1	XRCC1_HUMAN DNA repair protein XRCC1	5	235.907	272.747	249.239	284.923	406.652	372.311	0.712382	1.40374	1.40374	0.489277	0.0541937	1.26605
sp|Q14919-2|NC2A_HUMAN	DRAP1	NC2A_HUMAN Isoform 2 of Dr1-associated corepressor	2	156.423	195.066	167.643	202.958	227.536	297.972	0.712637	1.40324	1.40324	0.48876	0.0854494	1.06829
sp|O95456|PSMG1_HUMAN	PSMG1	PSMG1_HUMAN Proteasome assembly chaperone 1	7	785.848	598.026	951.496	1294.24	894.974	1087.58	0.7127	1.40312	1.40312	0.488634	0.111229	0.953783
sp|P25391|LAMA1_HUMAN	LAMA1	LAMA1_HUMAN Laminin subunit alpha-1	88	11689.1	10223.4	7443.43	14838	13281.9	13064	0.712801	1.40292	1.40292	0.488428	0.0445966	1.3507
sp|O43493|TGON2_HUMAN	TGOLN2	TGON2_HUMAN Trans-Golgi network integral membrane protein 2	18	2997.87	3359.49	1844.52	3665.17	3752.69	4076.5	0.713557	1.40143	1.40143	0.4869	0.0813859	1.08945
sp|O43854|EDIL3_HUMAN	EDIL3	EDIL3_HUMAN EGF-like repeat and discoidin I-like domain-containing protein 3	5	912.542	658.091	794.168	1330.31	839.969	1141.41	0.714077	1.40041	1.40041	0.485848	0.120815	0.917878
sp|P32322|P5CR1_HUMAN	PYCR1	P5CR1_HUMAN Pyrroline-5-carboxylate reductase 1, mitochondrial	24	2307.4	2324.55	2892.47	2946.68	4210.76	3376.82	0.714281	1.40001	1.40001	0.485437	0.074294	1.12905
sp|Q9Y263|PLAP_HUMAN	PLAA	PLAP_HUMAN Phospholipase A-2-activating protein	7	1201.9	1076.35	902.597	1389.38	1354.62	1705.82	0.714826	1.39894	1.39894	0.484336	0.0403346	1.39432
sp|Q15650|TRIP4_HUMAN	TRIP4	TRIP4_HUMAN Activating signal cointegrator 1	4	297.918	344.91	328.432	363.182	446.929	548.383	0.714953	1.39869	1.39869	0.484079	0.0798354	1.0978
sp|Q13442|HAP28_HUMAN	PDAP1	HAP28_HUMAN 28 kDa heat- and acid-stable phosphoprotein	11	1415.19	1536.96	2019.95	2182.71	2369.65	2401.96	0.714966	1.39867	1.39867	0.484054	0.0284208	1.54636
sp|Q13772-4|NCOA4_HUMAN	NCOA4	NCOA4_HUMAN Isoform 4 of Nuclear receptor coactivator 4	5	1165.33	736.562	675.116	1465.82	766.554	1371.61	0.715044	1.39851	1.39851	0.483896	0.270436	0.567936
sp|P14406|CX7A2_HUMAN	COX7A2	CX7A2_HUMAN Cytochrome c oxidase subunit 7A2, mitochondrial	9	958.75	1296.65	1913.08	2479.12	1784.04	1565.12	0.715216	1.39818	1.39818	0.483549	0.231345	0.63574
sp|Q9C0H9-5|SRCN1_HUMAN	SRCIN1	SRCN1_HUMAN Isoform 4 of SRC kinase signaling inhibitor 1	1	28.1644	33.9393	38.6555	51.6427	45.8297	43.3586	0.715462	1.3977	1.3977	0.483053	0.0267201	1.57316
sp|Q9BVS4|RIOK2_HUMAN	RIOK2	RIOK2_HUMAN Serine/threonine-protein kinase RIO2	4	396.814	347.945	501.564	616.534	517.115	607.029	0.715999	1.39665	1.39665	0.481971	0.0407159	1.39024
sp|Q8NEZ2|VP37A_HUMAN	VPS37A	VP37A_HUMAN Vacuolar protein sorting-associated protein 37A	2	148.633	148.596	162.983	220.723	181.213	240.675	0.71616	1.39634	1.39634	0.481647	0.0284093	1.54654
sp|Q7Z4S6-4|KI21A_HUMAN	KIF21A	KI21A_HUMAN Isoform 4 of Kinesin-like protein KIF21A	9	787.384	731.387	1084.75	1208.61	1060.96	1365.77	0.71617	1.39632	1.39632	0.481626	0.0707336	1.15037
sp|P35606|COPB2_HUMAN	COPB2	COPB2_HUMAN Coatomer subunit beta'	28	4325.9	2607.32	3990.08	6029.54	3751.55	5470.63	0.716201	1.39626	1.39626	0.481563	0.170236	0.768948
sp|O75398|DEAF1_HUMAN	DEAF1	DEAF1_HUMAN Deformed epidermal autoregulatory factor 1 homolog	1	74.6	92.1191	73.9554	83.3393	149.234	103.468	0.716205	1.39625	1.39625	0.481555	0.193886	0.712453
sp|Q9UII4|HERC5_HUMAN	HERC5	HERC5_HUMAN E3 ISG15--protein ligase HERC5	5	570.596	470.851	511.884	837.723	706.94	623.804	0.716327	1.39601	1.39601	0.48131	0.0404834	1.39272
sp|P49023-3|PAXI_HUMAN	PXN	PAXI_HUMAN Isoform Gamma of Paxillin	11	1282	1625.39	1862.32	1863.55	1976.76	2817.84	0.716372	1.39592	1.39592	0.48122	0.142068	0.847503
sp|Q92859|NEO1_HUMAN	NEO1	NEO1_HUMAN Neogenin	12	1395.53	1551.96	1590.16	2250.25	1572.86	2510.81	0.716405	1.39586	1.39586	0.481153	0.104241	0.981961
sp|P62753|RS6_HUMAN	RPS6	RS6_HUMAN 40S ribosomal protein S6	23	2675.58	3077.14	4856.95	5547.91	4462.87	4798.56	0.716417	1.39583	1.39583	0.481128	0.13268	0.877196
sp|Q7Z5G4|GOGA7_HUMAN	GOLGA7	GOGA7_HUMAN Golgin subfamily A member 7	6	701.462	626.11	816.871	1156.14	824.578	1012.26	0.716491	1.39569	1.39569	0.480979	0.063224	1.19912
sp|P19784|CSK22_HUMAN	CSNK2A2	CSK22_HUMAN Casein kinase II subunit alpha'	6	460.167	520.919	647.682	725.054	765.435	782.608	0.716541	1.39559	1.39559	0.480878	0.0205623	1.68693
sp|P63104|1433Z_HUMAN	YWHAZ	1433Z_HUMAN 14-3-3 protein zeta/delta	21	2650.85	3326.23	3724.3	3890.15	4380	5267.33	0.716631	1.39542	1.39542	0.480697	0.0664221	1.17769
sp|P42345|MTOR_HUMAN	MTOR	MTOR_HUMAN Serine/threonine-protein kinase mTOR	22	3260.18	1592.65	2366.01	4751.23	2052.47	3267.72	0.716765	1.39516	1.39516	0.480428	0.358385	0.44565
sp|Q5VIR6-4|VPS53_HUMAN	VPS53	VPS53_HUMAN Isoform 4 of Vacuolar protein sorting-associated protein 53 homolog	7	888.386	753.344	730.201	1173.3	970.962	1164.87	0.716783	1.39512	1.39512	0.480391	0.019297	1.71451
sp|Q13363|CTBP1_HUMAN	CTBP1	CTBP1_HUMAN C-terminal-binding protein 1	2	107.41	81.9523	84.0085	132.384	101.617	147.098	0.717322	1.39407	1.39407	0.479307	0.0839889	1.07578
sp|Q9HB07|MYG1_HUMAN	C12orf10	MYG1_HUMAN UPF0160 protein MYG1, mitochondrial	6	364.962	692.09	868.55	851.276	920.236	912.603	0.717407	1.39391	1.39391	0.479137	0.165244	0.781873
sp|Q96S55|WRIP1_HUMAN	WRNIP1	WRIP1_HUMAN ATPase WRNIP1	8	1052.28	676.065	702.188	1555.08	827.568	1002.88	0.717918	1.39292	1.39292	0.478108	0.272722	0.56428
sp|P62140|PP1B_HUMAN	PPP1CB	PP1B_HUMAN Serine/threonine-protein phosphatase PP1-beta catalytic subunit	2	162.651	142.771	412.148	440.436	235.712	323.035	0.718157	1.39245	1.39245	0.477629	0.421931	0.374759
sp|O14545|TRAD1_HUMAN	TRAFD1	TRAD1_HUMAN TRAF-type zinc finger domain-containing protein 1	1	23.4757	31.442	36.72	36.4137	42.7548	48.4061	0.718307	1.39216	1.39216	0.477328	0.0817416	1.08756
sp|Q9UEY8|ADDG_HUMAN	ADD3	ADDG_HUMAN Gamma-adducin	6	913.038	930.589	1590.44	1590.34	1317.99	1869.43	0.718761	1.39128	1.39128	0.476416	0.177379	0.751097
sp|Q15019-2|SEPT2_HUMAN	2016-09-02	SEPT2_HUMAN Isoform 2 of Septin-2	24	2375.51	3120.86	6082.57	4680.93	6392.22	5030.81	0.719012	1.3908	1.3908	0.475912	0.292919	0.533253
sp|Q9Y6M5|ZNT1_HUMAN	SLC30A1	ZNT1_HUMAN Zinc transporter 1	17	1696.79	1527.65	1787.3	2660.17	1929.3	2379.94	0.719105	1.39062	1.39062	0.475725	0.0447228	1.34947
tr|H3BQQ2|H3BQQ2_HUMAN	ZNF598	H3BQQ2_HUMAN Zinc finger protein 598	1	82.2117	82.3808	108.565	135.41	115.901	128.535	0.719127	1.39058	1.39058	0.475682	0.0272414	1.56477
sp|Q13085-4|ACACA_HUMAN	ACACA	ACACA_HUMAN Isoform 4 of Acetyl-CoA carboxylase 1	27	4233.85	2220.83	3146.89	5780.92	3304.66	4264.82	0.719197	1.39044	1.39044	0.475541	0.248623	0.604459
sp|P07384|CAN1_HUMAN	CAPN1	CAN1_HUMAN Calpain-1 catalytic subunit	19	1847.69	1726.24	2002.91	2700.17	2328.3	2725.69	0.719206	1.39042	1.39042	0.475523	0.0086749	2.06174
sp|Q9GZZ1|NAA50_HUMAN	NAA50	NAA50_HUMAN N-alpha-acetyltransferase 50	3	334.547	357.415	504.501	479.351	502.771	681.419	0.719227	1.39038	1.39038	0.475482	0.134319	0.871862
sp|Q9UQ80|PA2G4_HUMAN	PA2G4	PA2G4_HUMAN Proliferation-associated protein 2G4	50	6542.59	6867.82	9244.19	10489.2	10810.8	10194	0.719331	1.39018	1.39018	0.475273	0.0276077	1.55897
sp|P36507|MP2K2_HUMAN	MAP2K2	MP2K2_HUMAN Dual specificity mitogen-activated protein kinase kinase 2	12	2437.32	1857.74	1801.97	3356	2136.3	2983.02	0.719386	1.39007	1.39007	0.475161	0.128082	0.892513
sp|Q9Y217|MTMR6_HUMAN	MTMR6	MTMR6_HUMAN Myotubularin-related protein 6	3	477.152	413.959	535.57	735.27	538.397	709.443	0.719416	1.39002	1.39002	0.475102	0.0593994	1.22622
sp|P25787|PSA2_HUMAN	PSMA2	PSA2_HUMAN Proteasome subunit alpha type-2	4	1005.35	1159.88	1019.72	1165.49	1489.95	1770.85	0.719553	1.38975	1.38975	0.474827	0.0850608	1.07027
sp|Q13884|SNTB1_HUMAN	SNTB1	SNTB1_HUMAN Beta-1-syntrophin	20	3612.32	4781.35	4258.01	6656.29	5200.54	5723.77	0.719639	1.38959	1.38959	0.474655	0.039082	1.40802
sp|Q9GZP4|PITH1_HUMAN	PITHD1	PITH1_HUMAN PITH domain-containing protein 1	3	100.532	128.533	149.676	147.939	182.977	195.215	0.719861	1.38916	1.38916	0.47421	0.0707073	1.15054
sp|O75821|EIF3G_HUMAN	EIF3G	EIF3G_HUMAN Eukaryotic translation initiation factor 3 subunit G	9	983.06	1087.42	1170.87	1238.71	1422.49	1840.64	0.720006	1.38888	1.38888	0.47392	0.0870158	1.0604
sp|Q96FJ0-2|STALP_HUMAN	STAMBPL1	STALP_HUMAN Isoform 2 of AMSH-like protease	6	345.058	540.241	767.318	706.831	654.113	934.336	0.720007	1.38888	1.38888	0.473918	0.224559	0.64867
sp|Q70CQ2|UBP34_HUMAN	USP34	UBP34_HUMAN Ubiquitin carboxyl-terminal hydrolase 34	2	127.706	51.8762	84.759	186.674	65.927	114.455	0.720166	1.38857	1.38857	0.473599	0.454542	0.342426
sp|P58557|YBEY_HUMAN	YBEY	YBEY_HUMAN Putative ribonuclease	4	823.443	713.985	628.759	992.99	1064.43	949.963	0.72029	1.38833	1.38833	0.473351	0.0128328	1.89168
sp|O14529|CUX2_HUMAN	CUX2	CUX2_HUMAN Homeobox protein cut-like 2	2	409.246	306.407	263.519	447.144	382.017	529.48	0.7207	1.38754	1.38754	0.47253	0.105744	0.975745
sp|P62241|RS8_HUMAN	RPS8	RS8_HUMAN 40S ribosomal protein S8	31	3811.23	4151.26	5080.7	6582.49	5566.28	5948.85	0.720713	1.38751	1.38751	0.472503	0.0249018	1.60377
sp|P62079|TSN5_HUMAN	TSPAN5	TSN5_HUMAN Tetraspanin-5	1	273.112	254.51	368.036	399.275	372	471.206	0.720863	1.38723	1.38723	0.472204	0.0656383	1.18284
sp|P17655|CAN2_HUMAN	CAPN2	CAN2_HUMAN Calpain-2 catalytic subunit	13	904.918	859.363	1081.98	1210.3	1182.28	1554.83	0.721045	1.38688	1.38688	0.471838	0.0560548	1.25139
sp|Q86UT6|NLRX1_HUMAN	NLRX1	NLRX1_HUMAN NLR family member X1	12	1298.59	840.205	994.723	1618.73	1457.7	1268.05	0.721264	1.38645	1.38645	0.4714	0.0747412	1.12644
sp|Q9BYJ9|YTHD1_HUMAN	YTHDF1	YTHD1_HUMAN YTH domain family protein 1	6	648.36	690.812	967.616	935.093	1112.24	1149.1	0.721676	1.38566	1.38566	0.470577	0.0687446	1.16276
sp|Q9BPX3|CND3_HUMAN	NCAPG	CND3_HUMAN Condensin complex subunit 3	11	1495.66	1028.32	1042.23	1747.61	1495.96	1696.57	0.721884	1.38526	1.38526	0.47016	0.0559217	1.25242
sp|Q3MIX3|ADCK5_HUMAN	ADCK5	ADCK5_HUMAN Uncharacterized aarF domain-containing protein kinase 5	6	769.626	499.814	622.717	1000.66	847.928	772.449	0.721912	1.38521	1.38521	0.470106	0.0775669	1.11032
sp|O75170|PP6R2_HUMAN	PPP6R2	PP6R2_HUMAN Serine/threonine-protein phosphatase 6 regulatory subunit 2	1	37.1074	24.9861	38.9017	54.3829	37.3177	48.1807	0.722006	1.38503	1.38503	0.469916	0.12229	0.912608
sp|Q9Y2T2|AP3M1_HUMAN	AP3M1	AP3M1_HUMAN AP-3 complex subunit mu-1	2	274.553	212.622	385.174	501.333	296.551	410.219	0.722082	1.38488	1.38488	0.469766	0.223768	0.650203
tr|H0YJX0|H0YJX0_HUMAN	TTC8	H0YJX0_HUMAN Tetratricopeptide repeat protein 8 (Fragment)	1	76.1533	64.5465	61.8196	93.4988	82.3182	104.614	0.722172	1.38471	1.38471	0.469586	0.0290412	1.53699
sp|Q13310-3|PABP4_HUMAN	PABPC4	PABP4_HUMAN Isoform 3 of Polyadenylate-binding protein 4	44	5625.67	5783.97	6318.66	6894.61	8812.86	8840.23	0.722198	1.38466	1.38466	0.469534	0.0284047	1.54661
sp|Q96IG2|FXL20_HUMAN	FBXL20	FXL20_HUMAN F-box/LRR-repeat protein 20	5	805.181	806.939	558.243	858.744	1022.93	1121.7	0.722642	1.38381	1.38381	0.468648	0.069434	1.15843
sp|Q9Y5X9|LIPE_HUMAN	LIPG	LIPE_HUMAN Endothelial lipase	4	573.432	621.337	497.501	945.451	576.545	818.602	0.723008	1.38311	1.38311	0.467917	0.131035	0.882613
sp|Q6MZP7|LIN54_HUMAN	LIN54	LIN54_HUMAN Protein lin-54 homolog	1	95.392	85.0927	87.6604	122.807	123.906	124.068	0.72319	1.38276	1.38276	0.467553	0.000393189	3.4054
sp|Q13439-5|GOGA4_HUMAN	GOLGA4	GOGA4_HUMAN Isoform 5 of Golgin subfamily A member 4	46	5334.26	7198.55	6555.49	7939.42	9620.6	8828.42	0.723358	1.38244	1.38244	0.467217	0.0291666	1.53511
sp|Q15021|CND1_HUMAN	NCAPD2	CND1_HUMAN Condensin complex subunit 1	30	3992.93	2649.62	3756.29	5784.8	3699.56	4891.11	0.723374	1.38241	1.38241	0.467187	0.144516	0.840085
sp|P46781|RS9_HUMAN	RPS9	RS9_HUMAN 40S ribosomal protein S9	23	2435.13	2210.45	3033.74	3436.11	3341.27	3830.88	0.7239	1.38141	1.38141	0.466138	0.0274783	1.56101
sp|Q9BWH6|RPAP1_HUMAN	RPAP1	RPAP1_HUMAN RNA polymerase II-associated protein 1	10	992.523	505.051	779.753	1334.92	735.24	1075.74	0.723903	1.3814	1.3814	0.466131	0.26532	0.57623
sp|Q9H8Y8|GORS2_HUMAN	GORASP2	GORS2_HUMAN Golgi reassembly-stacking protein 2	8	1611.6	2928.49	1203.93	2175.62	3277.38	2481.06	0.72397	1.38127	1.38127	0.465999	0.301137	0.521235
sp|Q99417|MYCBP_HUMAN	MYCBP	MYCBP_HUMAN C-Myc-binding protein	2	495.6	676.959	650.559	725.992	813.679	977.932	0.724148	1.38093	1.38093	0.465643	0.0675775	1.1702
sp|Q9BVA1|TBB2B_HUMAN	TUBB2B	TBB2B_HUMAN Tubulin beta-2B chain	1	194.176	213.462	151.854	182.967	301.337	288.253	0.724208	1.38082	1.38082	0.465524	0.163364	0.786844
sp|Q01469|FABP5_HUMAN	FABP5	FABP5_HUMAN Fatty acid-binding protein, epidermal	15	1586.29	2799.6	2717.59	1976.45	3453.72	4373.74	0.724556	1.38016	1.38016	0.464831	0.323725	0.489824
sp|Q9NR12|PDLI7_HUMAN	PDLIM7	PDLI7_HUMAN PDZ and LIM domain protein 7	33	3179.5	3729.4	5969.51	6359.98	5516.01	5897.97	0.724566	1.38014	1.38014	0.464811	0.139792	0.854517
sp|P13693|TCTP_HUMAN	TPT1	TCTP_HUMAN Translationally-controlled tumor protein	11	1482.92	2279.97	2274.02	2521.43	2820.85	2988.89	0.724617	1.38004	1.38004	0.464709	0.0621751	1.20638
sp|Q14247|SRC8_HUMAN	CTTN	SRC8_HUMAN Src substrate cortactin	25	2520.58	3330.2	4373.25	3941.71	4932.14	5234.02	0.724704	1.37987	1.37987	0.464536	0.122682	0.91122
sp|Q9NR09|BIRC6_HUMAN	BIRC6	BIRC6_HUMAN Baculoviral IAP repeat-containing protein 6	9	1075.32	650.912	733.072	1480.92	803.54	1109.06	0.724706	1.37987	1.37987	0.464532	0.255839	0.592034
sp|Q8IZ07|AN13A_HUMAN	ANKRD13A	AN13A_HUMAN Ankyrin repeat domain-containing protein 13A	1	40.3909	37.1514	35.3776	58.8508	42.8796	54.0302	0.724958	1.37939	1.37939	0.464031	0.0448483	1.34825
sp|Q9NY26|S39A1_HUMAN	SLC39A1	S39A1_HUMAN Zinc transporter ZIP1	4	343.889	250.617	229.785	436.382	283.69	415.852	0.725657	1.37806	1.37806	0.462641	0.154852	0.810083
sp|O43597|SPY2_HUMAN	SPRY2	SPY2_HUMAN Protein sprouty homolog 2	3	518.862	499.772	414.359	597.892	597.295	779.525	0.725672	1.37803	1.37803	0.462611	0.0581168	1.2357
sp|P23528|COF1_HUMAN	CFL1	COF1_HUMAN Cofilin-1	17	1672.51	2680.92	2949.51	2802.47	3152.35	4108.23	0.725718	1.37795	1.37795	0.462518	0.17017	0.769118
sp|Q9H9E3|COG4_HUMAN	COG4	COG4_HUMAN Conserved oligomeric Golgi complex subunit 4	14	1806.7	1431.09	1497.27	2619.5	1666.23	2238.72	0.725741	1.3779	1.3779	0.462474	0.117912	0.928443
sp|P67870|CSK2B_HUMAN	CSNK2B	CSK2B_HUMAN Casein kinase II subunit beta	8	976.643	1189.29	1353.93	1450.68	1592.85	1806.29	0.725772	1.37784	1.37784	0.462412	0.0420295	1.37645
sp|P16234|PGFRA_HUMAN	PDGFRA	PGFRA_HUMAN Platelet-derived growth factor receptor alpha	8	764.436	802.831	679.875	920.049	822.554	1353.13	0.725884	1.37763	1.37763	0.46219	0.165658	0.780787
sp|Q9Y6B7|AP4B1_HUMAN	AP4B1	AP4B1_HUMAN AP-4 complex subunit beta-1	3	431.526	293.776	378.043	677.272	349.878	492.245	0.726174	1.37708	1.37708	0.461613	0.249049	0.603715
sp|Q9BSK0|MALD1_HUMAN	MARVELD1	MALD1_HUMAN MARVEL domain-containing protein 1	3	195.881	212.867	199.555	254.026	229.835	353.776	0.726213	1.37701	1.37701	0.461535	0.116514	0.933623
sp|P34925-2|RYK_HUMAN	RYK	RYK_HUMAN Isoform 2 of Tyrosine-protein kinase RYK	5	454.202	478.942	458.667	719.646	521.508	674.985	0.726362	1.37672	1.37672	0.461239	0.0445816	1.35084
sp|O43252|PAPS1_HUMAN	PAPSS1	PAPS1_HUMAN Bifunctional 3'-phosphoadenosine 5'-phosphosulfate synthase 1	3	256.898	237.792	269.919	301.065	315.702	435.787	0.726432	1.37659	1.37659	0.4611	0.0929514	1.03174
sp|P15924|DESP_HUMAN_contaminant	DSP	DESP_HUMAN_contaminant Desmoplakin	24	3044.92	2463.89	2423.58	4216.97	3873	2828.28	0.726526	1.37641	1.37641	0.460914	0.0981692	1.00802
sp|Q08378|GOGA3_HUMAN	GOLGA3	GOGA3_HUMAN Golgin subfamily A member 3	26	1974.77	2725.38	3144.15	3093.49	3893.21	3809.53	0.726578	1.37632	1.37632	0.460811	0.0820159	1.0861
sp|P61981|1433G_HUMAN	YWHAG	1433G_HUMAN 14-3-3 protein gamma	20	2119.92	2917.26	3350.99	3461.59	3567.79	4513.61	0.72669	1.3761	1.3761	0.460589	0.0992354	1.00333
sp|Q9BVC4|LST8_HUMAN	MLST8	LST8_HUMAN Target of rapamycin complex subunit LST8	2	145.498	160.808	186.55	235.09	190.544	252.544	0.726735	1.37602	1.37602	0.460498	0.0484461	1.31474
sp|P68400|CSK21_HUMAN	CSNK2A1	CSK21_HUMAN Casein kinase II subunit alpha	9	1168.85	1248.84	1749.18	1992.13	1791.53	1949.56	0.726794	1.37591	1.37591	0.460382	0.052685	1.27831
sp|Q9UHB9|SRP68_HUMAN	SRP68	SRP68_HUMAN Signal recognition particle subunit SRP68	24	2765.41	2517.14	3766.7	4255.02	3701.07	4494.29	0.726825	1.37585	1.37585	0.46032	0.0647738	1.1886
sp|O43617|TPPC3_HUMAN	TRAPPC3	TPPC3_HUMAN Trafficking protein particle complex subunit 3	4	514.075	641.058	547.488	735.612	719.243	887.082	0.727014	1.37549	1.37549	0.459945	0.0313669	1.50353
sp|Q99933|BAG1_HUMAN	BAG1	BAG1_HUMAN BAG family molecular chaperone regulator 1	6	790.269	1026.26	893.625	977.777	1325.46	1423.29	0.72726	1.37502	1.37502	0.459457	0.0889283	1.05096
sp|P53621-2|COPA_HUMAN	COPA	COPA_HUMAN Isoform 2 of Coatomer subunit alpha	53	9420.05	5503.83	8005.69	12968.6	7733.53	10817.2	0.727476	1.37461	1.37461	0.459028	0.206745	0.684566
sp|Q9UKI8-2|TLK1_HUMAN	TLK1	TLK1_HUMAN Isoform 2 of Serine/threonine-protein kinase tousled-like 1	2	189.415	167.389	208.08	249.498	243.895	282.758	0.727802	1.374	1.374	0.458383	0.014048	1.85239
sp|P05091|ALDH2_HUMAN	ALDH2	ALDH2_HUMAN Aldehyde dehydrogenase, mitochondrial	54	7057.29	8624.03	8065.58	10121.4	13310.2	9185.21	0.728057	1.37352	1.37352	0.457876	0.090319	1.04422
sp|P08397|HEM3_HUMAN	HMBS	HEM3_HUMAN Porphobilinogen deaminase	3	286.229	292.182	353.251	389.97	392.831	496.573	0.728217	1.37322	1.37322	0.45756	0.0477938	1.32063
sp|P53992|SC24C_HUMAN	SEC24C	SC24C_HUMAN Protein transport protein Sec24C	21	2163.92	2104.11	2328.46	3259.9	2792.4	3005.94	0.728231	1.37319	1.37319	0.457532	0.0055448	2.25611
sp|O43572|AKA10_HUMAN	AKAP10	AKA10_HUMAN A-kinase anchor protein 10, mitochondrial	4	501.229	425.829	463.354	681.513	517.993	709.138	0.728482	1.37272	1.37272	0.457036	0.0529515	1.27612
sp|Q9NQG6|MID51_HUMAN	MIEF1	MID51_HUMAN Mitochondrial dynamics protein MID51	9	648.978	619.495	670.756	887.708	986.053	787.453	0.728701	1.37231	1.37231	0.456601	0.015304	1.81519
sp|P46531|NOTC1_HUMAN	NOTCH1	NOTC1_HUMAN Neurogenic locus notch homolog protein 1	4	337.329	369.731	474.025	666.413	396.69	556.047	0.729448	1.3709	1.3709	0.455124	0.174245	0.758839
sp|A6NNT2|CP096_HUMAN	C16orf96	CP096_HUMAN Putative uncharacterized protein C16orf96	2	261.816	212.874	225.346	332.788	276.355	350.322	0.729611	1.37059	1.37059	0.454801	0.0317556	1.49818
sp|Q58A45|PAN3_HUMAN	PAN3	PAN3_HUMAN PAB-dependent poly(A)-specific ribonuclease subunit 3	1	23.329	23.2993	23.2872	34.3699	31.4727	29.9764	0.729662	1.3705	1.3705	0.454699	0.00258899	2.58687
sp|Q9Y285|SYFA_HUMAN	FARSA	SYFA_HUMAN Phenylalanine--tRNA ligase alpha subunit	17	1790.86	1478.88	1916.56	2490.54	2285.04	2332.07	0.729679	1.37047	1.37047	0.454667	0.0113199	1.94616
sp|Q9UID3|VPS51_HUMAN	VPS51	VPS51_HUMAN Vacuolar protein sorting-associated protein 51 homolog	8	825.131	694.67	812.797	1167.9	896.879	1131.79	0.729719	1.37039	1.37039	0.454587	0.0382343	1.41755
sp|Q6P582|MZT2A_HUMAN	MZT2A	MZT2A_HUMAN Mitotic-spindle organizing protein 2A	1	60.868	85.3447	87.0575	92.2998	102.667	124.641	0.729864	1.37012	1.37012	0.454301	0.0868795	1.06108
sp|Q5T1M5|FKB15_HUMAN	FKBP15	FKB15_HUMAN FK506-binding protein 15	14	2082.7	1543.75	2228.55	3412.91	1853.94	2752.85	0.730077	1.36972	1.36972	0.453879	0.220549	0.656495
sp|Q0JRZ9|FCHO2_HUMAN	FCHO2	FCHO2_HUMAN FCH domain only protein 2	6	498.655	848.447	766.529	741.623	888.277	1264.66	0.730208	1.36947	1.36947	0.453621	0.238813	0.621941
sp|P53365|ARFP2_HUMAN	ARFIP2	ARFP2_HUMAN Arfaptin-2	7	866.758	663.659	826.26	1210.4	930.125	1086.12	0.73038	1.36915	1.36915	0.453281	0.0468641	1.32916
sp|Q86TM6|SYVN1_HUMAN	SYVN1	SYVN1_HUMAN E3 ubiquitin-protein ligase synoviolin	10	1381.17	949.768	1013.43	1677.76	1527.89	1372.7	0.730475	1.36897	1.36897	0.453094	0.0626938	1.20278
sp|O75663|TIPRL_HUMAN	TIPRL	TIPRL_HUMAN TIP41-like protein	4	815.842	776.894	777.326	970.518	1033.57	1240.37	0.730496	1.36893	1.36893	0.453053	0.0241828	1.61649
sp|O43148-2|MCES_HUMAN	RNMT	MCES_HUMAN Isoform 2 of mRNA cap guanine-N7 methyltransferase	4	629.281	567.358	549.829	861.394	757.026	772.36	0.730501	1.36892	1.36892	0.453041	0.0060693	2.21686
sp|P42336|PK3CA_HUMAN	PIK3CA	PK3CA_HUMAN Phosphatidylinositol 4,5-bisphosphate 3-kinase catalytic subunit alpha isoform	6	569.915	428.001	378.261	625.058	595.272	662.722	0.730823	1.36832	1.36832	0.452407	0.0495122	1.30529
sp|P07108-5|ACBP_HUMAN	DBI	ACBP_HUMAN Isoform 5 of Acyl-CoA-binding protein	4	481.503	809.23	521.042	549.41	928.074	1001.13	0.730963	1.36806	1.36806	0.45213	0.270479	0.567866
sp|Q9NVX0|HAUS2_HUMAN	HAUS2	HAUS2_HUMAN HAUS augmin-like complex subunit 2	4	576.123	515.466	532.288	870.618	635.629	714.933	0.731088	1.36783	1.36783	0.451884	0.0492844	1.30729
sp|P43686|PRS6B_HUMAN	PSMC4	PRS6B_HUMAN 26S protease regulatory subunit 6B	19	2376.16	2696.62	3334.72	3251.1	3644.47	4601.37	0.731282	1.36746	1.36746	0.451501	0.103474	0.985167
sp|Q7Z6B7|SRGP1_HUMAN	SRGAP1	SRGP1_HUMAN SLIT-ROBO Rho GTPase-activating protein 1	6	670.325	723.709	610.375	899.747	848.777	991.986	0.7314	1.36724	1.36724	0.451267	0.00992558	2.00324
sp|Q9P2R3-4|ANFY1_HUMAN	ANKFY1	ANFY1_HUMAN Isoform 4 of Ankyrin repeat and FYVE domain-containing protein 1	8	847.401	618.849	674.928	1090.79	799.915	1036.07	0.731583	1.3669	1.3669	0.450907	0.0807645	1.09278
sp|Q04637-8|IF4G1_HUMAN	EIF4G1	IF4G1_HUMAN Isoform 8 of Eukaryotic translation initiation factor 4 gamma 1	68	8355.85	7120.69	9238.89	11345	10275.1	12162	0.731613	1.36684	1.36684	0.450847	0.0212729	1.67217
sp|Q96DM3|MIC1_HUMAN	C18orf8	MIC1_HUMAN Uncharacterized protein C18orf8	6	574.362	363.841	509.968	732.217	532.197	714.665	0.73174	1.36661	1.36661	0.450597	0.118461	0.926424
sp|Q5SW79|CE170_HUMAN	CEP170	CE170_HUMAN Centrosomal protein of 170 kDa	23	1981.75	2340.33	3288.23	2966.36	3023.37	4408.61	0.731877	1.36635	1.36635	0.450326	0.203344	0.691769
sp|Q9BQ75|CMS1_HUMAN	CMSS1	CMS1_HUMAN Protein CMSS1	7	1276.79	1061.9	1192.92	1950.39	1533.16	1340.38	0.732102	1.36593	1.36593	0.449883	0.0866427	1.06227
sp|Q9Y4R8|TELO2_HUMAN	TELO2	TELO2_HUMAN Telomere length regulation protein TEL2 homolog	12	1418.67	813.555	1238.3	2161.2	1038.74	1539.97	0.732192	1.36576	1.36576	0.449706	0.317609	0.498107
sp|Q8IUR7|ARMC8_HUMAN	ARMC8	ARMC8_HUMAN Armadillo repeat-containing protein 8	2	349.737	316.947	361.727	506.663	404.354	492.47	0.732754	1.36471	1.36471	0.448599	0.0226692	1.64456
sp|P80723|BASP1_HUMAN	BASP1	BASP1_HUMAN Brain acid soluble protein 1	17	3798.82	6242.31	2612.25	5858.91	5015.55	6387.97	0.733001	1.36425	1.36425	0.448113	0.249354	0.603183
sp|Q08AM6|VAC14_HUMAN	VAC14	VAC14_HUMAN Protein VAC14 homolog	2	168.816	124.047	144.533	208.159	169.88	218.529	0.733187	1.36391	1.36391	0.447747	0.0541197	1.26664
sp|P23458|JAK1_HUMAN	JAK1	JAK1_HUMAN Tyrosine-protein kinase JAK1	21	3931.62	2916.42	3435.95	5749.39	3382.53	4892.33	0.733301	1.3637	1.3637	0.447524	0.172397	0.76347
sp|P15586|GNS_HUMAN	GNS	GNS_HUMAN N-acetylglucosamine-6-sulfatase	3	170.77	268.491	204.924	270.994	315.34	292.082	0.733348	1.36361	1.36361	0.447429	0.0675405	1.17044
sp|Q99719|SEPT5_HUMAN	2016-09-05	SEPT5_HUMAN Septin-5	1	35.2647	52.1219	68.065	54.8622	89.1653	67.9022	0.733505	1.36332	1.36332	0.44712	0.243364	0.613744
sp|Q13472|TOP3A_HUMAN	TOP3A	TOP3A_HUMAN DNA topoisomerase 3-alpha	16	2197.59	1684.58	1941.63	2601.16	2860.11	2476.56	0.733677	1.363	1.363	0.446784	0.0193801	1.71264
sp|Q99615|DNJC7_HUMAN	DNAJC7	DNJC7_HUMAN DnaJ homolog subfamily C member 7	17	2551.49	2416.18	2572.42	2962.62	3164.77	4148.01	0.7338	1.36277	1.36277	0.446541	0.0690662	1.16073
sp|Q9H6D7|HAUS4_HUMAN	HAUS4	HAUS4_HUMAN HAUS augmin-like complex subunit 4	2	136.839	186.628	174.38	223.222	218.133	237.047	0.733852	1.36267	1.36267	0.446438	0.0197834	1.7037
sp|Q6JQN1|ACD10_HUMAN	ACAD10	ACD10_HUMAN Acyl-CoA dehydrogenase family member 10	2	801.534	812.263	538.008	854.43	1174.59	903.047	0.733887	1.36261	1.36261	0.446371	0.124315	0.905477
sp|Q5VWZ2|LYPL1_HUMAN	LYPLAL1	LYPL1_HUMAN Lysophospholipase-like protein 1	7	819.245	735.935	688.651	1010.65	1185.44	860.993	0.733978	1.36244	1.36244	0.446192	0.0553452	1.25692
sp|O43156|TTI1_HUMAN	TTI1	TTI1_HUMAN TELO2-interacting protein 1 homolog	5	340.143	236.457	305.425	535.598	292.913	372.931	0.734139	1.36214	1.36214	0.445876	0.242105	0.615996
sp|O94972|TRI37_HUMAN	TRIM37	TRI37_HUMAN E3 ubiquitin-protein ligase TRIM37	2	376.858	471.692	159.133	280.766	547.914	543.861	0.734173	1.36208	1.36208	0.445807	0.395681	0.402655
sp|Q96EI5-2|TCAL4_HUMAN	TCEAL4	TCAL4_HUMAN Isoform 2 of Transcription elongation factor A protein-like 4	2	180.186	229.892	158.611	176.213	272.226	325.793	0.73452	1.36143	1.36143	0.445126	0.231251	0.635916
sp|Q5BKX6-3|S45A4_HUMAN	SLC45A4	S45A4_HUMAN Isoform 3 of Solute carrier family 45 member 4	2	200.366	182.28	379.123	317.511	291.04	428.228	0.734746	1.36101	1.36101	0.444683	0.291874	0.534805
sp|Q8IWR0|Z3H7A_HUMAN	ZC3H7A	Z3H7A_HUMAN Zinc finger CCCH domain-containing protein 7A	10	1450.15	1098.06	1439.75	1942.47	1561.94	1922.38	0.734865	1.36079	1.36079	0.444448	0.0472095	1.32597
sp|Q9HB19|PKHA2_HUMAN	PLEKHA2	PKHA2_HUMAN Pleckstrin homology domain-containing family A member 2	1	20.3294	19.6966	18.9132	27.3359	27.3482	25.4658	0.735362	1.35987	1.35987	0.443473	0.000697305	3.15658
sp|Q9Y5Z4|HEBP2_HUMAN	HEBP2	HEBP2_HUMAN Heme-binding protein 2	3	245.681	376.701	287.284	316.448	436.382	483.53	0.735761	1.35914	1.35914	0.44269	0.158895	0.798889
sp|Q9UHE8|STEA1_HUMAN	STEAP1	STEA1_HUMAN Metalloreductase STEAP1	4	914.327	963.675	834.273	1598	928.375	1158.32	0.736092	1.35853	1.35853	0.442042	0.180441	0.743664
sp|Q16775|GLO2_HUMAN	HAGH	GLO2_HUMAN Hydroxyacylglutathione hydrolase, mitochondrial	7	1066.27	1587.28	858.927	906.406	2195.69	1669.57	0.736111	1.35849	1.35849	0.442004	0.386727	0.412595
sp|O15067|PUR4_HUMAN	PFAS	PUR4_HUMAN Phosphoribosylformylglycinamidine synthase	14	1739.46	1879.51	1969.49	2017.19	2322.29	3251.15	0.736231	1.35827	1.35827	0.441769	0.151443	0.81975
sp|P10909-2|CLUS_HUMAN	CLU	CLUS_HUMAN Isoform 2 of Clusterin	1	50.0765	83.7289	55.4677	71.0475	82.9809	103.034	0.736292	1.35816	1.35816	0.441649	0.181816	0.740369
sp|Q15785|TOM34_HUMAN	TOMM34	TOM34_HUMAN Mitochondrial import receptor subunit TOM34	24	3101.34	3499.14	3829.53	3898.92	4659.63	5606.02	0.736345	1.35806	1.35806	0.441546	0.0812117	1.09038
sp|Q9ULJ8-3|NEB1_HUMAN	PPP1R9A	NEB1_HUMAN Isoform 3 of Neurabin-1	6	520.773	816.205	1190.04	1183.39	1086.65	1161.47	0.736416	1.35793	1.35793	0.441408	0.198525	0.702185
sp|Q96S44|PRPK_HUMAN	TP53RK	PRPK_HUMAN TP53-regulating kinase	2	141.516	114.221	97.1306	159.962	160.928	157.952	0.736919	1.357	1.357	0.440423	0.0316343	1.49984
sp|P07203|GPX1_HUMAN	GPX1	GPX1_HUMAN Glutathione peroxidase 1	8	801.504	992.257	1387.24	1080.71	1508.66	1725.89	0.737152	1.35657	1.35657	0.439967	0.21414	0.669303
sp|Q15819|UB2V2_HUMAN	UBE2V2	UB2V2_HUMAN Ubiquitin-conjugating enzyme E2 variant 2	7	968.138	1173.23	828.117	951.96	1424.67	1651.5	0.737187	1.35651	1.35651	0.439897	0.198385	0.702491
sp|Q00577|PURA_HUMAN	PURA	PURA_HUMAN Transcriptional activator protein Pur-alpha	8	1090.03	982.543	1429.53	1573.92	1528.34	1646.74	0.73744	1.35604	1.35604	0.439402	0.0403714	1.39393
sp|Q9Y3P9|RBGP1_HUMAN	RABGAP1	RBGP1_HUMAN Rab GTPase-activating protein 1	9	927.999	697.747	763.568	1222.18	856.366	1160.82	0.737587	1.35577	1.35577	0.439115	0.0987461	1.00548
sp|Q15629|TRAM1_HUMAN	TRAM1	TRAM1_HUMAN Translocating chain-associated membrane protein 1	13	2106.21	1362.67	1435.48	2462.64	2223.55	1962.24	0.737672	1.35562	1.35562	0.438949	0.104044	0.982784
sp|Q6ZMZ3|SYNE3_HUMAN	SYNE3	SYNE3_HUMAN Nesprin-3	15	1929.18	1326.65	1003.18	2180.7	2103.39	1488.81	0.737759	1.35546	1.35546	0.438778	0.221306	0.655007
sp|Q96HC4|PDLI5_HUMAN	PDLIM5	PDLI5_HUMAN PDZ and LIM domain protein 5	23	2859.28	3226.57	5530.55	5182.82	4681.65	5881.04	0.73776	1.35546	1.35546	0.438777	0.203108	0.692272
sp|Q9H0F6|SHRPN_HUMAN	SHARPIN	SHRPN_HUMAN Sharpin	3	139.074	128.529	175.335	185.462	192.774	221.908	0.738053	1.35492	1.35492	0.438204	0.0437929	1.3586
sp|O15061|SYNEM_HUMAN	SYNM	SYNEM_HUMAN Synemin	17	1739.51	1770.01	1569.95	2266.03	2523.13	2092.58	0.738108	1.35481	1.35481	0.438095	0.0126407	1.89823
sp|Q5W0Z9-3|ZDH20_HUMAN	ZDHHC20	ZDH20_HUMAN Isoform 3 of Probable palmitoyltransferase ZDHHC20	2	354.472	270.568	324.848	522.705	301.463	461.842	0.738632	1.35385	1.35385	0.437073	0.186765	0.728705
sp|Q96N67|DOCK7_HUMAN	DOCK7	DOCK7_HUMAN Dedicator of cytokinesis protein 7	24	2329.82	1703.75	2335.99	3649.62	2157.75	2815.52	0.73868	1.35377	1.35377	0.436978	0.192617	0.715305
sp|P00338-3|LDHA_HUMAN	LDHA	LDHA_HUMAN Isoform 3 of L-lactate dehydrogenase A chain	26	5265.67	4927.24	4706.24	6836.14	6266.41	7054.61	0.739149	1.35291	1.35291	0.436062	0.00358173	2.44591
sp|O60645|EXOC3_HUMAN	EXOC3	EXOC3_HUMAN Exocyst complex component 3	5	563.905	721.858	864.098	897.142	906.064	1104.85	0.739278	1.35267	1.35267	0.435812	0.0832755	1.07948
sp|P18206|VINC_HUMAN	VCL	VINC_HUMAN Vinculin	67	8924.44	8346.58	9832.91	13060.2	10426.4	13162.5	0.739552	1.35217	1.35217	0.435276	0.0329207	1.48253
sp|Q9UGN5|PARP2_HUMAN	PARP2	PARP2_HUMAN Poly [ADP-ribose] polymerase 2	7	523.243	435.533	441.922	755.589	623.47	514.9	0.739561	1.35215	1.35215	0.435259	0.0937608	1.02798
sp|Q9HAS0|NJMU_HUMAN	C17orf75	NJMU_HUMAN Protein Njmu-R1	2	190.211	195.73	176.653	282.938	238.034	239.741	0.739561	1.35215	1.35215	0.435258	0.0137647	1.86123
sp|Q9BTL3|RAM_HUMAN	FAM103A1	RAM_HUMAN RNMT-activating mini protein	1	90.7011	119.765	95.1178	126.45	143.669	143.007	0.739687	1.35192	1.35192	0.435013	0.0281742	1.55015
sp|P47755|CAZA2_HUMAN	CAPZA2	CAZA2_HUMAN F-actin-capping protein subunit alpha-2	6	482.323	581.945	686.151	630.943	738.46	997.001	0.739696	1.35191	1.35191	0.434996	0.171848	0.764856
sp|Q9UJ55|MAGL2_HUMAN	MAGEL2	MAGL2_HUMAN MAGE-like protein 2	1	245.782	186.116	195.957	348.573	216.125	284.007	0.73978	1.35175	1.35175	0.434832	0.158017	0.801296
sp|P55854|SUMO3_HUMAN	SUMO3	SUMO3_HUMAN Small ubiquitin-related modifier 3	5	733.936	831.546	807.103	947.924	974.753	1283.71	0.739956	1.35143	1.35143	0.434489	0.0675415	1.17043
sp|P49770|EI2BB_HUMAN	EIF2B2	EI2BB_HUMAN Translation initiation factor eIF-2B subunit beta	8	808.747	657.188	893.174	1063.82	893.557	1229.94	0.740155	1.35107	1.35107	0.4341	0.0813992	1.08938
sp|Q9H900|ZWILC_HUMAN	ZWILCH	ZWILC_HUMAN Protein zwilch homolog	4	345.937	248.083	374.604	477.83	325.509	504.806	0.740456	1.35052	1.35052	0.433514	0.169867	0.76989
sp|Q9H2K8|TAOK3_HUMAN	TAOK3	TAOK3_HUMAN Serine/threonine-protein kinase TAO3	7	430.587	590.876	696.76	699.201	754.844	865.564	0.740738	1.35	1.35	0.432964	0.0936673	1.02841
sp|Q96D46|NMD3_HUMAN	NMD3	NMD3_HUMAN 60S ribosomal export protein NMD3	21	3077.79	2245.71	2544.59	4032.43	3044.49	3544.32	0.740788	1.34991	1.34991	0.432867	0.0706122	1.15112
sp|Q92989|CLP1_HUMAN	CLP1	CLP1_HUMAN Polyribonucleotide 5'-hydroxyl-kinase Clp1	1	131.229	105.471	133.077	186.57	135.334	177.256	0.740799	1.34989	1.34989	0.432847	0.075785	1.12042
sp|P61086|UBE2K_HUMAN	UBE2K	UBE2K_HUMAN Ubiquitin-conjugating enzyme E2 K	7	748.749	717.95	736.148	943.877	873.549	1155.96	0.740855	1.34979	1.34979	0.432737	0.0395749	1.40258
sp|Q9BUF5|TBB6_HUMAN	TUBB6	TBB6_HUMAN Tubulin beta-6 chain	49	7218.09	6140.91	6730.07	9185.65	8389.81	9539.04	0.740898	1.34971	1.34971	0.432654	0.00707881	2.15004
sp|Q9BTE7|DCNL5_HUMAN	DCUN1D5	DCNL5_HUMAN DCN1-like protein 5	7	1110.65	1022.87	1198.68	1453.24	1467.23	1576.59	0.740973	1.34958	1.34958	0.432507	0.00372818	2.4285
sp|Q5HYK7|SH319_HUMAN	SH3D19	SH319_HUMAN SH3 domain-containing protein 19	1	28.2668	55.9375	47.5779	44.5573	59.8402	73.4301	0.741067	1.34941	1.34941	0.432324	0.2595	0.585863
sp|Q8IYB5-2|SMAP1_HUMAN	SMAP1	SMAP1_HUMAN Isoform 2 of Stromal membrane-associated protein 1	2	423.049	380.18	461.165	563.532	495.565	646.514	0.741314	1.34896	1.34896	0.431843	0.0411462	1.38567
sp|P60842|IF4A1_HUMAN	EIF4A1	IF4A1_HUMAN Eukaryotic initiation factor 4A-I	19	2622.92	1691.18	2228.26	3675.11	2256.01	2891.59	0.741536	1.34855	1.34855	0.431411	0.196705	0.706184
sp|O15085-2|ARHGB_HUMAN	ARHGEF11	ARHGB_HUMAN Isoform 2 of Rho guanine nucleotide exchange factor 11	8	725.067	649.478	1053.83	1235.39	841.754	1197.61	0.741544	1.34854	1.34854	0.431395	0.185053	0.732704
sp|Q8N0X4|CLYBL_HUMAN	CLYBL	CLYBL_HUMAN Citrate lyase subunit beta-like protein, mitochondrial	20	2533.74	2813.85	3016.62	3121.13	4542.95	3606.22	0.742146	1.34744	1.34744	0.430225	0.0925641	1.03356
sp|Q68EM7|RHG17_HUMAN	ARHGAP17	RHG17_HUMAN Rho GTPase-activating protein 17	7	537.202	549.388	656.18	781.487	708.418	858.305	0.74217	1.3474	1.3474	0.430179	0.0246123	1.60885
sp|P48059-3|LIMS1_HUMAN	LIMS1	LIMS1_HUMAN Isoform 3 of LIM and senescent cell antigen-like-containing domain protein 1	11	1831.03	1769.84	2664.67	3009.01	2362.03	3068.96	0.742363	1.34705	1.34705	0.429804	0.119315	0.923305
sp|P68363|TBA1B_HUMAN	TUBA1B	TBA1B_HUMAN Tubulin alpha-1B chain	73	12906	11138.4	11240.4	17399.6	13912.9	16214.1	0.742422	1.34694	1.34694	0.429688	0.0253808	1.59549
sp|Q9HCJ3|RAVR2_HUMAN	RAVER2	RAVR2_HUMAN Ribonucleoprotein PTB-binding 2	1	35.9192	25.0372	42.4321	45.9503	36.8065	56.4901	0.742483	1.34683	1.34683	0.429569	0.191885	0.71696
sp|Q92994|TF3B_HUMAN	BRF1	TF3B_HUMAN Transcription factor IIIB 90 kDa subunit	2	164.793	109.709	135.138	210.448	136.49	204.731	0.742547	1.34672	1.34672	0.429446	0.173154	0.761569
sp|Q9UI26-2|IPO11_HUMAN	IPO11	IPO11_HUMAN Isoform 2 of Importin-11	5	797.875	357.589	438.93	971.511	424.931	750.107	0.742771	1.34631	1.34631	0.429011	0.427321	0.369246
sp|Q9NWU2|GID8_HUMAN	GID8	GID8_HUMAN Glucose-induced degradation protein 8 homolog	2	241.504	308.385	349.087	387.533	355.746	466.832	0.742887	1.3461	1.3461	0.428785	0.0850686	1.07023
sp|Q9UKG1|DP13A_HUMAN	APPL1	DP13A_HUMAN DCC-interacting protein 13-alpha	5	436.009	363.27	524.57	664.506	444.679	672.686	0.742954	1.34598	1.34598	0.428654	0.157928	0.801541
sp|P61956|SUMO2_HUMAN	SUMO2	SUMO2_HUMAN Small ubiquitin-related modifier 2	2	1004.99	1074.87	983.558	1139.71	1336.34	1647	0.742998	1.3459	1.3459	0.42857	0.0784068	1.10565
sp|P13797|PLST_HUMAN	PLS3	PLST_HUMAN Plastin-3	19	3301.08	4079.54	4039.66	4484.41	4681.92	6203.93	0.743012	1.34587	1.34587	0.428544	0.0929719	1.03165
sp|O15318|RPC7_HUMAN	POLR3G	RPC7_HUMAN DNA-directed RNA polymerase III subunit RPC7	1	38.9154	38.1472	71.8833	61.5215	80.3252	58.5822	0.743136	1.34565	1.34565	0.428302	0.258505	0.587532
sp|Q2VPK5|CTU2_HUMAN	CTU2	CTU2_HUMAN Cytoplasmic tRNA 2-thiolation protein 2	3	123.145	95.0603	97.7491	138.267	118.873	167.821	0.74349	1.34501	1.34501	0.427614	0.0967226	1.01447
sp|Q9UGP4|LIMD1_HUMAN	LIMD1	LIMD1_HUMAN LIM domain-containing protein 1	6	576.488	696.798	653.69	732.715	823.599	1034.91	0.743655	1.34471	1.34471	0.427295	0.0827579	1.08219
sp|Q8IUX7|AEBP1_HUMAN	AEBP1	AEBP1_HUMAN Adipocyte enhancer-binding protein 1	13	1059.02	1075.27	824.738	1223.05	1448.89	1305.65	0.743925	1.34422	1.34422	0.426771	0.0313313	1.50402
sp|P29353-6|SHC1_HUMAN	SHC1	SHC1_HUMAN Isoform 6 of SHC-transforming protein 1	6	575.966	585.021	595.882	748.809	782.785	829.57	0.744069	1.34396	1.34396	0.426492	0.00112191	2.95004
sp|Q9NVA4|T184C_HUMAN	TMEM184C	T184C_HUMAN Transmembrane protein 184C	2	434.095	370.145	286.671	454.572	428.713	582.795	0.744101	1.3439	1.3439	0.42643	0.122234	0.912808
sp|Q9Y2Z0|SUGT1_HUMAN	SUGT1	SUGT1_HUMAN Suppressor of G2 allele of SKP1 homolog	18	2769.22	2887.91	3160.35	3414.64	3802.91	4631.21	0.744169	1.34378	1.34378	0.426298	0.0552139	1.25795
sp|Q9H299|SH3L3_HUMAN	SH3BGRL3	SH3L3_HUMAN SH3 domain-binding glutamic acid-rich-like protein 3	2	561.956	873.321	474.076	527.323	995.248	1042.66	0.74432	1.34351	1.34351	0.426005	0.344712	0.462543
sp|P52657|T2AG_HUMAN	GTF2A2	T2AG_HUMAN Transcription initiation factor IIA subunit 2	1	43.9475	41.7009	49.2595	48.3232	61.6613	71.2212	0.744501	1.34318	1.34318	0.425654	0.0924312	1.03418
sp|Q8IXB1|DJC10_HUMAN	DNAJC10	DJC10_HUMAN DnaJ homolog subfamily C member 10	23	3717.86	3593.69	3759.57	4613.96	5681.83	4573.35	0.74457	1.34306	1.34306	0.42552	0.0259113	1.58651
tr|H0YBI8|H0YBI8_HUMAN	VEGFA	H0YBI8_HUMAN Vascular endothelial growth factor A (Fragment)	1	154.817	280.692	133.38	253.319	278.624	232.073	0.744604	1.343	1.343	0.425456	0.245879	0.609278
sp|Q96F24|NRBF2_HUMAN	NRBF2	NRBF2_HUMAN Nuclear receptor-binding factor 2	2	142.636	199.887	187.503	218.132	216.407	276.949	0.744954	1.34236	1.34236	0.424776	0.0839712	1.07587
sp|Q9BYV8|CEP41_HUMAN	CEP41	CEP41_HUMAN Centrosomal protein of 41 kDa	4	272.038	351.805	292.103	350.184	440.299	438.981	0.744996	1.34229	1.34229	0.424695	0.0523305	1.28124
sp|O94915|FRYL_HUMAN	FRYL	FRYL_HUMAN Protein furry homolog-like	6	685.581	466.259	608.084	976.759	535.621	848.202	0.745547	1.3413	1.3413	0.423629	0.241838	0.616476
sp|Q9UPY3|DICER_HUMAN	DICER1	DICER_HUMAN Endoribonuclease Dicer	4	349.765	212.466	364.993	440.338	425.114	378.122	0.745612	1.34118	1.34118	0.423503	0.112447	0.949054
sp|Q6DD87|ZN787_HUMAN	ZNF787	ZN787_HUMAN Zinc finger protein 787	2	696.555	795.86	868.871	768.133	1189.03	1209.64	0.745637	1.34113	1.34113	0.423454	0.152634	0.816348
sp|Q96RF0|SNX18_HUMAN	SNX18	SNX18_HUMAN Sorting nexin-18	5	486.535	556.712	591.126	775.683	681.21	734.996	0.745646	1.34112	1.34112	0.423437	0.0107154	1.96999
sp|Q68CZ2|TENS3_HUMAN	TNS3	TENS3_HUMAN Tensin-3	19	2375.08	2089.18	2431.04	3385.57	2595.4	3266.16	0.745669	1.34108	1.34108	0.423392	0.0428973	1.36757
sp|Q9UNF0|PACN2_HUMAN	PACSIN2	PACN2_HUMAN Protein kinase C and casein kinase substrate in neurons protein 2	12	1263.04	1691.32	1896.46	1996.34	2220.9	2285.3	0.745988	1.3405	1.3405	0.422775	0.0557466	1.25378
sp|O14641|DVL2_HUMAN	DVL2	DVL2_HUMAN Segment polarity protein dishevelled homolog DVL-2	14	1156.34	1345.49	1367.43	1808.1	1449.07	1929.38	0.746018	1.34045	1.34045	0.422718	0.0507764	1.29434
sp|P46736|BRCC3_HUMAN	BRCC3	BRCC3_HUMAN Lys-63-specific deubiquitinase BRCC36	1	72.9521	63.9401	75.1348	85.1396	85.5281	113.483	0.746178	1.34016	1.34016	0.422408	0.0738252	1.1318
sp|P49840|GSK3A_HUMAN	GSK3A	GSK3A_HUMAN Glycogen synthase kinase-3 alpha	12	1445.93	1308.3	1700.12	2158.46	1694.55	2115.49	0.74631	1.33993	1.33993	0.422153	0.0543761	1.26459
sp|O00410-3|IPO5_HUMAN	IPO5	IPO5_HUMAN Isoform 3 of Importin-5	34	6047.32	4238.64	4587.47	7171.47	6189.69	6562.98	0.746503	1.33958	1.33958	0.42178	0.0540849	1.26692
sp|Q9UKA4|AKA11_HUMAN	AKAP11	AKA11_HUMAN A-kinase anchor protein 11	10	1024.87	926.889	1215.49	1432.28	1220.16	1589.86	0.746588	1.33943	1.33943	0.421616	0.058559	1.23241
sp|Q14320|FA50A_HUMAN	FAM50A	FA50A_HUMAN Protein FAM50A	9	1215.24	1335.22	1269.14	1635.96	1702.76	1776.37	0.746732	1.33917	1.33917	0.421338	0.0012676	2.89702
sp|Q96QK1|VPS35_HUMAN	VPS35	VPS35_HUMAN Vacuolar protein sorting-associated protein 35	7	913.615	913.323	791.771	1093.04	964.327	1448.32	0.746989	1.33871	1.33871	0.420841	0.120579	0.918729
sp|P67809|YBOX1_HUMAN	YBX1	YBOX1_HUMAN Nuclease-sensitive element-binding protein 1	14	1165.98	2309.87	2273.58	1908.85	2997.84	2789.56	0.747043	1.33861	1.33861	0.420737	0.265969	0.575168
sp|P01024|CO3_HUMAN	C3	CO3_HUMAN Complement C3	1	86.6544	74.2428	125.798	149.995	119.84	113.845	0.747225	1.33829	1.33829	0.420386	0.166534	0.778496
sp|Q9NYL9|TMOD3_HUMAN	TMOD3	TMOD3_HUMAN Tropomodulin-3	15	1358.99	1928.18	2801.8	2483.03	2601.04	3060.93	0.747572	1.33766	1.33766	0.419716	0.20656	0.684953
sp|Q96RQ3|MCCA_HUMAN	MCCC1	MCCA_HUMAN Methylcrotonoyl-CoA carboxylase subunit alpha, mitochondrial	29	4592.06	5167.87	4758.49	4890.67	8122.66	6403.58	0.74772	1.3374	1.3374	0.419429	0.1605	0.794524
sp|Q9Y3S2|ZN330_HUMAN	ZNF330	ZN330_HUMAN Zinc finger protein 330	4	333.081	486.821	487.183	476.549	563.065	707.491	0.748143	1.33664	1.33664	0.418613	0.158282	0.80057
sp|P40616|ARL1_HUMAN	ARL1	ARL1_HUMAN ADP-ribosylation factor-like protein 1	3	258.871	175.409	201.072	301.672	282.549	264.952	0.748201	1.33654	1.33654	0.418502	0.0567886	1.24574
sp|Q08722|CD47_HUMAN	CD47	CD47_HUMAN Leukocyte surface antigen CD47	8	1383.24	1674.37	1130.52	1873.62	1633.09	2090.48	0.748256	1.33644	1.33644	0.418396	0.0840348	1.07554
sp|O60664|PLIN3_HUMAN	PLIN3	PLIN3_HUMAN Perilipin-3	18	2467.74	3301.78	2057.96	3654.9	3025.01	3780.25	0.748314	1.33634	1.33634	0.418285	0.113354	0.945561
sp|Q52LW3|RHG29_HUMAN	ARHGAP29	RHG29_HUMAN Rho GTPase-activating protein 29	11	1371.19	1289.56	1564.16	1977.46	1594.6	2072.56	0.748484	1.33603	1.33603	0.417956	0.0473509	1.32467
tr|J3QR46|J3QR46_HUMAN	KIAA0040	J3QR46_HUMAN Uncharacterized protein KIAA0040	1	227.263	254.733	267.042	389.193	251.068	360.333	0.748593	1.33584	1.33584	0.417746	0.1273	0.895172
sp|Q93034|CUL5_HUMAN	CUL5	CUL5_HUMAN Cullin-5	3	373.513	315.145	415.881	602.485	394.356	478.611	0.748611	1.33581	1.33581	0.417713	0.139304	0.856036
sp|P55285|CADH6_HUMAN	CDH6	CADH6_HUMAN Cadherin-6	3	151.593	172.787	558.975	316.824	361.283	501.858	0.748628	1.33578	1.33578	0.417679	0.529168	0.276407
sp|O15320|CTGE5_HUMAN	CTAGE5	CTGE5_HUMAN cTAGE family member 5	34	4365.31	4492.56	4113.27	5391.66	7015.3	4916.65	0.748755	1.33555	1.33555	0.417434	0.0877284	1.05686
sp|Q13153-2|PAK1_HUMAN	PAK1	PAK1_HUMAN Isoform 2 of Serine/threonine-protein kinase PAK 1	7	572.429	794.748	938.201	755.735	961.941	1361.27	0.748756	1.33555	1.33555	0.417433	0.281175	0.551023
sp|P54278|PMS2_HUMAN	PMS2	PMS2_HUMAN Mismatch repair endonuclease PMS2	1	80.9401	47.8916	49.7779	102.433	59.9878	76.0861	0.748866	1.33535	1.33535	0.417221	0.289512	0.538334
tr|E7EW49|E7EW49_HUMAN	CLASP2	E7EW49_HUMAN CLIP-associating protein 2	29	4017.91	3248.26	3850.97	5750.83	3809.76	5283.93	0.748905	1.33528	1.33528	0.417145	0.119839	0.921402
sp|Q9P1U1|ARP3B_HUMAN	ACTR3B	ARP3B_HUMAN Actin-related protein 3B	3	236.49	231.548	264.173	310.412	289.97	376.691	0.749392	1.33441	1.33441	0.416207	0.0437937	1.35859
sp|P25490|TYY1_HUMAN	YY1	TYY1_HUMAN Transcriptional repressor protein YY1	8	1224.61	1431.04	1590.44	1299.94	1811.64	2553.37	0.749537	1.33416	1.33416	0.415928	0.280084	0.552711
sp|Q86WR0|CCD25_HUMAN	CCDC25	CCD25_HUMAN Coiled-coil domain-containing protein 25	5	361.635	496.719	518.951	538.417	623.924	675.041	0.749602	1.33404	1.33404	0.415804	0.0724914	1.13971
sp|Q14671-3|PUM1_HUMAN	PUM1	PUM1_HUMAN Isoform 3 of Pumilio homolog 1	6	559.447	504.61	654.028	798.156	733.929	759.809	0.749635	1.33398	1.33398	0.415739	0.0157317	1.80322
sp|Q9HAV4|XPO5_HUMAN	XPO5	XPO5_HUMAN Exportin-5	11	1629.92	908.018	1047.54	2081.33	1138.2	1563.12	0.749684	1.33389	1.33389	0.415645	0.319132	0.496029
sp|Q9BX40|LS14B_HUMAN	LSM14B	LS14B_HUMAN Protein LSM14 homolog B	8	500.151	859.289	754.053	612.001	1102.49	1104.47	0.749742	1.33379	1.33379	0.415534	0.295263	0.529791
tr|G3V2F7|G3V2F7_HUMAN	TMEM189	G3V2F7_HUMAN HCG2044781	4	343.97	410.378	490.649	508.915	518.97	631.718	0.750178	1.33302	1.33302	0.414696	0.0752887	1.12327
sp|P19525|E2AK2_HUMAN	EIF2AK2	E2AK2_HUMAN Interferon-induced, double-stranded RNA-activated protein kinase	4	693.624	800.34	831.032	771.424	1163.18	1163.93	0.750354	1.33271	1.33271	0.414358	0.133347	0.875018
sp|Q9NQC3|RTN4_HUMAN	RTN4	RTN4_HUMAN Reticulon-4	32	3526.59	3443.31	4025.93	5288.22	4578.04	4787.79	0.750361	1.33269	1.33269	0.414343	0.0118655	1.92572
sp|Q9HB63|NET4_HUMAN	NTN4	NET4_HUMAN Netrin-4	4	432.57	397.995	180.426	467.207	480.028	399.936	0.750455	1.33253	1.33253	0.414163	0.247052	0.607211
sp|Q8N122|RPTOR_HUMAN	RPTOR	RPTOR_HUMAN Regulatory-associated protein of mTOR	10	1531.03	1109.88	1119.67	1870.73	1349.63	1790.36	0.750507	1.33243	1.33243	0.414063	0.122441	0.912074
tr|B4DLE8|B4DLE8_HUMAN	CRYBG3	B4DLE8_HUMAN Beta/gamma crystallin domain-containing protein 3 (Fragment)	3	181.465	177.104	199.333	238.785	249.37	255.082	0.750638	1.3322	1.3322	0.413811	0.00174718	2.75766
sp|Q6JQN1-5|ACD10_HUMAN	ACAD10	ACD10_HUMAN Isoform 5 of Acyl-CoA dehydrogenase family member 10	36	3734.11	3769.11	4133.4	5282.91	5357.7	4854.69	0.750977	1.3316	1.3316	0.413159	0.00312614	2.50499
sp|P09972|ALDOC_HUMAN	ALDOC	ALDOC_HUMAN Fructose-bisphosphate aldolase C	12	645.361	923.397	716.357	1006.72	995.877	1039.91	0.751063	1.33145	1.33145	0.412994	0.0403557	1.3941
sp|Q9Y243|AKT3_HUMAN	AKT3	AKT3_HUMAN RAC-gamma serine/threonine-protein kinase	1	77.3493	62.057	73.1777	91.0453	82.7979	109.199	0.751068	1.33144	1.33144	0.412984	0.0600915	1.22119
sp|Q7KZF4|SND1_HUMAN	SND1	SND1_HUMAN Staphylococcal nuclease domain-containing protein 1	93	13082.1	9159.56	9958.64	15788.4	15458.4	11622.9	0.75112	1.33134	1.33134	0.412884	0.11852	0.926209
sp|O00391|QSOX1_HUMAN	QSOX1	QSOX1_HUMAN Sulfhydryl oxidase 1	10	1084	1011.58	920.15	1524.73	1093.91	1394.33	0.751496	1.33068	1.33068	0.412163	0.0709936	1.14878
sp|Q13200|PSMD2_HUMAN	PSMD2	PSMD2_HUMAN 26S proteasome non-ATPase regulatory subunit 2	26	4025.35	2950.84	4616.33	5530.54	4059.65	5834.74	0.751544	1.33059	1.33059	0.41207	0.156548	0.805352
sp|P07996|TSP1_HUMAN	THBS1	TSP1_HUMAN Thrombospondin-1	42	6792.24	4920.43	4948.99	9346.56	6384.57	6434.47	0.75169	1.33034	1.33034	0.41179	0.188447	0.72481
sp|Q53H96|P5CR3_HUMAN	PYCRL	P5CR3_HUMAN Pyrroline-5-carboxylate reductase 3	3	186.217	161.089	203.647	234.771	227.642	270.255	0.751982	1.32982	1.32982	0.41123	0.0284747	1.54554
sp|Q9H8K7|CJ088_HUMAN	C10orf88	CJ088_HUMAN Uncharacterized protein C10orf88	1	18.7738	18.2148	30.6121	28.1855	36.659	25.0475	0.752021	1.32975	1.32975	0.411155	0.235466	0.628072
sp|Q96RU3|FNBP1_HUMAN	FNBP1	FNBP1_HUMAN Formin-binding protein 1	3	245.31	327.269	248.704	251.443	402.091	437.735	0.752594	1.32874	1.32874	0.410055	0.22669	0.644567
sp|P35269|T2FA_HUMAN	GTF2F1	T2FA_HUMAN General transcription factor IIF subunit 1	7	403.673	416.771	550.148	568.091	562.812	689.501	0.752905	1.32819	1.32819	0.409459	0.0743295	1.12884
sp|P62269|RS18_HUMAN	RPS18	RS18_HUMAN 40S ribosomal protein S18	11	1931.51	1882.07	1906.56	2338.8	2506.84	2747.87	0.753293	1.3275	1.3275	0.408716	0.00641605	2.19273
sp|Q9Y5R8|TPPC1_HUMAN	TRAPPC1	TPPC1_HUMAN Trafficking protein particle complex subunit 1	1	47.9077	40.0246	48.3466	72.3948	41.5934	66.9087	0.753351	1.3274	1.3274	0.408605	0.206089	0.685945
sp|O75369-8|FLNB_HUMAN	FLNB	FLNB_HUMAN Isoform 8 of Filamin-B	87	12587.8	14170.2	15881.7	18762.2	18946.8	18889.7	0.753369	1.32737	1.32737	0.408572	0.00813627	2.08957
sp|P36896-4|ACV1B_HUMAN	ACVR1B	ACV1B_HUMAN Isoform 4 of Activin receptor type-1B	7	701.611	562.299	672.631	986.404	655.223	928.614	0.753447	1.32723	1.32723	0.408422	0.128764	0.890206
sp|Q13619|CUL4A_HUMAN	CUL4A	CUL4A_HUMAN Cullin-4A	4	354.789	220.766	201.979	358.271	286.555	387.101	0.753478	1.32718	1.32718	0.408363	0.208719	0.680438
sp|O60493|SNX3_HUMAN	SNX3	SNX3_HUMAN Sorting nexin-3	10	1379.14	1645.11	1111.38	1702.75	1714.22	2071.63	0.753495	1.32715	1.32715	0.408331	0.0828144	1.08189
sp|O43169|CYB5B_HUMAN	CYB5B	CYB5B_HUMAN Cytochrome b5 type B	1	87.6467	18.9074	53.399	119.53	68.0815	24.5557	0.753901	1.32643	1.32643	0.407553	0.634429	0.197617
sp|Q9BQ24-2|ZFY21_HUMAN	ZFYVE21	ZFY21_HUMAN Isoform 2 of Zinc finger FYVE domain-containing protein 21	3	769.527	678.425	539.763	956.865	680.096	997.548	0.754492	1.3254	1.3254	0.406423	0.146899	0.832983
sp|Q9UJA5|TRM6_HUMAN	TRMT6	TRM6_HUMAN tRNA (adenine(58)-N(1))-methyltransferase non-catalytic subunit TRM6	7	1425.7	1025.5	1391.63	1882.39	1629.43	1581.41	0.754498	1.32539	1.32539	0.406412	0.0582171	1.23495
sp|Q9H7X7|RABL5_HUMAN	RABL5	RABL5_HUMAN Rab-like protein 5	2	148.875	219.095	279.208	221.611	289.409	346.482	0.754725	1.32499	1.32499	0.405977	0.250113	0.601864
sp|P61163|ACTZ_HUMAN	ACTR1A	ACTZ_HUMAN Alpha-centractin	6	507.985	380.869	436.61	567.553	536.247	651.803	0.754991	1.32452	1.32452	0.405469	0.0467392	1.33032
sp|Q68CZ6|HAUS3_HUMAN	HAUS3	HAUS3_HUMAN HAUS augmin-like complex subunit 3	2	116.298	126.245	180.862	195.073	165.728	199.893	0.755145	1.32425	1.32425	0.405175	0.114397	0.941587
sp|P62253|UB2G1_HUMAN	UBE2G1	UB2G1_HUMAN Ubiquitin-conjugating enzyme E2 G1	1	105.61	141.939	140.254	147.627	142.394	223.331	0.755433	1.32374	1.32374	0.404624	0.218613	0.660325
sp|Q6ZWL3|CP4V2_HUMAN	CYP4V2	CP4V2_HUMAN Cytochrome P450 4V2	3	205.243	180.115	154.437	249.027	254.854	210.666	0.755437	1.32374	1.32374	0.404617	0.0447169	1.34953
sp|Q86VX2|COMD7_HUMAN	COMMD7	COMD7_HUMAN COMM domain-containing protein 7	1	40.795	41.2952	43.7581	52.5191	51.9548	62.1129	0.755452	1.32371	1.32371	0.404588	0.0165442	1.78135
sp|P00918|CAH2_HUMAN	CA2	CAH2_HUMAN Carbonic anhydrase 2	1	106.564	64.9196	107.978	99.9169	128.039	141.961	0.755471	1.32368	1.32368	0.404551	0.183493	0.73638
sp|Q6YP21|KAT3_HUMAN	CCBL2	KAT3_HUMAN Kynurenine--oxoglutarate transaminase 3	7	1084.87	882.571	1124.93	1450.53	1374.96	1266.11	0.755785	1.32313	1.32313	0.403952	0.0224638	1.64852
sp|Q92882|OSTF1_HUMAN	OSTF1	OSTF1_HUMAN Osteoclast-stimulating factor 1	3	346.266	535.005	471.21	535.272	564.406	689.431	0.755952	1.32283	1.32283	0.403633	0.116431	0.933931
sp|Q92541|RTF1_HUMAN	RTF1	RTF1_HUMAN RNA polymerase-associated protein RTF1 homolog	10	1116.9	1039.48	1510.28	1579.49	1309.02	1959.22	0.756366	1.32211	1.32211	0.402843	0.173919	0.759653
sp|Q96PD2-2|DCBD2_HUMAN	DCBLD2	DCBD2_HUMAN Isoform 2 of Discoidin, CUB and LCCL domain-containing protein 2	11	611.164	745.516	901.045	932.543	936.97	1115.28	0.756409	1.32204	1.32204	0.402761	0.0785324	1.10495
sp|P58335|ANTR2_HUMAN	ANTXR2	ANTR2_HUMAN Anthrax toxin receptor 2	6	1243.88	1107.21	2087.56	2051.41	1301.72	2512.91	0.756669	1.32158	1.32158	0.402266	0.366325	0.436134
sp|Q96BH1|RNF25_HUMAN	RNF25	RNF25_HUMAN E3 ubiquitin-protein ligase RNF25	3	222.05	244.739	339.332	312.586	336.385	416.23	0.756778	1.32139	1.32139	0.402057	0.144266	0.840835
sp|Q9UDY8|MALT1_HUMAN	MALT1	MALT1_HUMAN Mucosa-associated lymphoid tissue lymphoma translocation protein 1	3	391.941	244.392	416.157	470.597	333.654	586.443	0.756809	1.32134	1.32134	0.401998	0.281575	0.550406
sp|O75582|KS6A5_HUMAN	RPS6KA5	KS6A5_HUMAN Ribosomal protein S6 kinase alpha-5	1	75.3321	56.9198	67.0442	106.219	66.1566	90.9574	0.756822	1.32132	1.32132	0.401975	0.171513	0.765703
sp|P46937-9|YAP1_HUMAN	YAP1	YAP1_HUMAN Isoform 9 of Yorkie homolog	8	503.218	849.036	928.243	726.596	1096.71	1189.22	0.757005	1.321	1.321	0.401625	0.273426	0.56316
tr|Q5T5E6|Q5T5E6_HUMAN	KCNK1	Q5T5E6_HUMAN Potassium channel subfamily K member 1 (Fragment)	4	285.007	215.72	304.216	418.691	301.868	342.71	0.757045	1.32092	1.32092	0.401548	0.118985	0.924508
sp|O75569|PRKRA_HUMAN	PRKRA	PRKRA_HUMAN Interferon-inducible double-stranded RNA-dependent protein kinase activator A	7	713.418	848.615	1053.54	882.74	1282.94	1289.04	0.757101	1.32083	1.32083	0.401442	0.169001	0.772111
sp|P54725|RD23A_HUMAN	RAD23A	RD23A_HUMAN UV excision repair protein RAD23 homolog A	1	67.4724	80.1249	109.933	112.974	93.6815	133.482	0.757136	1.32077	1.32077	0.401376	0.181472	0.741191
sp|Q9NRA2|S17A5_HUMAN	SLC17A5	S17A5_HUMAN Sialin	2	573.842	430.534	301.176	569.145	574.543	580.552	0.757175	1.3207	1.3207	0.401301	0.151305	0.820146
sp|P04075-2|ALDOA_HUMAN	ALDOA	ALDOA_HUMAN Isoform 2 of Fructose-bisphosphate aldolase A	148	14071.5	18317.4	17165.1	22850	19395.1	23192.8	0.757268	1.32054	1.32054	0.401125	0.0392431	1.40624
sp|Q13098-7|CSN1_HUMAN	GPS1	CSN1_HUMAN Isoform 2 of COP9 signalosome complex subunit 1	7	823.661	659.325	807.995	1061.14	814.084	1150.09	0.75727	1.32053	1.32053	0.401119	0.0969122	1.01362
sp|P43155|CACP_HUMAN	CRAT	CACP_HUMAN Carnitine O-acetyltransferase	13	1849.39	1541.43	1586.71	2274.19	2386.57	1911.91	0.757307	1.32047	1.32047	0.40105	0.0367895	1.43428
sp|O95865|DDAH2_HUMAN	DDAH2	DDAH2_HUMAN N(G),N(G)-dimethylarginine dimethylaminohydrolase 2	4	488.318	812.695	598.671	678.691	953.661	875.353	0.757539	1.32006	1.32006	0.400608	0.181699	0.740648
sp|P14923|PLAK_HUMAN_contaminant	JUP	PLAK_HUMAN_contaminant Junction plakoglobin	22	3368.71	3176.73	3989.8	5395.07	3801.57	4709.9	0.757574	1.32	1.32	0.40054	0.0979796	1.00886
sp|Q9UHI5|LAT2_HUMAN	SLC7A8	LAT2_HUMAN Large neutral amino acids transporter small subunit 2	3	481.883	384.932	281.502	611.046	353.787	550.691	0.757703	1.31978	1.31978	0.400296	0.274934	0.560772
sp|Q9H1I8|ASCC2_HUMAN	ASCC2	ASCC2_HUMAN Activating signal cointegrator 1 complex subunit 2	4	382.302	412.112	487.527	585.073	521.681	584.536	0.757966	1.31932	1.31932	0.399794	0.0224188	1.64939
sp|Q96DT7|ZBT10_HUMAN	ZBTB10	ZBT10_HUMAN Zinc finger and BTB domain-containing protein 10	7	1142.06	1283.91	777.595	1148.86	1594.91	1482.12	0.758081	1.31912	1.31912	0.399577	0.166334	0.779018
sp|Q9BT92|TCHP_HUMAN	TCHP	TCHP_HUMAN Trichoplein keratin filament-binding protein	1	63.1602	81.7372	48.3878	74.6399	108.121	72.1953	0.758111	1.31907	1.31907	0.399518	0.2445	0.611721
sp|P54277|PMS1_HUMAN	PMS1	PMS1_HUMAN PMS1 protein homolog 1	1	113.416	108.165	115.889	166.649	121.563	156.805	0.758331	1.31869	1.31869	0.399101	0.0610809	1.21409
sp|Q14847|LASP1_HUMAN	LASP1	LASP1_HUMAN LIM and SH3 domain protein 1	23	2802.16	3805.34	5378.13	4793.85	4953.69	6056.79	0.758376	1.31861	1.31861	0.399014	0.20787	0.682208
sp|O00401|WASL_HUMAN	WASL	WASL_HUMAN Neural Wiskott-Aldrich syndrome protein	7	584.81	762.013	937.053	840.483	995.326	1175.68	0.758388	1.31859	1.31859	0.398993	0.159223	0.797995
sp|O60909-3|B4GT2_HUMAN	B4GALT2	B4GT2_HUMAN Isoform 3 of Beta-1,4-galactosyltransferase 2	2	163.706	134.74	115.227	181.174	182.486	181.789	0.758408	1.31855	1.31855	0.398954	0.0355993	1.44856
sp|Q6XZF7|DNMBP_HUMAN	DNMBP	DNMBP_HUMAN Dynamin-binding protein	30	2784.44	2657.45	3509.06	3989.56	3145.72	4665.39	0.758512	1.31837	1.31837	0.398756	0.13796	0.860247
sp|P25685|DNJB1_HUMAN	DNAJB1	DNJB1_HUMAN DnaJ homolog subfamily B member 1	10	1358.06	1635.7	1799.99	1801.04	2129.29	2389.07	0.758577	1.31826	1.31826	0.398633	0.0758161	1.12024
sp|Q99766|ATP5S_HUMAN	ATP5S	ATP5S_HUMAN ATP synthase subunit s, mitochondrial	10	1755.91	1858.46	1744.26	2114.79	2733.06	2216.2	0.758578	1.31826	1.31826	0.398631	0.0433504	1.36301
sp|P52907|CAZA1_HUMAN	CAPZA1	CAZA1_HUMAN F-actin-capping protein subunit alpha-1	13	1738.15	2037.99	2448.31	2233.43	2700.47	3270.45	0.758677	1.31808	1.31808	0.398443	0.143779	0.842306
sp|Q9H6B4|CLMP_HUMAN	CLMP	CLMP_HUMAN CXADR-like membrane protein	15	2543.62	2450.32	3728.21	3663.53	3710.18	4120.75	0.758813	1.31785	1.31785	0.398183	0.101506	0.993509
sp|P53999|TCP4_HUMAN	SUB1	TCP4_HUMAN Activated RNA polymerase II transcriptional coactivator p15	14	1978.04	2771.09	2310.39	2008.72	3208.18	4085.6	0.758884	1.31772	1.31772	0.398048	0.310456	0.508
sp|Q6ZUX7|LHPL2_HUMAN	LHFPL2	LHPL2_HUMAN Lipoma HMGIC fusion partner-like 2 protein	2	362.983	256.705	258.704	417.849	324.7	414.478	0.75918	1.31721	1.31721	0.397486	0.116467	0.933798
sp|Q8WU90|ZC3HF_HUMAN	ZC3H15	ZC3HF_HUMAN Zinc finger CCCH domain-containing protein 15	14	1636.23	2160.44	2181.46	2143.06	2585.84	3144.24	0.759307	1.31699	1.31699	0.397245	0.136877	0.863669
sp|Q9NZN3|EHD3_HUMAN	EHD3	EHD3_HUMAN EH domain-containing protein 3	5	324.357	339.048	284.72	410.348	419.059	418.948	0.7595	1.31666	1.31666	0.396879	0.00371446	2.4301
sp|Q63HQ0|AP1AR_HUMAN	AP1AR	AP1AR_HUMAN AP-1 complex-associated regulatory protein	9	1332.94	1343.65	1417.91	2022.76	1736.59	1629.74	0.759776	1.31618	1.31618	0.396354	0.0230389	1.63754
sp|Q8NC51-3|PAIRB_HUMAN	SERBP1	PAIRB_HUMAN Isoform 3 of Plasminogen activator inhibitor 1 RNA-binding protein	39	5725.98	7101.62	7614.32	7672.02	9560.44	9667.82	0.759915	1.31594	1.31594	0.39609	0.0663297	1.17829
sp|Q9BY89|K1671_HUMAN	KIAA1671	K1671_HUMAN Uncharacterized protein KIAA1671	36	3833.29	4862	7459.4	7041.34	6002.6	8204.94	0.760261	1.31534	1.31534	0.395434	0.246666	0.607891
sp|Q8TEA8|DTD1_HUMAN	DTD1	DTD1_HUMAN D-tyrosyl-tRNA(Tyr) deacylase 1	8	792.119	811.275	699.185	804.714	1195.45	1028.25	0.760325	1.31523	1.31523	0.395312	0.110424	0.956937
sp|P02662|CASA1_BOVIN_contaminant	CSN1S1	CASA1_BOVIN_contaminant Alpha-S1-casein	4	123.824	364.806	1315.67	749.809	872.175	750.566	0.76049	1.31494	1.31494	0.394999	0.632176	0.199162
sp|Q9H773|DCTP1_HUMAN	DCTPP1	DCTP1_HUMAN dCTP pyrophosphatase 1	2	93.9408	130.866	67.2548	92.3877	131.034	160.557	0.760619	1.31472	1.31472	0.394754	0.320054	0.494777
sp|O15143|ARC1B_HUMAN	ARPC1B	ARC1B_HUMAN Actin-related protein 2/3 complex subunit 1B	13	1965.5	1879.43	2887.33	3184.09	2610.33	3054.01	0.760842	1.31433	1.31433	0.394331	0.126486	0.897957
sp|Q12857-4|NFIA_HUMAN	NFIA	NFIA_HUMAN Isoform 4 of Nuclear factor 1 A-type	1	40.9599	37.0064	39.579	49.7839	42.6793	61.9984	0.761	1.31406	1.31406	0.394031	0.099465	1.00233
sp|Q9HB71|CYBP_HUMAN	CACYBP	CYBP_HUMAN Calcyclin-binding protein	11	2025.9	2176.25	2512.68	2436	2890.4	3496.51	0.761067	1.31394	1.31394	0.393904	0.107049	0.970417
sp|Q9NZ63|CI078_HUMAN	C9orf78	CI078_HUMAN Uncharacterized protein C9orf78	2	143.32	158.785	141.952	164.578	185.472	233.414	0.76107	1.31394	1.31394	0.393899	0.0921866	1.03533
sp|P30153|2AAA_HUMAN	PPP2R1A	2AAA_HUMAN Serine/threonine-protein phosphatase 2A 65 kDa regulatory subunit A alpha isoform	23	2912.47	3138.1	3581.2	3958.07	3704.66	4989.03	0.761299	1.31354	1.31354	0.393465	0.0836388	1.07759
sp|Q9NUY8|TBC23_HUMAN	TBC1D23	TBC23_HUMAN TBC1 domain family member 23	4	551.119	441.886	535.048	793.324	498.182	715.566	0.761334	1.31348	1.31348	0.393398	0.166908	0.777524
sp|Q9UP83-2|COG5_HUMAN	COG5	COG5_HUMAN Isoform 2 of Conserved oligomeric Golgi complex subunit 5	5	559.719	479.107	385.063	800.173	456.8	612.932	0.761477	1.31324	1.31324	0.393128	0.252746	0.597316
sp|Q7Z4F1|LRP10_HUMAN	LRP10	LRP10_HUMAN Low-density lipoprotein receptor-related protein 10	10	1092.01	1034.33	717.91	1235.86	891.186	1606.35	0.76184	1.31261	1.31261	0.39244	0.279232	0.554035
sp|Q9Y4L1|HYOU1_HUMAN	HYOU1	HYOU1_HUMAN Hypoxia up-regulated protein 1	123	16279.2	21828	20874.9	24045.5	28898.8	24393	0.76266	1.3112	1.3112	0.390887	0.0576747	1.23901
sp|Q92600|RCD1_HUMAN	RQCD1	RCD1_HUMAN Cell differentiation protein RCD1 homolog	6	636.73	560.691	676.539	976.329	706.48	773.822	0.762817	1.31093	1.31093	0.390591	0.0917276	1.0375
sp|Q96JA1|LRIG1_HUMAN	LRIG1	LRIG1_HUMAN Leucine-rich repeats and immunoglobulin-like domains protein 1	9	1234.28	1020.58	920.097	1355.49	1128.8	1675.17	0.76331	1.31008	1.31008	0.389659	0.148352	0.828707
sp|P68371|TBB4B_HUMAN	TUBB4B	TBB4B_HUMAN Tubulin beta-4B chain	33	5660.22	4684.29	5211.71	6791.1	6304.61	7280.49	0.76345	1.30984	1.30984	0.389393	0.0157275	1.80334
sp|Q9H6S0|YTDC2_HUMAN	YTHDC2	YTDC2_HUMAN Probable ATP-dependent RNA helicase YTHDC2	3	221.182	149.753	187.635	292.108	193.075	246.411	0.763497	1.30976	1.30976	0.389305	0.177428	0.750979
sp|Q8IV48|ERI1_HUMAN	ERI1	ERI1_HUMAN 3'-5' exoribonuclease 1	8	1344.93	1402.58	1069.88	1530.24	1768.25	1699.12	0.763843	1.30917	1.30917	0.388652	0.0343008	1.4647
sp|Q7Z3D6-2|CN159_HUMAN	C14orf159	CN159_HUMAN Isoform 2 of UPF0317 protein C14orf159, mitochondrial	23	3389.39	4323.87	3346.96	3717.04	6044.86	4714.06	0.764041	1.30883	1.30883	0.388279	0.201577	0.69556
sp|Q9P2K8|E2AK4_HUMAN	EIF2AK4	E2AK4_HUMAN Eukaryotic translation initiation factor 2-alpha kinase 4	9	929.054	555.277	768.485	1178.11	747.302	1022.6	0.764181	1.30859	1.30859	0.388013	0.235416	0.628164
sp|O94964-2|SOGA1_HUMAN	SOGA1	SOGA1_HUMAN Isoform 2 of Protein SOGA1	5	408.975	431.266	485.857	645.338	483.314	606.552	0.764232	1.3085	1.3085	0.387918	0.0647255	1.18892
sp|Q5W0Z9|ZDH20_HUMAN	ZDHHC20	ZDH20_HUMAN Probable palmitoyltransferase ZDHHC20	6	901.716	663.832	867.3	1316.86	744.441	1120.76	0.764551	1.30796	1.30796	0.387315	0.245416	0.610098
sp|O75175|CNOT3_HUMAN	CNOT3	CNOT3_HUMAN CCR4-NOT transcription complex subunit 3	13	1913.62	1470.57	2023.49	2797.6	2036.14	2237.91	0.764698	1.3077	1.3077	0.387037	0.12216	0.913072
sp|Q7Z3E5|ARMC9_HUMAN	ARMC9	ARMC9_HUMAN LisH domain-containing protein ARMC9	1	165.753	143.573	63.6757	186.395	150.369	150.824	0.764994	1.3072	1.3072	0.38648	0.314246	0.50273
sp|Q86UK7|ZN598_HUMAN	ZNF598	ZN598_HUMAN Zinc finger protein 598	17	1593.17	1450.4	1592.56	2046.05	1877.25	2134.48	0.765318	1.30665	1.30665	0.385868	0.00602462	2.22007
sp|Q9H0C8|ILKAP_HUMAN	ILKAP	ILKAP_HUMAN Integrin-linked kinase-associated serine/threonine phosphatase 2C	7	521.367	612.815	1003.02	923.545	836.979	1031.26	0.765533	1.30628	1.30628	0.385464	0.239469	0.62075
sp|Q96AQ8|MCUR1_HUMAN	MCUR1	MCUR1_HUMAN Mitochondrial calcium uniporter regulator 1	25	5208.41	4408.63	5549.22	7173.09	6953.96	5683.47	0.765566	1.30622	1.30622	0.385401	0.0543553	1.26476
sp|O95340-2|PAPS2_HUMAN	PAPSS2	PAPS2_HUMAN Isoform B of Bifunctional 3'-phosphoadenosine 5'-phosphosulfate synthase 2	4	460.74	357.656	495.036	595.778	536.711	583.095	0.765589	1.30618	1.30618	0.385358	0.0408277	1.38905
sp|Q01850|CDR2_HUMAN	CDR2	CDR2_HUMAN Cerebellar degeneration-related protein 2	3	100.859	152.523	137.086	141.187	196.533	172.156	0.76581	1.30581	1.30581	0.384942	0.146846	0.833137
sp|Q9NZ52|GGA3_HUMAN	GGA3	GGA3_HUMAN ADP-ribosylation factor-binding protein GGA3	3	399.886	381.634	452.652	683.193	360.783	567.079	0.766064	1.30537	1.30537	0.384462	0.263517	0.579192
sp|Q8WTW3|COG1_HUMAN	COG1	COG1_HUMAN Conserved oligomeric Golgi complex subunit 1	11	1153.74	835.539	802.342	1403.69	1010.13	1230.16	0.766091	1.30533	1.30533	0.384412	0.149904	0.824187
sp|O76094|SRP72_HUMAN	SRP72	SRP72_HUMAN Signal recognition particle subunit SRP72	28	3130.1	3630.26	5189.13	4789.73	5016.24	5791.67	0.766109	1.3053	1.3053	0.384379	0.152909	0.815566
sp|Q8TB72|PUM2_HUMAN	PUM2	PUM2_HUMAN Pumilio homolog 2	4	357.122	349.128	453.23	478.832	525.604	508.579	0.766337	1.30491	1.30491	0.383948	0.0310382	1.5081
sp|Q13362-5|2A5G_HUMAN	PPP2R5C	2A5G_HUMAN Isoform 5 of Serine/threonine-protein phosphatase 2A 56 kDa regulatory subunit gamma isoform	2	224.393	188.687	233.673	315.261	224.041	304.643	0.766345	1.3049	1.3049	0.383934	0.108377	0.965064
sp|Q9NWZ5|UCKL1_HUMAN	UCKL1	UCKL1_HUMAN Uridine-cytidine kinase-like 1	3	299.577	299.546	317.562	395.441	380.303	420.112	0.766551	1.30454	1.30454	0.383546	0.0020515	2.68793
sp|O75376|NCOR1_HUMAN	NCOR1	NCOR1_HUMAN Nuclear receptor corepressor 1	4	415.704	370.179	366.855	465.847	475.036	562.49	0.766768	1.30418	1.30418	0.383138	0.027824	1.55558
sp|Q8N0Z6|TTC5_HUMAN	TTC5	TTC5_HUMAN Tetratricopeptide repeat protein 5	2	433.394	301.143	392.842	591.593	373.944	504.382	0.766967	1.30384	1.30384	0.382764	0.199468	0.700128
sp|Q9Y4K4|M4K5_HUMAN	MAP4K5	M4K5_HUMAN Mitogen-activated protein kinase kinase kinase kinase 5	3	257.35	183.953	261.935	351.062	237.189	328.407	0.767176	1.30348	1.30348	0.382371	0.173428	0.760882
sp|P31321|KAP1_HUMAN	PRKAR1B	KAP1_HUMAN cAMP-dependent protein kinase type I-beta regulatory subunit	6	638.689	573.968	668.903	741.355	764.284	946.76	0.767232	1.30339	1.30339	0.382264	0.0547127	1.26191
sp|Q8IVT5|KSR1_HUMAN	KSR1	KSR1_HUMAN Kinase suppressor of Ras 1	1	77.3252	115.405	122.405	123.116	150.391	137.064	0.767553	1.30284	1.30284	0.381661	0.118827	0.925085
sp|P09382|LEG1_HUMAN	LGALS1	LEG1_HUMAN Galectin-1	13	1312.23	2298.47	1955.19	1956.96	2605.37	2688.36	0.767636	1.3027	1.3027	0.381506	0.203809	0.690776
sp|Q8N884|CGAS_HUMAN	MB21D1	CGAS_HUMAN Cyclic GMP-AMP synthase	1	30.6429	31.3766	50.1001	50.8674	52.6917	42.4977	0.767644	1.30269	1.30269	0.381491	0.186239	0.729928
sp|Q00341|VIGLN_HUMAN	HDLBP	VIGLN_HUMAN Vigilin	62	11106.4	10223.8	11909	12117	15926.6	15252.6	0.767716	1.30256	1.30256	0.381355	0.0576851	1.23894
sp|Q9Y5T5|UBP16_HUMAN	USP16	UBP16_HUMAN Ubiquitin carboxyl-terminal hydrolase 16	5	392.616	426.657	446.536	491.604	532.678	624.452	0.767746	1.30251	1.30251	0.381299	0.0392804	1.40582
sp|O95347|SMC2_HUMAN	SMC2	SMC2_HUMAN Structural maintenance of chromosomes protein 2	33	5678.84	3717.44	4781.72	7332.42	5114.41	6019.45	0.767778	1.30246	1.30246	0.381239	0.170995	0.767017
sp|Q9NX01|TXN4B_HUMAN	TXNL4B	TXN4B_HUMAN Thioredoxin-like protein 4B	1	100.237	87.9775	117.067	147.669	102.194	147.75	0.767786	1.30245	1.30245	0.381225	0.150887	0.821349
sp|Q6NXR4|TTI2_HUMAN	TTI2	TTI2_HUMAN TELO2-interacting protein 2	7	588.566	542.391	528.325	775.812	607.648	777.603	0.767808	1.30241	1.30241	0.381182	0.0476152	1.32225
sp|Q86UU1-2|PHLB1_HUMAN	PHLDB1	PHLB1_HUMAN Isoform 2 of Pleckstrin homology-like domain family B member 1	5	466.228	421.894	680.778	724.116	567.094	751.662	0.767987	1.3021	1.3021	0.380845	0.183846	0.735546
sp|Q9H0N5|PHS2_HUMAN	PCBD2	PHS2_HUMAN Pterin-4-alpha-carbinolamine dehydratase 2	7	934.521	1277.88	1247.34	1268.15	1848.3	1388.18	0.768041	1.30201	1.30201	0.380745	0.169477	0.770889
sp|Q15020|SART3_HUMAN	SART3	SART3_HUMAN Squamous cell carcinoma antigen recognized by T-cells 3	11	1479.28	1070.61	1285.67	1669.34	1466.31	1858.11	0.768071	1.30196	1.30196	0.380689	0.0775411	1.11047
sp|Q14677|EPN4_HUMAN	CLINT1	EPN4_HUMAN Clathrin interactor 1	8	782.375	1013.02	1014.04	1191.21	1122.8	1342.38	0.768363	1.30147	1.30147	0.38014	0.0486675	1.31276
sp|O75808|CAN15_HUMAN	CAPN15	CAN15_HUMAN Calpain-15	5	285.035	294.46	294.427	452.722	308.938	375.541	0.768485	1.30126	1.30126	0.379911	0.102902	0.987574
sp|P61201-2|CSN2_HUMAN	COPS2	CSN2_HUMAN Isoform 2 of COP9 signalosome complex subunit 2	8	1142.89	1067.5	1231.49	1433.48	1352.21	1692.77	0.768541	1.30117	1.30117	0.379806	0.0378395	1.42205
sp|Q13049|TRI32_HUMAN	TRIM32	TRI32_HUMAN E3 ubiquitin-protein ligase TRIM32	11	1317.05	1217.34	1236.12	1675.06	1552.84	1677.94	0.768576	1.30111	1.30111	0.379741	0.00180474	2.74359
sp|O00629|IMA3_HUMAN	KPNA4	IMA3_HUMAN Importin subunit alpha-3	9	1043.11	839.631	822.079	1079.7	1038.6	1400.02	0.768782	1.30076	1.30076	0.379354	0.113946	0.943301
sp|O14639|ABLM1_HUMAN	ABLIM1	ABLM1_HUMAN Actin-binding LIM protein 1	4	279.615	445.904	494.958	459.289	580.433	547.502	0.768938	1.30049	1.30049	0.379061	0.176273	0.753815
sp|Q9BVQ7|SPA5L_HUMAN	SPATA5L1	SPA5L_HUMAN Spermatogenesis-associated protein 5-like protein 1	5	267.553	257.08	286.912	367.864	313.732	373.665	0.769047	1.30031	1.30031	0.378857	0.0179876	1.74503
sp|Q9UJF2-2|NGAP_HUMAN	RASAL2	NGAP_HUMAN Isoform 2 of Ras GTPase-activating protein nGAP	5	447.607	484.867	719.42	778.534	620.366	748.588	0.769222	1.30002	1.30002	0.378529	0.166913	0.777509
sp|Q8TEU7-4|RPGF6_HUMAN	RAPGEF6	RPGF6_HUMAN Isoform 4 of Rap guanine nucleotide exchange factor 6	11	1134.02	1022.84	1719.7	1870.57	1443.65	1724.85	0.769301	1.29988	1.29988	0.378381	0.195842	0.708093
sp|Q5BJD5|TM41B_HUMAN	TMEM41B	TM41B_HUMAN Transmembrane protein 41B	1	39.0745	39.8234	24.4548	35.6213	53.3405	45.3729	0.769367	1.29977	1.29977	0.378256	0.222716	0.652248
sp|Q96J92|WNK4_HUMAN	WNK4	WNK4_HUMAN Serine/threonine-protein kinase WNK4	3	268.594	234.305	249.043	379.267	258.178	339.601	0.769608	1.29936	1.29936	0.377805	0.112467	0.948975
sp|Q8N5C8|TAB3_HUMAN	TAB3	TAB3_HUMAN TGF-beta-activated kinase 1 and MAP3K7-binding protein 3	2	98.6493	98.8612	132.345	150.417	126.428	151.42	0.770214	1.29834	1.29834	0.37667	0.0770904	1.113
sp|Q96Q83|ALKB3_HUMAN	ALKBH3	ALKB3_HUMAN Alpha-ketoglutarate-dependent dioxygenase alkB homolog 3	1	108.263	149.527	189.074	173.068	181.411	225.516	0.770462	1.29792	1.29792	0.376205	0.193735	0.712791
sp|Q8TER5|ARH40_HUMAN	ARHGEF40	ARH40_HUMAN Rho guanine nucleotide exchange factor 40	3	462.587	437.617	446.275	612.101	529.496	605.894	0.770521	1.29782	1.29782	0.376093	0.00832913	2.0794
sp|Q6VN20|RBP10_HUMAN	RANBP10	RBP10_HUMAN Ran-binding protein 10	1	41.4707	40.6719	63.2769	69.1245	49.3031	70.2958	0.770543	1.29779	1.29779	0.376053	0.224694	0.648408
sp|Q9NV70|EXOC1_HUMAN	EXOC1	EXOC1_HUMAN Exocyst complex component 1	18	1990.35	2183.37	2760.05	3188.44	2513.45	3295.65	0.77063	1.29764	1.29764	0.375891	0.110586	0.956298
sp|Q16181|SEPT7_HUMAN	2016-09-07	SEPT7_HUMAN Septin-7	36	3611.46	4877.47	7087.53	4761.34	8006.71	7443.98	0.770653	1.2976	1.2976	0.375847	0.339576	0.469064
sp|Q8N565-2|MREG_HUMAN	MREG	MREG_HUMAN Isoform 2 of Melanoregulin	1	154.223	149.123	119.7	179.9	154.213	214.477	0.771151	1.29676	1.29676	0.374914	0.110877	0.955159
sp|Q9UNS2|CSN3_HUMAN	COPS3	CSN3_HUMAN COP9 signalosome complex subunit 3	3	327.443	233.477	359.06	435.281	325.769	431.378	0.771518	1.29615	1.29615	0.374228	0.155951	0.807012
sp|Q9P016|THYN1_HUMAN	THYN1	THYN1_HUMAN Thymocyte nuclear protein 1	7	1241.6	1730.37	1860.5	1369.07	2312.43	2580.41	0.771725	1.2958	1.2958	0.373842	0.312707	0.504863
sp|P62263|RS14_HUMAN	RPS14	RS14_HUMAN 40S ribosomal protein S14	20	1139.96	1329.57	1605.9	1472.49	1765.62	2042.63	0.771754	1.29575	1.29575	0.373788	0.132409	0.878082
sp|O94913|PCF11_HUMAN	PCF11	PCF11_HUMAN Pre-mRNA cleavage complex 2 protein Pcf11	7	1257.8	784.841	951.138	1644.32	1054.36	1180.49	0.771758	1.29574	1.29574	0.37378	0.262748	0.58046
tr|E7ETA6|E7ETA6_HUMAN	PCM1	E7ETA6_HUMAN Pericentriolar material 1 protein	24	2712.54	2561.74	2533.71	3310.41	3257.6	3546.38	0.771968	1.29539	1.29539	0.373386	0.00183244	2.73697
sp|Q9Y6K8|KAD5_HUMAN	AK5	KAD5_HUMAN Adenylate kinase isoenzyme 5	6	657.166	666.54	756.3	958.457	746.657	989.203	0.771998	1.29534	1.29534	0.373332	0.068129	1.16667
sp|Q8NHV4|NEDD1_HUMAN	NEDD1	NEDD1_HUMAN Protein NEDD1	5	303.761	342.339	352.784	445.903	428.335	418.896	0.772452	1.29458	1.29458	0.372483	0.00436374	2.36014
sp|Q13765-2|NACA_HUMAN	NACA	NACA_HUMAN Isoform 2 of Nascent polypeptide-associated complex subunit alpha	3	164.439	299.672	326.146	241.674	397.289	383.85	0.772631	1.29428	1.29428	0.372149	0.333932	0.476343
sp|Q6GMV3|PTRD1_HUMAN	PTRHD1	PTRD1_HUMAN Putative peptidyl-tRNA hydrolase PTRHD1	3	456.379	784.841	474.423	481.463	956.045	782.909	0.772667	1.29422	1.29422	0.372081	0.390526	0.40835
sp|Q13796|SHRM2_HUMAN	SHROOM2	SHRM2_HUMAN Protein Shroom2	4	334.989	480.001	713.709	583.557	617.054	777.742	0.772713	1.29414	1.29414	0.371996	0.298504	0.52505
sp|Q9NVH0|EXD2_HUMAN	EXD2	EXD2_HUMAN Exonuclease 3'-5' domain-containing protein 2	15	2719.14	2600.9	2267.06	3176.24	3715.77	2923.76	0.77295	1.29374	1.29374	0.371553	0.051283	1.29003
sp|O14964|HGS_HUMAN	HGS	HGS_HUMAN Hepatocyte growth factor-regulated tyrosine kinase substrate	21	2394.87	2853.51	2338.82	3167.56	2969.81	3678.1	0.772984	1.29369	1.29369	0.37149	0.049538	1.30506
sp|Q9NTZ6|RBM12_HUMAN	RBM12	RBM12_HUMAN RNA-binding protein 12	12	1541.69	1545.68	1469.29	1717.32	1909.74	2266.67	0.773137	1.29343	1.29343	0.371204	0.052067	1.28344
sp|Q14157-5|UBP2L_HUMAN	UBAP2L	UBP2L_HUMAN Isoform 5 of Ubiquitin-associated protein 2-like	22	2764.93	3765.38	5780.38	4451.08	5276.28	6187.53	0.773533	1.29277	1.29277	0.370466	0.303628	0.517658
sp|P21802-11|FGFR2_HUMAN	FGFR2	FGFR2_HUMAN Isoform 11 of Fibroblast growth factor receptor 2	3	264.814	268.541	306.061	384.473	266.411	434.252	0.773558	1.29273	1.29273	0.370418	0.186836	0.72854
sp|Q96H20|SNF8_HUMAN	SNF8	SNF8_HUMAN Vacuolar-sorting protein SNF8	3	253.371	217.933	225.235	309.555	269.673	321.164	0.773595	1.29267	1.29267	0.370349	0.0231257	1.63591
sp|Q92805|GOGA1_HUMAN	GOLGA1	GOGA1_HUMAN Golgin subfamily A member 1	10	765.079	1237.95	810.093	965.58	1587.82	1078.96	0.774461	1.29122	1.29122	0.368735	0.32494	0.488196
sp|P62244|RS15A_HUMAN	RPS15A	RS15A_HUMAN 40S ribosomal protein S15a	11	1294.81	840.348	1483.44	2060.1	1273.72	1338.25	0.774517	1.29113	1.29113	0.368631	0.328974	0.482839
sp|P39019|RS19_HUMAN	RPS19	RS19_HUMAN 40S ribosomal protein S19	15	2553.65	2602.29	2409.64	3309.52	3073.42	3383.16	0.774678	1.29086	1.29086	0.368332	0.00261742	2.58213
sp|Q86TU7|SETD3_HUMAN	SETD3	SETD3_HUMAN Histone-lysine N-methyltransferase setd3	1	103.423	92.0948	122.638	138.105	121.759	150.757	0.774816	1.29063	1.29063	0.368074	0.0655489	1.18343
sp|Q6UUV7|CRTC3_HUMAN	CRTC3	CRTC3_HUMAN CREB-regulated transcription coactivator 3	1	59.2294	86.0831	90.8558	99.2405	89.0089	116.526	0.774893	1.2905	1.2905	0.367931	0.1462	0.835051
sp|P61020|RAB5B_HUMAN	RAB5B	RAB5B_HUMAN Ras-related protein Rab-5B	3	811.59	682.112	526.227	867.278	878.23	860.489	0.775108	1.29014	1.29014	0.367531	0.0773695	1.11143
sp|Q8N2H9|PELI3_HUMAN	PELI3	PELI3_HUMAN E3 ubiquitin-protein ligase pellino homolog 3	1	56.6921	71.3889	91.8921	85.4563	82.1027	116.228	0.775135	1.2901	1.2901	0.367481	0.226676	0.644595
sp|Q14191|WRN_HUMAN	WRN	WRN_HUMAN Werner syndrome ATP-dependent helicase	3	264.702	171.574	144.17	283.25	243.312	222.259	0.775147	1.29008	1.29008	0.367459	0.239285	0.621085
sp|Q8NHP6|MSPD2_HUMAN	MOSPD2	MSPD2_HUMAN Motile sperm domain-containing protein 2	8	1331.37	934.357	987.4	1543.28	1425.23	1227.96	0.775206	1.28998	1.28998	0.367349	0.111952	0.950967
sp|Q9P2E9|RRBP1_HUMAN	RRBP1	RRBP1_HUMAN Ribosome-binding protein 1	182	31394.5	20641.7	38806.8	40036.1	43132.2	34014.3	0.775226	1.28995	1.28995	0.367311	0.211811	0.674051
sp|O60826|CCD22_HUMAN	CCDC22	CCD22_HUMAN Coiled-coil domain-containing protein 22	3	286.966	280.011	601.053	584.153	412.701	509.755	0.775271	1.28987	1.28987	0.367228	0.389116	0.409921
sp|Q9H000|MKRN2_HUMAN	MKRN2	MKRN2_HUMAN Probable E3 ubiquitin-protein ligase makorin-2	6	457.765	614.045	569.698	689.005	712.924	715.328	0.775299	1.28982	1.28982	0.367175	0.0284075	1.54657
sp|Q14126|DSG2_HUMAN	DSG2	DSG2_HUMAN Desmoglein-2	34	3771.37	4799.2	5775.84	6644.57	5141.5	6716.2	0.775386	1.28968	1.28968	0.367013	0.147829	0.830239
sp|O75167-4|PHAR2_HUMAN	PHACTR2	PHAR2_HUMAN Isoform 4 of Phosphatase and actin regulator 2	1	36.3947	62.6077	40.6602	45.6205	61.525	72.9374	0.775546	1.28941	1.28941	0.366715	0.300658	0.521927
sp|Q9HB90|RRAGC_HUMAN	RRAGC	RRAGC_HUMAN Ras-related GTP-binding protein C	1	350.936	242.449	232.236	326.679	293.842	444.043	0.775548	1.28941	1.28941	0.366711	0.250624	0.600978
sp|Q86Y79|PTH_HUMAN	PTRH1	PTH_HUMAN Probable peptidyl-tRNA hydrolase	8	509.932	636.96	453.442	607.934	813.708	641.832	0.775553	1.2894	1.2894	0.366702	0.138807	0.857589
sp|Q6VY07-2|PACS1_HUMAN	PACS1	PACS1_HUMAN Isoform 2 of Phosphofurin acidic cluster sorting protein 1	2	87.9229	89.7837	101.89	116.075	109.365	135.069	0.775561	1.28939	1.28939	0.366688	0.0381918	1.41803
sp|P04156|PRIO_HUMAN	PRNP	PRIO_HUMAN Major prion protein	6	358.755	342.865	323.255	672.316	373.547	275.361	0.775701	1.28916	1.28916	0.366427	0.455979	0.341055
sp|Q9UPT8|ZC3H4_HUMAN	ZC3H4	ZC3H4_HUMAN Zinc finger CCCH domain-containing protein 4	11	2177.35	1913.15	1597.2	2260.12	2563.96	2505.68	0.775974	1.2887	1.2887	0.365921	0.0462238	1.33513
sp|Q9P289|MST4_HUMAN	MST4	MST4_HUMAN Serine/threonine-protein kinase MST4	4	417.72	552.574	483.547	642.458	580.329	650.548	0.776071	1.28854	1.28854	0.365739	0.0355035	1.44973
sp|P42566|EPS15_HUMAN	EPS15	EPS15_HUMAN Epidermal growth factor receptor substrate 15	12	1244.15	1974.36	1908.56	1903.04	2149.48	2553.67	0.776101	1.28849	1.28849	0.365684	0.176301	0.753746
sp|P51617|IRAK1_HUMAN	IRAK1	IRAK1_HUMAN Interleukin-1 receptor-associated kinase 1	4	550.293	489.693	516.307	673.072	568.298	762.87	0.7765	1.28783	1.28783	0.364942	0.0643023	1.19177
[truncated: 4,851 more rows]
